# Supplementary material for: De novo assembly and analysis of changes in the protein-coding transcriptome of the freshwater shrimp Paratya australiensis (Decapoda: Atyidae) in response to acid sulfate drainage water
Source: BMC Genomics. 2016 Nov 7;17:890. doi: 10.1186/s12864-016-3208-y (PMC5100079; doi:10.1186/s12864-016-3208-y)
Supplement: Additional file 3: — Differential abundance analysis results, functional annotations and putative descriptions of transcripts passing the minimum abundance threshold. (XLSX 2717 kb) [file 12864_2016_3208_MOESM3_ESM.xlsx]

## Sheet: All transcripts
Seq. Name	Putative description from Blast2Go analysis	Seq. Length	#Hits	min. eValue	mean Similarity	#GOs	GOs	Enzyme Codes	InterProScan	DESeq2 log2FC 50% river water	DESeq2 50 q-value	DESeq2 log2FC 100% river water	DESeq2 100 q-value
TR39455|c0_g1_i3|m.30019	failed axon connections homolog	305	20	8.41523e-70	0.544	0	-		IPR010987 (G3DSA:1.20.1050.GENE3D); PF13410 (PFAM); PTHR12289 (PANTHER); IPR026928 (PTHR12289:PANTHER); CYTOPLASMIC_DOMAIN (PHOBIUS); CYTOPLASMIC_DOMAIN (PHOBIUS); NON_CYTOPLASMIC_DOMAIN (PHOBIUS); NON_CYTOPLASMIC_DOMAIN (PHOBIUS); TRANSMEMBRANE (PHOBIUS); TRANSMEMBRANE (PHOBIUS); TRANSMEMBRANE (PHOBIUS); IPR012336 (SUPERFAMILY); IPR010987 (SUPERFAMILY); TMhelix (TMHMM)	4.45593	5.82179e-15	4.10036	3.01797e-12
TR66099|c0_g1_i1|m.62704	---NA---	202	0			0	-		SIGNAL_PEPTIDE (PHOBIUS); SIGNAL_PEPTIDE_N_REGION (PHOBIUS); NON_CYTOPLASMIC_DOMAIN (PHOBIUS); SIGNAL_PEPTIDE_H_REGION (PHOBIUS); SIGNAL_PEPTIDE_C_REGION (PHOBIUS); SignalP-noTM (SIGNALP_EUK)	2.3304	0.00665089	3.95029	1.54867e-08
TR66099|c0_g1_i1|m.62705	---NA---	102	0			0	-		no IPS match	2.3304	0.00665089	3.95029	1.54867e-08
TR56928|c0_g1_i1|m.50077	---NA---	189	0			0	-		NON_CYTOPLASMIC_DOMAIN (PHOBIUS); SIGNAL_PEPTIDE_C_REGION (PHOBIUS); SIGNAL_PEPTIDE_H_REGION (PHOBIUS); SIGNAL_PEPTIDE_N_REGION (PHOBIUS); SIGNAL_PEPTIDE (PHOBIUS); SignalP-TM (SIGNALP_EUK); SignalP-TM (SIGNALP_GRAM_POSITIVE)	1.99427	0.033071	3.80075	6.19541e-08
TR70866|c0_g1_i1|m.67038	eukaryotic translation initiation factor 2-alpha kinase	1248	20	5.58858e-165	0.513	2	F:ATP binding; F:protein kinase activity	-	IPR018391 (SMART); IPR002290 (SMART); IPR000719 (PFAM); G3DSA:3.30.200.20 (GENE3D); G3DSA:1.10.510.10 (GENE3D); IPR027295 (G3DSA:2.140.10.GENE3D); PTHR11042 (PANTHER); IPR017441 (PROSITE_PATTERNS); IPR008271 (PROSITE_PATTERNS); SIGNAL_PEPTIDE_N_REGION (PHOBIUS); SIGNAL_PEPTIDE_C_REGION (PHOBIUS); NON_CYTOPLASMIC_DOMAIN (PHOBIUS); SIGNAL_PEPTIDE_H_REGION (PHOBIUS); SIGNAL_PEPTIDE (PHOBIUS); TRANSM…	-1.15977	3.51246e-07	-1.19879	1.06417e-07
TR39567|c2_g2_i1|m.30370	peptidyl-prolyl cis-trans isomerase a-like	813	20	2.61364e-11	0.5085	4	F:zinc ion binding; F:protein binding; P:protein folding; F:peptidyl-prolyl cis-trans isomerase activity		IPR001841 (SMART); IPR013083 (G3DSA:3.30.40.GENE3D); IPR029000 (G3DSA:2.40.100.GENE3D); IPR013083 (G3DSA:3.30.40.GENE3D); IPR017907 (PROSITE_PATTERNS); IPR017907 (PROSITE_PATTERNS); IPR001841 (PROSITE_PROFILES); IPR001841 (PROSITE_PROFILES); IPR002130 (PROSITE_PROFILES); IPR029000 (SUPERFAMILY); SSF57850 (SUPERFAMILY)	-0.424684	0.343676	-1.30906	3.67161e-07
TR32624|c0_g1_i1|m.21567	af357226_1cub-serine protease	667	20	1.787e-41	0.4395	1	F:serine-type endopeptidase activity	-	Coil (COILS); Coil (COILS); IPR001314 (PRINTS); IPR001254 (SMART); IPR000859 (SMART); IPR000859 (PFAM); IPR000859 (G3DSA:2.60.120.GENE3D); G3DSA:2.40.10.10 (GENE3D); G3DSA:2.40.10.10 (GENE3D); G3DSA:2.40.10.10 (GENE3D); IPR001254 (PFAM); PTHR24265 (PANTHER); SIGNAL_PEPTIDE_C_REGION (PHOBIUS); SIGNAL_PEPTIDE (PHOBIUS); SIGNAL_PEPTIDE_N_REGION (PHOBIUS); NON_CYTOPLASMIC_DOMAIN (PHOBIUS); SIGNAL_PEP…	3.04571	1.04451e-08	2.57881	5.87049e-06
TR18203|c0_g1_i4|m.6579	---NA---	371	0			0	-		Coil (COILS)	-0.739662	1.20275e-05	-0.723462	3.32963e-05
TR28391|c0_g1_i1|m.17396	carboxypeptidase a1-like	409	20	6.70921e-100	0.6	2	F:zinc ion binding; F:metallocarboxypeptidase activity	-	IPR000834 (PRINTS); IPR000834 (SMART); IPR003146 (PFAM); IPR000834 (PFAM); IPR003146 (G3DSA:3.30.70.GENE3D); G3DSA:3.40.630.10 (GENE3D); PTHR11705 (PANTHER); SIGNAL_PEPTIDE_N_REGION (PHOBIUS); SIGNAL_PEPTIDE_H_REGION (PHOBIUS); SIGNAL_PEPTIDE_C_REGION (PHOBIUS); SIGNAL_PEPTIDE (PHOBIUS); NON_CYTOPLASMIC_DOMAIN (PHOBIUS); SignalP-noTM (SIGNALP_EUK); SSF53187 (SUPERFAMILY); IPR009020 (SUPERFAMILY)	2.92287	0.000245848	3.24518	3.47797e-05
TR84113|c0_g1_i2|m.82050	aldehyde oxidase	1315	20	0	0.5865	6	F:electron carrier activity; F:flavin adenine dinucleotide binding; F:iron ion binding; F:2 iron, 2 sulfur cluster binding; F:oxidoreductase activity, acting on CH-OH group of donors; P:electron transport	-	IPR005107 (SMART); IPR000674 (SMART); IPR008274 (G3DSA:3.30.365.GENE3D); IPR000674 (PFAM); IPR008274 (G3DSA:3.30.365.GENE3D); IPR000674 (G3DSA:3.90.1170.GENE3D); IPR008274 (PFAM); IPR008274 (G3DSA:3.30.365.GENE3D); IPR001041 (PFAM); IPR016169 (G3DSA:3.30.465.GENE3D); IPR008274 (G3DSA:3.30.365.GENE3D); IPR005107 (PFAM); G3DSA:3.30.390.50 (GENE3D); IPR016208 (PIRSF); IPR012675 (G3DSA:3.10.20.GENE3D…	1.01912	0.000606839	1.15808	5.41323e-05
TR61968|c0_g1_i1|m.57576	---NA---	131	0			0	-		SIGNAL_PEPTIDE_N_REGION (PHOBIUS); SIGNAL_PEPTIDE_C_REGION (PHOBIUS); NON_CYTOPLASMIC_DOMAIN (PHOBIUS); SIGNAL_PEPTIDE (PHOBIUS); SIGNAL_PEPTIDE_H_REGION (PHOBIUS); SignalP-TM (SIGNALP_EUK); TMhelix (TMHMM); TMhelix (TMHMM)	-3.05948	2.92163e-05	-2.85443	0.000234179
TR21531|c3_g1_i2|m.10028	peroxisomal n -acetyl-spermine spermidine oxidase-like	531	20	1.88379e-50	0.4855	1	F:oxidoreductase activity		IPR001613 (PRINTS); G3DSA:3.50.50.60 (GENE3D); IPR002937 (PFAM); PF13450 (PFAM); PTHR10742 (PANTHER); PTHR10742:SF255 (PANTHER); NON_CYTOPLASMIC_DOMAIN (PHOBIUS); CYTOPLASMIC_DOMAIN (PHOBIUS); TRANSMEMBRANE (PHOBIUS); SSF51905 (SUPERFAMILY); SSF54373 (SUPERFAMILY); TMhelix (TMHMM)	2.99861	4.1837e-05	2.83984	0.000261462
TR82571|c0_g1_i1|m.79974	histidine ammonia-lyase	673	20	0	0.7965	5	C:cytoplasm; P:histidine catabolic process to glutamate and formate; P:biosynthetic process; F:histidine ammonia-lyase activity; P:histidine catabolic process to glutamate and formamide	EC:4.3.1.3	IPR024083 (G3DSA:1.10.275.GENE3D); IPR021922 (PFAM); IPR005921 (TIGRFAM); IPR001106 (PFAM); G3DSA:1.20.200.10 (GENE3D); PTHR10362:SF7 (PANTHER); PTHR10362 (PANTHER); IPR022313 (PROSITE_PATTERNS); IPR008948 (SUPERFAMILY)	0.979497	4.27452e-05	0.929452	0.000273986
TR21531|c3_g1_i4|m.10029	peroxisomal n -acetyl-spermine spermidine oxidase-like	498	20	5.84758e-48	0.482	1	F:oxidoreductase activity		G3DSA:3.50.50.60 (GENE3D); IPR002937 (PFAM); PF13450 (PFAM); PTHR10742 (PANTHER); PTHR10742:SF255 (PANTHER); SIGNAL_PEPTIDE (PHOBIUS); SIGNAL_PEPTIDE_N_REGION (PHOBIUS); NON_CYTOPLASMIC_DOMAIN (PHOBIUS); SIGNAL_PEPTIDE_H_REGION (PHOBIUS); SIGNAL_PEPTIDE_C_REGION (PHOBIUS); SignalP-noTM (SIGNALP_EUK); SSF54373 (SUPERFAMILY); SSF51905 (SUPERFAMILY)	2.96279	4.8545e-05	2.78596	0.000413018
TR29535|c6_g1_i2|m.18745	chloride channel protein 2 isoform x1	1168	20	0	0.7205	2	C:membrane; F:voltage-gated chloride channel activity	-	IPR001807 (PRINTS); IPR001807 (PFAM); IPR014743 (G3DSA:1.10.3080.GENE3D); PTHR11689 (PANTHER); PTHR11689:SF71 (PANTHER); NON_CYTOPLASMIC_DOMAIN (PHOBIUS); NON_CYTOPLASMIC_DOMAIN (PHOBIUS); TRANSMEMBRANE (PHOBIUS); CYTOPLASMIC_DOMAIN (PHOBIUS); CYTOPLASMIC_DOMAIN (PHOBIUS); TRANSMEMBRANE (PHOBIUS); TRANSMEMBRANE (PHOBIUS); TRANSMEMBRANE (PHOBIUS); NON_CYTOPLASMIC_DOMAIN (PHOBIUS); NON_CYTOPLASMIC_…	-0.870967	2.84855e-07	-0.668775	0.000513152
TR21531|c3_g1_i1|m.10027	peroxisomal n -acetyl-spermine spermidine oxidase-like	529	20	1.54754e-50	0.481	1	F:oxidoreductase activity		IPR001613 (PRINTS); G3DSA:3.50.50.60 (GENE3D); IPR002937 (PFAM); PF13450 (PFAM); PTHR10742:SF255 (PANTHER); PTHR10742 (PANTHER); CYTOPLASMIC_DOMAIN (PHOBIUS); TRANSMEMBRANE (PHOBIUS); NON_CYTOPLASMIC_DOMAIN (PHOBIUS); SSF51905 (SUPERFAMILY); SSF54373 (SUPERFAMILY); TMhelix (TMHMM)	2.85191	0.00022977	2.79529	0.000604817
TR10051|c0_g1_i1|m.1336	apolipoprotein d	261	20	5.59764e-21	0.4655	1	F:pigment binding		IPR003057 (PRINTS); IPR012674 (G3DSA:2.40.128.GENE3D); IPR000566 (PFAM); PTHR10612 (PANTHER); IPR022272 (PROSITE_PATTERNS); SIGNAL_PEPTIDE_H_REGION (PHOBIUS); NON_CYTOPLASMIC_DOMAIN (PHOBIUS); SIGNAL_PEPTIDE (PHOBIUS); SIGNAL_PEPTIDE_C_REGION (PHOBIUS); SIGNAL_PEPTIDE_N_REGION (PHOBIUS); IPR011038 (SUPERFAMILY)	-1.18948	0.00959956	-1.47721	0.000648756
TR21531|c3_g1_i8|m.10032	peroxisomal n -acetyl-spermine spermidine oxidase-like	512	20	8.52322e-53	0.4875	1	F:oxidoreductase activity		IPR001613 (PRINTS); G3DSA:3.50.50.60 (GENE3D); IPR002937 (PFAM); PF13450 (PFAM); PTHR10742:SF255 (PANTHER); PTHR10742 (PANTHER); SIGNAL_PEPTIDE (PHOBIUS); SIGNAL_PEPTIDE_N_REGION (PHOBIUS); NON_CYTOPLASMIC_DOMAIN (PHOBIUS); SIGNAL_PEPTIDE_H_REGION (PHOBIUS); SIGNAL_PEPTIDE_C_REGION (PHOBIUS); SignalP-noTM (SIGNALP_EUK); SSF51905 (SUPERFAMILY); SSF54373 (SUPERFAMILY)	2.76722	0.000455176	2.74806	0.000880591
TR28391|c0_g1_i4|m.17400	---NA---	107	0			1	F:carboxypeptidase activity		IPR003146 (PFAM); IPR003146 (G3DSA:3.30.70.GENE3D); PTHR11705 (PANTHER); SIGNAL_PEPTIDE_H_REGION (PHOBIUS); SIGNAL_PEPTIDE_C_REGION (PHOBIUS); SIGNAL_PEPTIDE (PHOBIUS); NON_CYTOPLASMIC_DOMAIN (PHOBIUS); SIGNAL_PEPTIDE_N_REGION (PHOBIUS); SignalP-noTM (SIGNALP_EUK); IPR009020 (SUPERFAMILY)	2.54114	0.00398943	2.8619	0.000880591
TR29535|c6_g1_i4|m.18747	chloride channel protein 2 isoform x1	1220	20	0	0.723	2	C:membrane; F:voltage-gated chloride channel activity	-	IPR001807 (PRINTS); IPR014743 (G3DSA:1.10.3080.GENE3D); IPR001807 (PFAM); PTHR11689 (PANTHER); PTHR11689:SF71 (PANTHER); TRANSMEMBRANE (PHOBIUS); TRANSMEMBRANE (PHOBIUS); CYTOPLASMIC_DOMAIN (PHOBIUS); TRANSMEMBRANE (PHOBIUS); TRANSMEMBRANE (PHOBIUS); NON_CYTOPLASMIC_DOMAIN (PHOBIUS); TRANSMEMBRANE (PHOBIUS); CYTOPLASMIC_DOMAIN (PHOBIUS); CYTOPLASMIC_DOMAIN (PHOBIUS); NON_CYTOPLASMIC_DOMAIN (PHOBI…	-0.853699	7.91579e-07	-0.652516	0.000957863
TR34726|c1_g1_i1|m.23917	af492764_2pol protein	271	20	2.32566e-87	0.634	9	F:sequence-specific DNA binding transcription factor activity; C:nucleus; F:nucleic acid binding; F:RNA-directed DNA polymerase activity; F:zinc ion binding; F:RNA binding; P:DNA integration; P:RNA-dependent DNA replication; P:regulation of transcription, DNA-templated		IPR000477 (PFAM); G3DSA:3.30.70.270 (GENE3D); IPR000477 (PROSITE_PROFILES); SSF56672 (SUPERFAMILY)	-0.148969	0.700598	0.56008	0.000957863
TR34726|c1_g1_i1|m.23916	PREDICTED: uncharacterized protein LOC763830, partial	1357	20	0	0.551	4	F:nucleic acid binding; F:zinc ion binding; P:DNA integration; F:aspartic-type endopeptidase activity		G3DSA:3.10.10.10 (GENE3D); IPR001878 (G3DSA:4.10.60.GENE3D); IPR001584 (PFAM); IPR000477 (PFAM); IPR012337 (G3DSA:3.30.420.GENE3D); IPR001878 (PFAM); PTHR24559:SF165 (PANTHER); PTHR24559 (PANTHER); IPR001584 (PROSITE_PROFILES); IPR001995 (PROSITE_PROFILES); IPR000477 (PROSITE_PROFILES); IPR001878 (PROSITE_PROFILES); IPR001878 (SUPERFAMILY); IPR008916 (SUPERFAMILY); SSF56672 (SUPERFAMILY); IPR0123…	-0.148962	0.700764	0.559775	0.000957863
TR71130|c1_g1_i1|m.67248	---NA---	185	0			0	-		SIGNAL_PEPTIDE_N_REGION (PHOBIUS); NON_CYTOPLASMIC_DOMAIN (PHOBIUS); SIGNAL_PEPTIDE (PHOBIUS); SIGNAL_PEPTIDE_H_REGION (PHOBIUS); SIGNAL_PEPTIDE_C_REGION (PHOBIUS); SignalP-noTM (SIGNALP_EUK); SignalP-noTM (SIGNALP_GRAM_NEGATIVE); SignalP-TM (SIGNALP_GRAM_POSITIVE)	3.09376	4.27452e-05	2.70941	0.00110491
TR21531|c3_g1_i5|m.10030	peroxisomal n -acetyl-spermine spermidine oxidase-like	498	20	5.89876e-51	0.488	1	F:oxidoreductase activity		PF13450 (PFAM); G3DSA:3.50.50.60 (GENE3D); IPR002937 (PFAM); PTHR10742:SF255 (PANTHER); PTHR10742 (PANTHER); SIGNAL_PEPTIDE (PHOBIUS); SIGNAL_PEPTIDE_N_REGION (PHOBIUS); NON_CYTOPLASMIC_DOMAIN (PHOBIUS); SIGNAL_PEPTIDE_H_REGION (PHOBIUS); SIGNAL_PEPTIDE_C_REGION (PHOBIUS); SignalP-noTM (SIGNALP_EUK); SSF51905 (SUPERFAMILY); SSF54373 (SUPERFAMILY)	2.84636	0.000269744	2.69839	0.00110491
TR28391|c0_g1_i2|m.17397	---NA---	107	0			1	F:carboxypeptidase activity		IPR003146 (PFAM); IPR003146 (G3DSA:3.30.70.GENE3D); PTHR11705 (PANTHER); SIGNAL_PEPTIDE_H_REGION (PHOBIUS); SIGNAL_PEPTIDE_C_REGION (PHOBIUS); SIGNAL_PEPTIDE (PHOBIUS); NON_CYTOPLASMIC_DOMAIN (PHOBIUS); SIGNAL_PEPTIDE_N_REGION (PHOBIUS); SignalP-noTM (SIGNALP_EUK); IPR009020 (SUPERFAMILY)	2.68926	0.00159538	2.79577	0.00110491
TR49401|c0_g1_i8|m.41834	---NA---	168	0			0	-		no IPS match	-0.955522	0.144244	-1.64392	0.00110491
TR52249|c0_g1_i1|m.45795	methyltransf 21 domain containing protein	313	20	5.73747e-20	0.4985	0	-		IPR029063 (G3DSA:3.40.50.GENE3D); IPR006342 (PFAM); NON_CYTOPLASMIC_DOMAIN (PHOBIUS); TRANSMEMBRANE (PHOBIUS); CYTOPLASMIC_DOMAIN (PHOBIUS); IPR029063 (SUPERFAMILY); TMhelix (TMHMM)	1.41696	0.0660844	2.06632	0.00154845
TR44625|c0_g1_i1|m.35739	PREDICTED: uncharacterized protein YJR142W-like	342	20	8.00857e-102	0.669	1	F:hydrolase activity		IPR015797 (G3DSA:3.90.79.GENE3D); PTHR13622:SF5 (PANTHER); PTHR13622 (PANTHER); IPR000086 (PROSITE_PROFILES); IPR015797 (SUPERFAMILY)	-0.390841	0.29701	-0.800726	0.00194476
TR70120|c0_g2_i2|m.65802	crustin p	231	20	3.38536e-40	0.742	2	C:extracellular region; F:peptidase inhibitor activity	-	IPR008197 (SMART); IPR008197 (PFAM); IPR008197 (G3DSA:4.10.75.GENE3D); IPR008197 (PROSITE_PROFILES); IPR008197 (SUPERFAMILY)	-0.306242	0.64175	-0.987325	0.00215787
TR78899|c0_g1_i1|m.74056	band 3 anion transport protein isoform x2	1325	20	0	0.5895	4	F:inorganic anion exchanger activity; C:integral component of membrane; P:chloride transport; P:bicarbonate transport	-	Coil (COILS); IPR003020 (PRINTS); IPR001717 (PRINTS); IPR003020 (TIGRFAM); G3DSA:1.10.287.570 (GENE3D); IPR011531 (PFAM); IPR013769 (PFAM); IPR013769 (G3DSA:3.40.1100.GENE3D); PTHR11453:SF23 (PANTHER); IPR003020 (PANTHER); NON_CYTOPLASMIC_DOMAIN (PHOBIUS); CYTOPLASMIC_DOMAIN (PHOBIUS); TRANSMEMBRANE (PHOBIUS); TRANSMEMBRANE (PHOBIUS); TRANSMEMBRANE (PHOBIUS); NON_CYTOPLASMIC_DOMAIN (PHOBIUS); TRA…	-0.951388	0.000185128	-0.840208	0.00267211
TR84068|c2_g1_i1|m.81836	sialin	541	20	9.86183e-133	0.5695	2	P:transmembrane transport; C:integral component of membrane		IPR011701 (PFAM); G3DSA:1.20.1250.20 (GENE3D); G3DSA:1.20.1250.20 (GENE3D); PTHR11662:SF214 (PANTHER); PTHR11662 (PANTHER); TRANSMEMBRANE (PHOBIUS); TRANSMEMBRANE (PHOBIUS); NON_CYTOPLASMIC_DOMAIN (PHOBIUS); TRANSMEMBRANE (PHOBIUS); CYTOPLASMIC_DOMAIN (PHOBIUS); TRANSMEMBRANE (PHOBIUS); CYTOPLASMIC_DOMAIN (PHOBIUS); NON_CYTOPLASMIC_DOMAIN (PHOBIUS); TRANSMEMBRANE (PHOBIUS); CYTOPLASMIC_DOMAIN (PH…	-1.10657	0.0100428	-1.25967	0.00303953
TR78899|c0_g1_i2|m.74058	band 3 anion transport protein isoform x1	1023	20	0	0.633	4	F:inorganic anion exchanger activity; C:integral component of membrane; P:chloride transport; P:bicarbonate transport	-	Coil (COILS); IPR003020 (PRINTS); IPR001717 (PRINTS); IPR013769 (G3DSA:3.40.1100.GENE3D); IPR011531 (PFAM); IPR013769 (PFAM); G3DSA:1.10.287.570 (GENE3D); IPR003020 (TIGRFAM); PTHR11453:SF23 (PANTHER); IPR003020 (PANTHER); CYTOPLASMIC_DOMAIN (PHOBIUS); TRANSMEMBRANE (PHOBIUS); TRANSMEMBRANE (PHOBIUS); TRANSMEMBRANE (PHOBIUS); NON_CYTOPLASMIC_DOMAIN (PHOBIUS); CYTOPLASMIC_DOMAIN (PHOBIUS); TRANSME…	-0.995206	0.000316715	-0.893393	0.00331245
TR29122|c0_g1_i1|m.18338	---NA---	240	0			0	-		NON_CYTOPLASMIC_DOMAIN (PHOBIUS); TRANSMEMBRANE (PHOBIUS); CYTOPLASMIC_DOMAIN (PHOBIUS); IPR000782 (SUPERFAMILY)	-1.69708	0.00018472	-1.4702	0.0038162
TR67447|c4_g1_i1|m.63736	hypothetical protein BRAFLDRAFT_130810	634	2	1.31086e-06	0.385	3	P:chitin metabolic process; C:extracellular region; F:chitin binding		IPR002557 (SMART); IPR002557 (G3DSA:2.170.140.GENE3D); IPR002557 (PROSITE_PROFILES); IPR002557 (PROSITE_PROFILES); IPR002557 (PROSITE_PROFILES); IPR002557 (PROSITE_PROFILES); IPR002557 (PROSITE_PROFILES); IPR002557 (PROSITE_PROFILES)	2.71967	0.000647321	2.49748	0.00447669
TR57534|c1_g1_i2|m.51011	---NA---	194	0			0	-		SIGNAL_PEPTIDE_N_REGION (PHOBIUS); SIGNAL_PEPTIDE_H_REGION (PHOBIUS); SIGNAL_PEPTIDE (PHOBIUS); NON_CYTOPLASMIC_DOMAIN (PHOBIUS); SIGNAL_PEPTIDE_C_REGION (PHOBIUS); SignalP-TM (SIGNALP_GRAM_POSITIVE); SignalP-TM (SIGNALP_EUK)	2.31417	0.00959956	2.54123	0.00517565
TR47105|c0_g1_i1|m.38564	---NA---	129	0			0	-		TRANSMEMBRANE (PHOBIUS); NON_CYTOPLASMIC_DOMAIN (PHOBIUS); CYTOPLASMIC_DOMAIN (PHOBIUS); TMhelix (TMHMM)	-2.29169	0.00449072	-2.33906	0.00530191
TR30279|c0_g2_i2|m.20143	---NA---	155	0			0	-		CYTOPLASMIC_DOMAIN (PHOBIUS); TRANSMEMBRANE (PHOBIUS); NON_CYTOPLASMIC_DOMAIN (PHOBIUS); TMhelix (TMHMM)	-1.18845	0.0235552	-1.39653	0.00649129
TR14470|c0_g1_i1|m.3440	kunitz and ntr domain-containing protein 2	166	20	2.00297e-48	0.735	2	P:hydrogen ion transmembrane transport; F:protein binding	-	IPR003599 (SMART); IPR003598 (SMART); IPR013783 (G3DSA:2.60.40.GENE3D); IPR013098 (PFAM); SIGNAL_PEPTIDE_H_REGION (PHOBIUS); SIGNAL_PEPTIDE_C_REGION (PHOBIUS); SIGNAL_PEPTIDE (PHOBIUS); SIGNAL_PEPTIDE_N_REGION (PHOBIUS); NON_CYTOPLASMIC_DOMAIN (PHOBIUS); IPR007110 (PROSITE_PROFILES); SignalP-noTM (SIGNALP_EUK); SSF48726 (SUPERFAMILY); TMhelix (TMHMM)	1.16471	3.07132e-05	0.898451	0.00703152
TR83180|c1_g1_i1|m.81120	hypothetical protein DAPPUDRAFT_188704	567	20	1.38571e-51	0.461	0	-		IPR008166 (PFAM); PTHR21461 (PANTHER); PTHR21461:SF4 (PANTHER); SIGNAL_PEPTIDE_C_REGION (PHOBIUS); NON_CYTOPLASMIC_DOMAIN (PHOBIUS); SIGNAL_PEPTIDE_N_REGION (PHOBIUS); SIGNAL_PEPTIDE (PHOBIUS); SIGNAL_PEPTIDE_H_REGION (PHOBIUS); SignalP-TM (SIGNALP_EUK); TMhelix (TMHMM)	1.32652	0.00477904	1.33704	0.00750512
TR57480|c1_g2_i2|m.50756	glutamate receptor-interacting protein 1 isoform x1	1124	20	0	0.572	1	F:protein binding		IPR001478 (SMART); IPR001478 (G3DSA:2.30.42.GENE3D); IPR001478 (G3DSA:2.30.42.GENE3D); IPR001478 (G3DSA:2.30.42.GENE3D); IPR001478 (G3DSA:2.30.42.GENE3D); IPR001478 (G3DSA:2.30.42.GENE3D); IPR001478 (G3DSA:2.30.42.GENE3D); IPR001478 (PFAM); PTHR11324 (PANTHER); PTHR11324:SF1 (PANTHER); IPR001478 (PROSITE_PROFILES); IPR001478 (PROSITE_PROFILES); IPR001478 (PROSITE_PROFILES); IPR001478 (PROSITE_PRO…	0.7735	0.361013	1.55834	0.00818576
TR67427|c0_g2_i1|m.63641	---NA---	922	0			0	-		Coil (COILS); Coil (COILS); NON_CYTOPLASMIC_DOMAIN (PHOBIUS); SIGNAL_PEPTIDE_H_REGION (PHOBIUS); SIGNAL_PEPTIDE_N_REGION (PHOBIUS); SIGNAL_PEPTIDE_C_REGION (PHOBIUS); SIGNAL_PEPTIDE (PHOBIUS); SignalP-noTM (SIGNALP_EUK)	1.80947	0.0300554	2.12906	0.00925697
TR61375|c1_g1_i2|m.56197	---NA---	162	0			0	-		IPR023316 (G3DSA:1.10.238.GENE3D); NON_CYTOPLASMIC_DOMAIN (PHOBIUS); SIGNAL_PEPTIDE (PHOBIUS); SIGNAL_PEPTIDE_C_REGION (PHOBIUS); SIGNAL_PEPTIDE_N_REGION (PHOBIUS); SIGNAL_PEPTIDE_H_REGION (PHOBIUS); SignalP-noTM (SIGNALP_EUK); SignalP-TM (SIGNALP_GRAM_POSITIVE); SignalP-noTM (SIGNALP_GRAM_NEGATIVE)	-1.90783	0.00334712	-1.82415	0.00957078
TR44458|c0_g1_i1|m.35588	kazal-like serine protease inhibitor domain-containing protein	201	20	1.87206e-32	0.551	1	F:protein binding		IPR002350 (SMART); G3DSA:3.30.60.30 (GENE3D); G3DSA:3.30.60.30 (GENE3D); IPR002350 (PFAM); G3DSA:3.30.60.30 (GENE3D); PTHR10913 (PANTHER); PTHR10913:SF46 (PANTHER); SIGNAL_PEPTIDE_H_REGION (PHOBIUS); SIGNAL_PEPTIDE (PHOBIUS); NON_CYTOPLASMIC_DOMAIN (PHOBIUS); SIGNAL_PEPTIDE_N_REGION (PHOBIUS); SIGNAL_PEPTIDE_C_REGION (PHOBIUS); IPR002350 (PROSITE_PROFILES); IPR002350 (PROSITE_PROFILES); IPR002350…	-1.91514	7.88302e-08	-1.17473	0.0105331
TR29581|c1_g2_i2|m.19009	spermatogenesis-associated protein 18-like protein	878	20	0	0.622	2	P:cellular response to stress; C:mitochondrial outer membrane		Coil (COILS); IPR026169 (PANTHER); PTHR21771:SF1 (PANTHER)	1.05632	0.00023662	0.864079	0.0105331
TR84138|c1_g1_i1|m.82148	---NA---	914	0			0	-		Coil (COILS); Coil (COILS); PF05729 (PFAM)	2.2612	0.00967387	2.36708	0.0105331
TR49408|c6_g1_i1|m.41868	alpha- and gamma-adaptin-binding protein p34	319	20	1.22152e-51	0.522	3	F:GTP binding; P:small GTPase mediated signal transduction; F:nucleotide binding		IPR019341 (PFAM); PTHR14659:SF1 (PANTHER); PTHR14659 (PANTHER)	0.421508	0.458993	0.926206	0.0105331
TR52972|c0_g1_i1|m.46400	protein wnt-5b-like	373	20	0	0.822	4	P:multicellular organismal development; C:proteinaceous extracellular matrix; F:receptor binding; P:Wnt signaling pathway	-	IPR005817 (PRINTS); IPR005817 (SMART); IPR005817 (PFAM); PTHR12027:SF77 (PANTHER); IPR005817 (PANTHER); IPR018161 (PROSITE_PATTERNS); SIGNAL_PEPTIDE (PHOBIUS); SIGNAL_PEPTIDE_C_REGION (PHOBIUS); NON_CYTOPLASMIC_DOMAIN (PHOBIUS); SIGNAL_PEPTIDE_N_REGION (PHOBIUS); SIGNAL_PEPTIDE_H_REGION (PHOBIUS); SignalP-TM (SIGNALP_EUK); TMhelix (TMHMM)	0.229858	0.643048	0.644002	0.0105331
TR47440|c1_g1_i1|m.39267	intraflagellar transport protein 122-like protein	534	20	1.06363e-43	0.4555	6	P:cell-cell signaling; P:regulation of transcription, DNA-templated; P:transcription, DNA-templated; F:zinc ion binding; P:positive regulation of DNA-templated transcription, elongation; C:nucleus		IPR000859 (SMART); IPR000859 (G3DSA:2.60.120.GENE3D); IPR000859 (PFAM); IPR000859 (G3DSA:2.60.120.GENE3D); IPR000859 (G3DSA:2.60.120.GENE3D); PTHR10127 (PANTHER); PTHR10127:SF575 (PANTHER); SIGNAL_PEPTIDE_C_REGION (PHOBIUS); SIGNAL_PEPTIDE_N_REGION (PHOBIUS); NON_CYTOPLASMIC_DOMAIN (PHOBIUS); SIGNAL_PEPTIDE_H_REGION (PHOBIUS); SIGNAL_PEPTIDE (PHOBIUS); IPR000859 (PROSITE_PROFILES); IPR000859 (PRO…	2.1569	0.00449072	2.08089	0.011872
TR65465|c0_g1_i1|m.61841	spondin-2 isoform x1	383	20	2.76444e-127	0.629	0	-		IPR000884 (SMART); G3DSA:2.20.100.10 (GENE3D); IPR009465 (PFAM); IPR000884 (PFAM); PTHR11311 (PANTHER); NON_CYTOPLASMIC_DOMAIN (PHOBIUS); SIGNAL_PEPTIDE_H_REGION (PHOBIUS); SIGNAL_PEPTIDE_N_REGION (PHOBIUS); SIGNAL_PEPTIDE_C_REGION (PHOBIUS); SIGNAL_PEPTIDE (PHOBIUS); IPR000884 (PROSITE_PROFILES); IPR009465 (PROSITE_PROFILES); SignalP-noTM (SIGNALP_EUK); IPR000884 (SUPERFAMILY)	0.897012	0.0330334	1.04372	0.0119518
TR57662|c0_g1_i4|m.51346	---NA---	193	0			0	-		SIGNAL_PEPTIDE_C_REGION (PHOBIUS); NON_CYTOPLASMIC_DOMAIN (PHOBIUS); SIGNAL_PEPTIDE_N_REGION (PHOBIUS); SIGNAL_PEPTIDE (PHOBIUS); SIGNAL_PEPTIDE_H_REGION (PHOBIUS); TMhelix (TMHMM)	-2.25032	4.1837e-05	-1.65348	0.0140628
TR57480|c1_g2_i3|m.50759	glutamate receptor-interacting protein 1 isoform x2	1086	20	0	0.601	2	F:receptor signaling complex scaffold activity; P:signal transduction		IPR001478 (SMART); IPR001478 (G3DSA:2.30.42.GENE3D); IPR001478 (G3DSA:2.30.42.GENE3D); IPR001478 (G3DSA:2.30.42.GENE3D); IPR001478 (G3DSA:2.30.42.GENE3D); IPR001478 (G3DSA:2.30.42.GENE3D); IPR001478 (G3DSA:2.30.42.GENE3D); IPR001478 (PFAM); PTHR10316 (PANTHER); IPR030029 (PTHR10316:PANTHER); IPR001478 (PROSITE_PROFILES); IPR001478 (PROSITE_PROFILES); IPR001478 (PROSITE_PROFILES); IPR001478 (PROSI…	0.74441	0.41557	1.53033	0.0140628
TR31578|c1_g1_i1|m.21050	lipoma-preferred partner homolog isoform x2	396	20	2.00348e-144	0.7725	1	F:zinc ion binding	-	IPR001781 (SMART); IPR001781 (G3DSA:2.10.110.GENE3D); IPR001781 (G3DSA:2.10.110.GENE3D); IPR001781 (G3DSA:2.10.110.GENE3D); IPR001781 (PFAM); PTHR24207:SF2 (PANTHER); PTHR24207 (PANTHER); IPR001781 (PROSITE_PROFILES); IPR001781 (PROSITE_PROFILES); IPR001781 (PROSITE_PROFILES); SSF57716 (SUPERFAMILY); SSF57716 (SUPERFAMILY); SSF57716 (SUPERFAMILY)	-0.214798	0.135862	-0.303739	0.0164176
TR51299|c2_g1_i1|m.44914	---NA---	169	0			0	-		SIGNAL_PEPTIDE_N_REGION (PHOBIUS); SIGNAL_PEPTIDE (PHOBIUS); SIGNAL_PEPTIDE_C_REGION (PHOBIUS); SIGNAL_PEPTIDE_H_REGION (PHOBIUS); NON_CYTOPLASMIC_DOMAIN (PHOBIUS); SignalP-noTM (SIGNALP_GRAM_NEGATIVE); SignalP-noTM (SIGNALP_EUK); SignalP-TM (SIGNALP_GRAM_POSITIVE)	-2.10351	0.0031062	-1.90125	0.0182703
TR35357|c0_g1_i1|m.26156	neuroglian isoform x1	862	20	0	0.541	11	P:cell adhesion; P:regulation of biological quality; P:axonogenesis; P:brain development; P:female mating behavior; P:courtship behavior; C:septate junction; P:organ morphogenesis; C:cell projection; C:plasma membrane; F:protein binding	-	Coil (COILS); IPR003598 (SMART); IPR003599 (SMART); IPR013783 (G3DSA:2.60.40.GENE3D); IPR013783 (G3DSA:2.60.40.GENE3D); IPR013783 (G3DSA:2.60.40.GENE3D); IPR013783 (G3DSA:2.60.40.GENE3D); IPR013098 (PFAM); IPR013106 (PFAM); IPR013783 (G3DSA:2.60.40.GENE3D); PF13895 (PFAM); IPR013783 (G3DSA:2.60.40.GENE3D); PTHR10489 (PANTHER); SIGNAL_PEPTIDE_H_REGION (PHOBIUS); NON_CYTOPLASMIC_DOMAIN (PHOBIUS); S…	2.47217	0.0031062	2.2348	0.0182703
TR49401|c0_g1_i3|m.41825	---NA---	161	0			0	-		no IPS match	-0.429318	0.502558	-0.977299	0.0182703
TR72113|c0_g1_i1|m.68024	---NA---	212	0			0	-		PR01217 (PRINTS)	2.23495	0.000699612	1.85186	0.0194122
TR57662|c0_g1_i1|m.51340	---NA---	111	0			0	-		no IPS match	-2.28101	4.27452e-05	-1.6449	0.019648
TR57662|c0_g1_i1|m.51339	---NA---	211	0			0	-		SIGNAL_PEPTIDE_C_REGION (PHOBIUS); SIGNAL_PEPTIDE_N_REGION (PHOBIUS); SIGNAL_PEPTIDE (PHOBIUS); NON_CYTOPLASMIC_DOMAIN (PHOBIUS); SIGNAL_PEPTIDE_H_REGION (PHOBIUS); TMhelix (TMHMM)	-2.28006	4.27452e-05	-1.64381	0.019648
TR47107|c0_g1_i1|m.38566	beta-hexosaminidase subunit beta isoform x1	540	20	0	0.666	6	P:transport; F:beta-N-acetylhexosaminidase activity; P:carbohydrate metabolic process; P:globoside metabolic process; P:glycosaminoglycan catabolic process; P:amino sugar metabolic process	-	IPR025705 (PRINTS); IPR029019 (PFAM); IPR013781 (G3DSA:3.20.20.GENE3D); IPR029018 (G3DSA:3.30.379.GENE3D); IPR015883 (PFAM); IPR025705 (PIRSF); PTHR22600 (PANTHER); PTHR22600:SF5 (PANTHER); SIGNAL_PEPTIDE (PHOBIUS); SIGNAL_PEPTIDE_C_REGION (PHOBIUS); SIGNAL_PEPTIDE_H_REGION (PHOBIUS); NON_CYTOPLASMIC_DOMAIN (PHOBIUS); SIGNAL_PEPTIDE_N_REGION (PHOBIUS); SignalP-noTM (SIGNALP_EUK); IPR029018 (SUPER…	1.12413	0.0154814	1.1616	0.019648
TR14245|c0_g1_i1|m.3248	cd109 antigen	1704	20	0	0.555	3	F:protein binding; F:endopeptidase inhibitor activity; C:extracellular space		IPR002172 (SMART); IPR008930 (G3DSA:1.50.10.GENE3D); IPR009048 (PFAM); IPR001599 (PFAM); IPR002172 (PFAM); IPR002172 (G3DSA:4.10.400.GENE3D); IPR009048 (G3DSA:2.60.40.GENE3D); IPR011625 (PFAM); IPR011626 (PFAM); IPR002890 (PFAM); PTHR11412:SF85 (PANTHER); PTHR11412 (PANTHER); SIGNAL_PEPTIDE (PHOBIUS); SIGNAL_PEPTIDE_C_REGION (PHOBIUS); CYTOPLASMIC_DOMAIN (PHOBIUS); SIGNAL_PEPTIDE_N_REGION (PHOBIU…	0.405742	0.139242	0.563201	0.0201359
TR70803|c0_g1_i1|m.66800	metal transporter cnnm4	1029	20	0	0.676	1	F:adenyl nucleotide binding		IPR000644 (PFAM); G3DSA:3.10.580.10 (GENE3D); IPR014710 (G3DSA:2.60.120.GENE3D); IPR002550 (PFAM); PTHR12064 (PANTHER); PTHR12064:SF25 (PANTHER); NON_CYTOPLASMIC_DOMAIN (PHOBIUS); NON_CYTOPLASMIC_DOMAIN (PHOBIUS); TRANSMEMBRANE (PHOBIUS); SIGNAL_PEPTIDE_C_REGION (PHOBIUS); TRANSMEMBRANE (PHOBIUS); CYTOPLASMIC_DOMAIN (PHOBIUS); SIGNAL_PEPTIDE_N_REGION (PHOBIUS); SIGNAL_PEPTIDE (PHOBIUS); TRANSMEMB…	-0.380189	0.522039	-0.877343	0.0216597
TR65500|c0_g2_i8|m.62072	intersectin-1 isoform x1	1701	20	0	0.55	3	F:protein binding; F:calcium ion binding; F:Rho guanyl-nucleotide exchange factor activity		Coil (COILS); Coil (COILS); Coil (COILS); Coil (COILS); IPR001452 (PRINTS); IPR002048 (SMART); IPR000008 (SMART); IPR001849 (SMART); IPR000261 (SMART); IPR000219 (SMART); IPR001452 (SMART); IPR000219 (G3DSA:1.20.900.GENE3D); G3DSA:2.30.30.40 (GENE3D); G3DSA:2.30.30.40 (GENE3D); IPR011993 (G3DSA:2.30.29.GENE3D); G3DSA:2.30.30.40 (GENE3D); G3DSA:2.30.30.40 (GENE3D); IPR000008 (G3DSA:2.60.40.GENE3D)…	-0.259042	0.244843	-0.412915	0.0229828
TR82590|c0_g1_i3|m.80018	---NA---	256	0			0	-		TRANSMEMBRANE (PHOBIUS); TRANSMEMBRANE (PHOBIUS); SIGNAL_PEPTIDE_N_REGION (PHOBIUS); SIGNAL_PEPTIDE (PHOBIUS); CYTOPLASMIC_DOMAIN (PHOBIUS); NON_CYTOPLASMIC_DOMAIN (PHOBIUS); NON_CYTOPLASMIC_DOMAIN (PHOBIUS); SIGNAL_PEPTIDE_C_REGION (PHOBIUS); SIGNAL_PEPTIDE_H_REGION (PHOBIUS); SignalP-noTM (SIGNALP_EUK); TMhelix (TMHMM); TMhelix (TMHMM)	-0.616877	0.0192114	0.578619	0.0252515
TR14947|c0_g1_i1|m.4057	zgc:123096 partial	234	20	2.69156e-26	0.464	3	F:molecular_function; P:biological_process; C:cellular_component		no IPS match	0.53762	0.291041	0.893501	0.0256393
TR59998|c0_g1_i1|m.55110	---NA---	180	0			0	-		SIGNAL_PEPTIDE_H_REGION (PHOBIUS); NON_CYTOPLASMIC_DOMAIN (PHOBIUS); SIGNAL_PEPTIDE_N_REGION (PHOBIUS); SIGNAL_PEPTIDE (PHOBIUS); SIGNAL_PEPTIDE_C_REGION (PHOBIUS); SignalP-noTM (SIGNALP_GRAM_NEGATIVE); SignalP-TM (SIGNALP_GRAM_POSITIVE); SignalP-noTM (SIGNALP_EUK)	1.74562	0.10776	2.2772	0.0260831
TR44645|c0_g1_i1|m.35757	cuticular	117	20	1.17616e-16	0.567	3	F:chitin binding; P:chitin metabolic process; C:extracellular region		NON_CYTOPLASMIC_DOMAIN (PHOBIUS); CYTOPLASMIC_DOMAIN (PHOBIUS); TRANSMEMBRANE (PHOBIUS); TMhelix (TMHMM)	1.2857	0.156517	1.79841	0.0260831
TR57534|c1_g1_i1|m.51010	---NA---	198	0			0	-		SIGNAL_PEPTIDE (PHOBIUS); SIGNAL_PEPTIDE_C_REGION (PHOBIUS); SIGNAL_PEPTIDE_H_REGION (PHOBIUS); SIGNAL_PEPTIDE_N_REGION (PHOBIUS); NON_CYTOPLASMIC_DOMAIN (PHOBIUS); SignalP-noTM (SIGNALP_GRAM_NEGATIVE); SignalP-noTM (SIGNALP_EUK); SignalP-TM (SIGNALP_GRAM_POSITIVE); TMhelix (TMHMM)	1.9706	0.0473877	2.26004	0.0266133
TR61156|c0_g1_i2|m.55966	---NA---	759	0			0	-		SIGNAL_PEPTIDE_H_REGION (PHOBIUS); SIGNAL_PEPTIDE (PHOBIUS); SIGNAL_PEPTIDE_C_REGION (PHOBIUS); SIGNAL_PEPTIDE_N_REGION (PHOBIUS); NON_CYTOPLASMIC_DOMAIN (PHOBIUS); SignalP-TM (SIGNALP_GRAM_POSITIVE); SignalP-noTM (SIGNALP_EUK)	2.18026	0.0201439	2.24232	0.0268401
TR10123|c0_g1_i1|m.1356	---NA---	117	0			0	-		IPR005055 (PFAM); IPR005055 (G3DSA:1.10.2080.GENE3D); SIGNAL_PEPTIDE_C_REGION (PHOBIUS); SIGNAL_PEPTIDE_N_REGION (PHOBIUS); NON_CYTOPLASMIC_DOMAIN (PHOBIUS); SIGNAL_PEPTIDE (PHOBIUS); SIGNAL_PEPTIDE_H_REGION (PHOBIUS); SignalP-noTM (SIGNALP_EUK); SignalP-noTM (SIGNALP_GRAM_NEGATIVE); IPR005055 (SUPERFAMILY)	-1.31199	0.000596124	-1.03548	0.0268732
TR80082|c0_g1_i2|m.75465	programmed cell death protein 2	369	20	1.30598e-108	0.6145	4	F:binding; P:programmed cell death; C:nucleus; C:cytoplasm	-	IPR007320 (PFAM); IPR002893 (PFAM); PTHR12298 (PANTHER); IPR002893 (PROSITE_PATTERNS); IPR002893 (PROSITE_PROFILES); SSF144232 (SUPERFAMILY)	1.31247	0.0814986	1.62281	0.027945
TR37364|c0_g2_i1|m.28373	---NA---	133	0			0	-		SIGNAL_PEPTIDE_H_REGION (PHOBIUS); SIGNAL_PEPTIDE_C_REGION (PHOBIUS); NON_CYTOPLASMIC_DOMAIN (PHOBIUS); SIGNAL_PEPTIDE (PHOBIUS); SIGNAL_PEPTIDE_N_REGION (PHOBIUS); SignalP-noTM (SIGNALP_EUK); SignalP-TM (SIGNALP_GRAM_POSITIVE); SignalP-noTM (SIGNALP_GRAM_NEGATIVE)	-2.11025	0.0300554	-2.2386	0.0318382
TR57534|c1_g1_i3|m.51012	---NA---	218	0			0	-		SIGNAL_PEPTIDE_N_REGION (PHOBIUS); NON_CYTOPLASMIC_DOMAIN (PHOBIUS); SIGNAL_PEPTIDE_H_REGION (PHOBIUS); SIGNAL_PEPTIDE (PHOBIUS); SIGNAL_PEPTIDE_C_REGION (PHOBIUS); SignalP-TM (SIGNALP_GRAM_POSITIVE); SignalP-TM (SIGNALP_EUK)	1.98827	0.0437869	2.20631	0.0330906
TR57534|c1_g1_i5|m.51014	---NA---	166	0			0	-		SIGNAL_PEPTIDE (PHOBIUS); SIGNAL_PEPTIDE_C_REGION (PHOBIUS); NON_CYTOPLASMIC_DOMAIN (PHOBIUS); SIGNAL_PEPTIDE_H_REGION (PHOBIUS); SIGNAL_PEPTIDE_N_REGION (PHOBIUS); SignalP-noTM (SIGNALP_GRAM_NEGATIVE); SignalP-TM (SIGNALP_GRAM_POSITIVE); SignalP-noTM (SIGNALP_EUK)	2.00114	0.0437869	2.22293	0.0330906
TR47297|c2_g2_i4|m.38863	rho guanine nucleotide exchange factor 10	874	20	3.96258e-40	0.563	1	F:Rho guanyl-nucleotide exchange factor activity	-	IPR000219 (SMART); IPR000219 (G3DSA:1.20.900.GENE3D); IPR000219 (PFAM); PTHR12673 (PANTHER); IPR001331 (PROSITE_PATTERNS); IPR000219 (PROSITE_PROFILES); IPR000219 (SUPERFAMILY)	1.0905	0.0710548	1.29116	0.0337059
TR35097|c0_g1_i1|m.25207	---NA---	172	0			0	-		SignalP-noTM (SIGNALP_EUK)	2.15712	0.0249096	2.22652	0.0342543
TR65485|c0_g1_i1|m.61935	probable allantoicase	389	20	2.68231e-163	0.7085	3	F:allantoicase activity; P:allantoin catabolic process; P:purine nucleobase metabolic process	-	IPR015908 (PFAM); IPR005164 (TIGRFAM); IPR008979 (G3DSA:2.60.120.GENE3D); IPR005164 (PIRSF); IPR005164 (PANTHER); IPR005164 (HAMAP); IPR008979 (SUPERFAMILY); IPR008979 (SUPERFAMILY)	-0.849834	0.470205	-1.73218	0.0357111
TR30517|c0_g1_i1|m.20403	---NA---	237	0			0	-		Coil (COILS); SIGNAL_PEPTIDE_H_REGION (PHOBIUS); NON_CYTOPLASMIC_DOMAIN (PHOBIUS); SIGNAL_PEPTIDE (PHOBIUS); SIGNAL_PEPTIDE_C_REGION (PHOBIUS); SIGNAL_PEPTIDE_N_REGION (PHOBIUS); SignalP-noTM (SIGNALP_EUK); SignalP-noTM (SIGNALP_GRAM_NEGATIVE); TMhelix (TMHMM)	-0.800258	0.119413	-1.03093	0.0358632
TR37415|c0_g1_i1|m.28553	---NA---	722	0			0	-		Coil (COILS)	2.1181	0.000606839	1.62466	0.0391736
TR37415|c0_g1_i1|m.28554	cuticular protein 147	455	5	1.4211e-07	0.56	1	F:structural constituent of cuticle		IPR000618 (PFAM); PTHR12236 (PANTHER); PTHR12236:SF1 (PANTHER); SIGNAL_PEPTIDE_H_REGION (PHOBIUS); SIGNAL_PEPTIDE_C_REGION (PHOBIUS); NON_CYTOPLASMIC_DOMAIN (PHOBIUS); SIGNAL_PEPTIDE (PHOBIUS); SIGNAL_PEPTIDE_N_REGION (PHOBIUS); IPR000618 (PROSITE_PROFILES); SignalP-noTM (SIGNALP_EUK)	2.11503	0.000606839	1.62266	0.039653
TR20536|c0_g1_i1|m.9175	intraflagellar transport protein 122-like protein	564	20	4.78706e-23	0.4645	1	P:cell-cell signaling		IPR000859 (SMART); IPR000859 (G3DSA:2.60.120.GENE3D); IPR000859 (PFAM); IPR000859 (G3DSA:2.60.120.GENE3D); PTHR10127 (PANTHER); SIGNAL_PEPTIDE_H_REGION (PHOBIUS); SIGNAL_PEPTIDE (PHOBIUS); SIGNAL_PEPTIDE_N_REGION (PHOBIUS); SIGNAL_PEPTIDE_C_REGION (PHOBIUS); NON_CYTOPLASMIC_DOMAIN (PHOBIUS); IPR000859 (PROSITE_PROFILES); IPR000859 (PROSITE_PROFILES); IPR000859 (PROSITE_PROFILES); SignalP-TM (SIGN…	1.54445	0.0211297	1.53608	0.039653
TR74350|c0_g3_i3|m.69784	---NA---	305	0			0	-		SIGNAL_PEPTIDE_N_REGION (PHOBIUS); NON_CYTOPLASMIC_DOMAIN (PHOBIUS); TRANSMEMBRANE (PHOBIUS); SIGNAL_PEPTIDE (PHOBIUS); SIGNAL_PEPTIDE_C_REGION (PHOBIUS); CYTOPLASMIC_DOMAIN (PHOBIUS); SIGNAL_PEPTIDE_H_REGION (PHOBIUS); TMhelix (TMHMM)	-1.16743	0.0323826	-1.21311	0.039653
TR57534|c1_g1_i7|m.51016	---NA---	198	0			0	-		SIGNAL_PEPTIDE_H_REGION (PHOBIUS); SIGNAL_PEPTIDE (PHOBIUS); SIGNAL_PEPTIDE_C_REGION (PHOBIUS); SIGNAL_PEPTIDE_N_REGION (PHOBIUS); NON_CYTOPLASMIC_DOMAIN (PHOBIUS); SignalP-noTM (SIGNALP_EUK); SignalP-noTM (SIGNALP_GRAM_NEGATIVE); SignalP-TM (SIGNALP_GRAM_POSITIVE)	1.92984	0.0552571	2.18065	0.039653
TR57948|c1_g1_i1|m.51618	protein wnt-16	405	20	1.14595e-167	0.683	14	P:Wnt signaling pathway; P:positive regulation of gene expression; F:receptor binding; P:oxidative stress-induced premature senescence; P:negative regulation of cell death; P:keratinocyte proliferation; C:extracellular space; P:replicative senescence; P:positive regulation of phosphatidylinositol 3-kinase signaling; C:cytoplasm; C:proteinaceous extracellular matrix; P:organ morphogenesis; P:posit…	-	IPR005817 (PRINTS); IPR005817 (SMART); IPR005817 (PFAM); IPR005817 (PANTHER); IPR018161 (PROSITE_PATTERNS); TMhelix (TMHMM)	0.505356	0.215628	0.731224	0.039653
TR47381|c0_g1_i1|m.39166	agap008113-pa-like protein	139	20	5.99729e-13	0.493	0	-		SIGNAL_PEPTIDE_H_REGION (PHOBIUS); SIGNAL_PEPTIDE_C_REGION (PHOBIUS); CYTOPLASMIC_DOMAIN (PHOBIUS); SIGNAL_PEPTIDE_N_REGION (PHOBIUS); SIGNAL_PEPTIDE (PHOBIUS); TRANSMEMBRANE (PHOBIUS); NON_CYTOPLASMIC_DOMAIN (PHOBIUS); SignalP-noTM (SIGNALP_GRAM_NEGATIVE); SignalP-noTM (SIGNALP_EUK); SignalP-TM (SIGNALP_GRAM_POSITIVE); SSF57302 (SUPERFAMILY); TMhelix (TMHMM); TMhelix (TMHMM)	-0.145162	0.881411	-0.842418	0.0397266
TR26624|c0_g1_i1|m.15480	---NA---	450	0			3	P:chitin metabolic process; C:extracellular region; F:chitin binding		IPR002557 (SMART); IPR002557 (PFAM); IPR002557 (G3DSA:2.170.140.GENE3D); NON_CYTOPLASMIC_DOMAIN (PHOBIUS); SIGNAL_PEPTIDE_H_REGION (PHOBIUS); SIGNAL_PEPTIDE_N_REGION (PHOBIUS); SIGNAL_PEPTIDE_C_REGION (PHOBIUS); SIGNAL_PEPTIDE (PHOBIUS); IPR002557 (PROSITE_PROFILES); SignalP-noTM (SIGNALP_EUK); IPR002557 (SUPERFAMILY)	2.19396	0.000889519	1.69673	0.0433301
TR82036|c1_g1_i1|m.79405	epithelial chloride channel partial	1150	20	1.48503e-78	0.427	0	-		IPR013642 (PFAM); IPR015394 (PFAM); PTHR10579:SF8 (PANTHER); PTHR10579 (PANTHER); SIGNAL_PEPTIDE_N_REGION (PHOBIUS); CYTOPLASMIC_DOMAIN (PHOBIUS); TRANSMEMBRANE (PHOBIUS); NON_CYTOPLASMIC_DOMAIN (PHOBIUS); SIGNAL_PEPTIDE_C_REGION (PHOBIUS); SIGNAL_PEPTIDE_H_REGION (PHOBIUS); SIGNAL_PEPTIDE (PHOBIUS); SignalP-noTM (SIGNALP_EUK); IPR002035 (SUPERFAMILY); TMhelix (TMHMM)	1.04208	0.0271426	1.05081	0.0433301
TR73061|c0_g1_i1|m.68744	---NA---	168	0			0	-		SIGNAL_PEPTIDE_C_REGION (PHOBIUS); SIGNAL_PEPTIDE_H_REGION (PHOBIUS); NON_CYTOPLASMIC_DOMAIN (PHOBIUS); SIGNAL_PEPTIDE_N_REGION (PHOBIUS); SIGNAL_PEPTIDE (PHOBIUS); SignalP-TM (SIGNALP_GRAM_POSITIVE); SignalP-noTM (SIGNALP_EUK)	-1.35045	0.0397375	-1.43683	0.0433301
TR61105|c5_g1_i2|m.55789	na+ k+-atpase alpha subunit	1009	20	0	0.9405	5	F:metal ion binding; P:ATP biosynthetic process; F:ATP binding; F:sodium:potassium-exchanging ATPase activity; C:sodium:potassium-exchanging ATPase complex	-	Coil (COILS); PR00121 (PRINTS); IPR001757 (PRINTS); IPR004014 (SMART); IPR008250 (PFAM); IPR023214 (PFAM); IPR005775 (TIGRFAM); IPR023299 (G3DSA:3.40.1110.GENE3D); G3DSA:4.10.6.10 (GENE3D); IPR001757 (TIGRFAM); IPR006068 (PFAM); IPR023298 (G3DSA:1.20.1110.GENE3D); IPR008250 (G3DSA:2.70.150.GENE3D); IPR004014 (PFAM); PTHR24093:SF222 (PANTHER); PTHR24093 (PANTHER); IPR018303 (PROSITE_PATTERNS); NON…	-0.458739	0.290544	-0.728677	0.0433301
TR65500|c0_g2_i6|m.62067	intersectin-1 isoform x1	1751	20	0	0.5585	3	F:protein binding; F:calcium ion binding; F:Rho guanyl-nucleotide exchange factor activity		Coil (COILS); Coil (COILS); Coil (COILS); Coil (COILS); IPR001452 (PRINTS); IPR002048 (SMART); IPR001452 (SMART); IPR000261 (SMART); IPR001849 (SMART); IPR000219 (SMART); IPR000008 (SMART); G3DSA:2.30.30.40 (GENE3D); IPR001452 (PFAM); G3DSA:2.30.30.40 (GENE3D); IPR001452 (PFAM); IPR000008 (G3DSA:2.60.40.GENE3D); G3DSA:2.30.30.40 (GENE3D); G3DSA:2.30.30.40 (GENE3D); IPR000219 (PFAM); IPR000008 (PF…	-0.255748	0.310809	-0.418073	0.0433301
TR83294|c0_g1_i1|m.81297	torso-like protein	371	20	2.2402e-53	0.5195	0	-		Coil (COILS); IPR020864 (PFAM); SignalP-noTM (SIGNALP_EUK)	2.05227	0.000177484	1.45528	0.0438114
TR62832|c0_g1_i1|m.58960	---NA---	306	0			0	-		NON_CYTOPLASMIC_DOMAIN (PHOBIUS); SIGNAL_PEPTIDE (PHOBIUS); SIGNAL_PEPTIDE_N_REGION (PHOBIUS); SIGNAL_PEPTIDE_H_REGION (PHOBIUS); SIGNAL_PEPTIDE_C_REGION (PHOBIUS); SignalP-TM (SIGNALP_GRAM_POSITIVE); SignalP-noTM (SIGNALP_GRAM_NEGATIVE); SignalP-noTM (SIGNALP_EUK)	2.07664	0.0339072	2.15854	0.0438114
TR27680|c0_g1_i1|m.16182	glutamate-gated chloride channel	387	20	8.52671e-70	0.587	2	C:integral component of membrane; F:extracellular ligand-gated ion channel activity	-	IPR006028 (PRINTS); IPR006201 (PRINTS); IPR006202 (G3DSA:2.70.170.GENE3D); G3DSA:1.20.58.390 (GENE3D); IPR006202 (PFAM); IPR006029 (PFAM); IPR015680 (PTHR18945:PANTHER); IPR006201 (PANTHER); IPR018000 (PROSITE_PATTERNS); CYTOPLASMIC_DOMAIN (PHOBIUS); TRANSMEMBRANE (PHOBIUS); SIGNAL_PEPTIDE_H_REGION (PHOBIUS); TRANSMEMBRANE (PHOBIUS); CYTOPLASMIC_DOMAIN (PHOBIUS); SIGNAL_PEPTIDE (PHOBIUS); TRANSME…	0.82256	0.206806	1.16953	0.0438114
TR64328|c0_g1_i1|m.60446	na+ k+-atpase alpha subunit	744	20	0	0.8935	5	F:metal ion binding; P:ATP biosynthetic process; F:ATP binding; F:sodium:potassium-exchanging ATPase activity; C:sodium:potassium-exchanging ATPase complex	-	Coil (COILS); IPR001757 (PRINTS); PR00121 (PRINTS); IPR004014 (SMART); IPR008250 (G3DSA:2.70.150.GENE3D); IPR023214 (PFAM); G3DSA:4.10.6.10 (GENE3D); IPR001757 (TIGRFAM); IPR023214 (G3DSA:3.40.50.GENE3D); IPR004014 (PFAM); IPR023299 (G3DSA:3.40.1110.GENE3D); IPR005775 (TIGRFAM); IPR008250 (PFAM); PTHR24093:SF222 (PANTHER); PTHR24093 (PANTHER); IPR018303 (PROSITE_PATTERNS); NON_CYTOPLASMIC_DOMAIN …	-1.38498	0.210057	-1.97813	0.0447169
TR31578|c1_g1_i14|m.21060	thyroid receptor-interacting protein 6 isoform x2	406	20	3.00444e-145	0.7725	1	F:zinc ion binding	-	Coil (COILS); IPR001781 (SMART); IPR001781 (G3DSA:2.10.110.GENE3D); IPR001781 (G3DSA:2.10.110.GENE3D); IPR001781 (PFAM); IPR001781 (G3DSA:2.10.110.GENE3D); PTHR24207 (PANTHER); PTHR24207:SF2 (PANTHER); IPR001781 (PROSITE_PROFILES); IPR001781 (PROSITE_PROFILES); IPR001781 (PROSITE_PROFILES); SSF57716 (SUPERFAMILY); SSF57716 (SUPERFAMILY); SSF57716 (SUPERFAMILY)	-0.215015	0.112453	-0.263667	0.046554
TR65422|c0_g1_i4|m.61652	ets homologous factor isoform x1	364	20	3.33327e-25	0.474	4	F:sequence-specific DNA binding; F:sequence-specific DNA binding transcription factor activity; C:transcription factor complex; P:regulation of transcription, DNA-templated		IPR000418 (PRINTS); IPR000418 (SMART); IPR000418 (PFAM); IPR013761 (G3DSA:1.10.150.GENE3D); IPR011991 (G3DSA:1.10.10.GENE3D); PTHR11849:SF14 (PANTHER); PTHR11849 (PANTHER); IPR000418 (PROSITE_PROFILES); SSF46785 (SUPERFAMILY); IPR013761 (SUPERFAMILY)	-0.162597	0.860314	0.816215	0.0479843
TR41092|c0_g1_i2|m.31941	---NA---	137	0			0	-		TRANSMEMBRANE (PHOBIUS); NON_CYTOPLASMIC_DOMAIN (PHOBIUS); CYTOPLASMIC_DOMAIN (PHOBIUS); SignalP-TM (SIGNALP_GRAM_POSITIVE)	-1.65097	0.107176	-2.00968	0.0487065
TR31578|c1_g1_i5|m.21054	thyroid receptor-interacting protein 6 isoform x2	646	20	2.40499e-143	0.773	1	F:zinc ion binding	-	IPR001781 (SMART); IPR001781 (G3DSA:2.10.110.GENE3D); IPR001781 (PFAM); IPR001781 (G3DSA:2.10.110.GENE3D); IPR001781 (G3DSA:2.10.110.GENE3D); PTHR24207:SF2 (PANTHER); PTHR24207 (PANTHER); IPR001781 (PROSITE_PROFILES); IPR001781 (PROSITE_PROFILES); IPR001781 (PROSITE_PROFILES); SSF57716 (SUPERFAMILY); SSF57716 (SUPERFAMILY); SSF57716 (SUPERFAMILY)	-0.191053	0.166129	-0.251352	0.0521396
TR33652|c0_g1_i2|m.22096	protein kinase	850	20	1.53003e-108	0.6125	6	P:regulation of response to stimulus; F:protein serine/threonine kinase activity; P:regulation of cellular process; C:cytoplasmic part; F:ATP binding; P:serine family amino acid metabolic process	EC:2.7.11	Coil (COILS); IPR002290 (SMART); IPR001245 (PFAM); G3DSA:1.10.510.10 (GENE3D); G3DSA:3.30.200.20 (GENE3D); PTHR23257 (PANTHER); IPR017441 (PROSITE_PATTERNS); IPR008271 (PROSITE_PATTERNS); IPR000719 (PROSITE_PROFILES); IPR011009 (SUPERFAMILY)	1.58732	0.108531	1.9179	0.0542032
TR25455|c0_g1_i1|m.14181	single vwc domain protein 1	153	20	1.85514e-34	0.596	0	-		IPR029277 (PFAM); SIGNAL_PEPTIDE_C_REGION (PHOBIUS); SIGNAL_PEPTIDE (PHOBIUS); SIGNAL_PEPTIDE_H_REGION (PHOBIUS); SIGNAL_PEPTIDE_N_REGION (PHOBIUS); NON_CYTOPLASMIC_DOMAIN (PHOBIUS); SignalP-noTM (SIGNALP_EUK)	-1.27601	0.0339004	-1.29353	0.0545305
TR65500|c0_g2_i10|m.62078	intersectin-2 isoform x1	1690	20	0	0.572	3	F:protein binding; F:calcium ion binding; F:Rho guanyl-nucleotide exchange factor activity		Coil (COILS); Coil (COILS); Coil (COILS); Coil (COILS); IPR001452 (PRINTS); IPR002048 (SMART); IPR000008 (SMART); IPR001452 (SMART); IPR000219 (SMART); IPR001849 (SMART); IPR000261 (SMART); IPR001452 (PFAM); G3DSA:2.30.30.40 (GENE3D); IPR000219 (G3DSA:1.20.900.GENE3D); G3DSA:2.30.30.40 (GENE3D); G3DSA:2.30.30.40 (GENE3D); IPR001452 (PFAM); IPR011992 (G3DSA:1.10.238.GENE3D); G3DSA:2.30.30.40 (GENE…	-0.2499	0.336574	-0.411254	0.0545305
TR14048|c0_g1_i2|m.2766	transmembrane and tpr repeat-containing protein 2	822	20	0	0.652	1	F:protein binding		IPR019734 (SMART); IPR001440 (PFAM); IPR013618 (PFAM); IPR011990 (G3DSA:1.25.40.GENE3D); IPR011990 (G3DSA:1.25.40.GENE3D); IPR011990 (G3DSA:1.25.40.GENE3D); PF13414 (PFAM); IPR013105 (PFAM); PTHR23083 (PANTHER); PTHR23083:SF390 (PANTHER); NON_CYTOPLASMIC_DOMAIN (PHOBIUS); NON_CYTOPLASMIC_DOMAIN (PHOBIUS); TRANSMEMBRANE (PHOBIUS); NON_CYTOPLASMIC_DOMAIN (PHOBIUS); NON_CYTOPLASMIC_DOMAIN (PHOBIUS);…	1.09216	0.0235552	1.05869	0.0549311
TR44103|c0_g1_i5|m.35068	myb-like protein aa isoform x2	1646	20	1.54185e-120	0.6755	1	F:protein binding		Coil (COILS); Coil (COILS); Coil (COILS); Coil (COILS); IPR001452 (SMART); IPR002110 (SMART); G3DSA:2.30.30.40 (GENE3D); IPR020683 (PFAM); IPR020683 (G3DSA:1.25.40.GENE3D); IPR001452 (PFAM); PTHR24131 (PANTHER); IPR020683 (PROSITE_PROFILES); IPR002110 (PROSITE_PROFILES); IPR001452 (PROSITE_PROFILES); IPR002110 (PROSITE_PROFILES); IPR020683 (SUPERFAMILY); IPR001452 (SUPERFAMILY)	0.174206	0.501818	0.346405	0.055777
TR66038|c0_g1_i1|m.62656	---NA---	442	0			0	-		Coil (COILS)	-0.944092	0.0314008	-0.935746	0.0558422
TR53792|c0_g1_i2|m.47643	PREDICTED: uncharacterized protein LOC100883660	314	20	3.08593e-15	0.577	0	-		IPR006631 (SMART); IPR006631 (PFAM); PTHR21398 (PANTHER); SIGNAL_PEPTIDE_N_REGION (PHOBIUS); SIGNAL_PEPTIDE_C_REGION (PHOBIUS); NON_CYTOPLASMIC_DOMAIN (PHOBIUS); SIGNAL_PEPTIDE (PHOBIUS); SIGNAL_PEPTIDE_H_REGION (PHOBIUS); SignalP-noTM (SIGNALP_EUK); TMhelix (TMHMM); TMhelix (TMHMM)	0.44955	0.836415	-2.00784	0.0558422
TR81485|c1_g1_i2|m.77263	kinesin-like protein cg14535	1951	20	1.61356e-106	0.6235	7	F:microtubule binding; F:ATP binding; F:microtubule motor activity; P:microtubule-based movement; C:kinesin complex; C:tubulin complex; C:microtubule		Coil (COILS); IPR001752 (PRINTS); IPR001752 (SMART); IPR001752 (PFAM); IPR001752 (G3DSA:3.40.850.GENE3D); PTHR24115:SF371 (PANTHER); IPR027640 (PANTHER); IPR001752 (PROSITE_PROFILES); IPR027417 (SUPERFAMILY)	0.485253	0.053519	0.513816	0.0611181
TR31578|c1_g1_i2|m.21051	thyroid receptor-interacting protein 6 isoform x2	626	20	6.49764e-143	0.766	1	F:zinc ion binding	-	IPR001781 (SMART); IPR001781 (G3DSA:2.10.110.GENE3D); IPR001781 (G3DSA:2.10.110.GENE3D); IPR001781 (PFAM); IPR001781 (G3DSA:2.10.110.GENE3D); PTHR24207:SF2 (PANTHER); PTHR24207 (PANTHER); IPR001781 (PROSITE_PROFILES); IPR001781 (PROSITE_PROFILES); IPR001781 (PROSITE_PROFILES); SSF57716 (SUPERFAMILY); SSF57716 (SUPERFAMILY); SSF57716 (SUPERFAMILY)	-0.191528	0.175025	-0.25089	0.0611181
TR44325|c0_g1_i1|m.35480	---NA---	159	0			0	-		SIGNAL_PEPTIDE_H_REGION (PHOBIUS); SIGNAL_PEPTIDE_N_REGION (PHOBIUS); SIGNAL_PEPTIDE_C_REGION (PHOBIUS); SIGNAL_PEPTIDE (PHOBIUS); NON_CYTOPLASMIC_DOMAIN (PHOBIUS); SignalP-noTM (SIGNALP_GRAM_NEGATIVE); SignalP-noTM (SIGNALP_EUK)	1.97261	0.0501079	2.0839	0.0614533
TR41050|c0_g1_i1|m.31850	guanine deaminase	456	20	2.07624e-142	0.666	3	P:guanine catabolic process; F:guanine deaminase activity; F:zinc ion binding	-	IPR014311 (TIGRFAM); IPR006680 (PFAM); G3DSA:3.20.20.140 (GENE3D); IPR014311 (PTHR11271:PANTHER); PTHR11271 (PANTHER); SSF51556 (SUPERFAMILY)	-0.561755	0.0528585	-0.592725	0.0625653
TR58247|c0_g1_i2|m.52680	endonuclease and reverse transcriptase-like protein	675	20	3.18488e-60	0.491	2	F:binding; P:nucleic acid metabolic process	-	IPR000477 (PFAM); PTHR19446 (PANTHER); IPR000477 (PROSITE_PROFILES); SSF56672 (SUPERFAMILY)	-0.659987	0.26007	-0.969863	0.0625653
TR60797|c0_g1_i1|m.55442	protein fam188b	1163	20	1.34039e-107	0.602	3	F:molecular_function; P:biological_process; C:cellular_component		IPR025257 (PFAM); PTHR12473:SF4 (PANTHER); PTHR12473 (PANTHER)	0.511282	0.179667	0.664952	0.0628121
TR34365|c0_g1_i1|m.23320	basement membrane-specific heparan sulfate proteoglycan core protein	887	20	4.09815e-69	0.4565	3	F:protein binding; C:extracellular region; F:peptidase inhibitor activity		IPR002172 (PRINTS); IPR002172 (SMART); IPR002172 (PFAM); IPR002172 (G3DSA:4.10.400.GENE3D); IPR002172 (G3DSA:4.10.400.GENE3D); IPR002172 (G3DSA:4.10.400.GENE3D); IPR002172 (G3DSA:4.10.400.GENE3D); IPR008197 (G3DSA:4.10.75.GENE3D); IPR008197 (PFAM); IPR002172 (G3DSA:4.10.400.GENE3D); PTHR10529 (PANTHER); IPR023415 (PROSITE_PATTERNS); IPR023415 (PROSITE_PATTERNS); IPR023415 (PROSITE_PATTERNS); IPR0…	0.416094	0.372727	0.699962	0.0628862
TR47297|c2_g2_i6|m.38865	rho guanine nucleotide exchange factor 10	985	20	5.46718e-40	0.5625	1	F:Rho guanyl-nucleotide exchange factor activity	-	IPR000219 (SMART); IPR000219 (G3DSA:1.20.900.GENE3D); IPR000219 (PFAM); PTHR12673 (PANTHER); IPR001331 (PROSITE_PATTERNS); IPR000219 (PROSITE_PROFILES); IPR000219 (SUPERFAMILY)	0.902898	0.139242	1.11037	0.0676551
TR54507|c4_g1_i3|m.48423	protein max	171	20	7.45223e-60	0.778	5	F:sequence-specific DNA binding transcription factor activity; F:protein dimerization activity; C:nucleus; C:transcription factor complex; P:regulation of transcription, DNA-templated	-	Coil (COILS); IPR011598 (SMART); IPR011598 (PFAM); IPR011598 (G3DSA:4.10.280.GENE3D); PTHR10328 (PANTHER); IPR011598 (PROSITE_PROFILES); IPR011598 (SUPERFAMILY)	-0.381488	0.520399	-0.771983	0.069133
TR59520|c0_g1_i1|m.54012	tetraspanin-4 isoform x2	277	20	3.22071e-73	0.4675	1	C:integral component of membrane	-	IPR018499 (PFAM); PTHR19282:SF178 (PANTHER); PTHR19282 (PANTHER); CYTOPLASMIC_DOMAIN (PHOBIUS); NON_CYTOPLASMIC_DOMAIN (PHOBIUS); TRANSMEMBRANE (PHOBIUS); TRANSMEMBRANE (PHOBIUS); TRANSMEMBRANE (PHOBIUS); CYTOPLASMIC_DOMAIN (PHOBIUS); CYTOPLASMIC_DOMAIN (PHOBIUS); NON_CYTOPLASMIC_DOMAIN (PHOBIUS); TRANSMEMBRANE (PHOBIUS); IPR008952 (SUPERFAMILY); TMhelix (TMHMM); TMhelix (TMHMM); TMhelix (TMHMM);…	0.324386	0.109418	0.37775	0.0694917
TR57534|c1_g1_i6|m.51015	---NA---	198	0			0	-		SIGNAL_PEPTIDE (PHOBIUS); SIGNAL_PEPTIDE_C_REGION (PHOBIUS); SIGNAL_PEPTIDE_H_REGION (PHOBIUS); SIGNAL_PEPTIDE_N_REGION (PHOBIUS); NON_CYTOPLASMIC_DOMAIN (PHOBIUS); SignalP-noTM (SIGNALP_GRAM_NEGATIVE); SignalP-noTM (SIGNALP_EUK); SignalP-TM (SIGNALP_GRAM_POSITIVE)	1.83381	0.0776905	2.04032	0.0696552
TR61531|c0_g2_i2|m.56699	peptidyl-prolyl cis-trans isomerase	536	20	3.0424e-11	0.4775	6	P:response to abiotic stimulus; C:cell part; F:protein binding; F:zinc ion binding; P:protein folding; F:peptidyl-prolyl cis-trans isomerase activity	-	IPR001841 (SMART); IPR029000 (G3DSA:2.40.100.GENE3D); IPR013083 (G3DSA:3.30.40.GENE3D); IPR001841 (PFAM); IPR002130 (PFAM); PTHR24103 (PANTHER); IPR017907 (PROSITE_PATTERNS); IPR001841 (PROSITE_PROFILES); IPR002130 (PROSITE_PROFILES); SSF57850 (SUPERFAMILY); IPR029000 (SUPERFAMILY)	-1.00656	0.032945	-0.975882	0.0701453
TR79504|c0_g1_i1|m.75076	insulin-like growth factor-binding protein 7	156	19	5.55188e-09	0.5542	3	F:insulin-like growth factor binding; P:regulation of cell growth; C:insulin-like growth factor binding protein complex		IPR000867 (SMART); IPR000867 (PFAM); IPR011390 (PANTHER); IPR000867 (PROSITE_PROFILES); IPR009030 (SUPERFAMILY)	-1.57925	0.00253213	-1.20664	0.0755736
TR49364|c1_g1_i6|m.41593	proton-coupled folate transporter-like	129	20	2.21078e-12	0.5215	2	C:integral component of membrane; P:transmembrane transport		G3DSA:1.20.1250.20 (GENE3D); PTHR23038:SF46 (PANTHER); PTHR23038 (PANTHER); TRANSMEMBRANE (PHOBIUS); NON_CYTOPLASMIC_DOMAIN (PHOBIUS); CYTOPLASMIC_DOMAIN (PHOBIUS); TMhelix (TMHMM)	-1.78587	0.0323826	-1.71806	0.077937
TR36375|c0_g1_i2|m.26873	flavin reductase -like	217	20	7.46629e-71	0.67	0	-		IPR016040 (G3DSA:3.40.50.GENE3D); PF13460 (PFAM); PTHR15020 (PANTHER); SSF51735 (SUPERFAMILY)	-0.966443	0.0225858	-0.887484	0.0781461
TR23459|c0_g1_i1|m.11955	---NA---	266	0			0	-		TMhelix (TMHMM)	-2.10304	0.00920266	-1.77161	0.0825137
TR49731|c1_g1_i1|m.42604	isoform a	492	20	0	0.751	5	P:cell-matrix adhesion; C:apical plasma membrane; P:actin filament organization; P:apical constriction; P:regulation of embryonic cell shape	-	IPR001507 (SMART); IPR001507 (PFAM); PTHR22963 (PANTHER); CYTOPLASMIC_DOMAIN (PHOBIUS); TRANSMEMBRANE (PHOBIUS); NON_CYTOPLASMIC_DOMAIN (PHOBIUS); IPR001507 (PROSITE_PROFILES); TMhelix (TMHMM)	2.15877	0.0210805	1.96892	0.0825137
TR77704|c0_g1_i1|m.73261	down syndrome cell adhesion molecule-like protein dscam2	1182	20	0	0.558	22	P:negative regulation of hippo signaling; P:negative regulation of fusion cell fate specification; P:sensory organ development; P:negative regulation of epidermal growth factor receptor signaling pathway; P:lateral inhibition; P:regulation of cell shape; F:protein binding; P:mushroom body development; P:negative regulation of organ growth; P:regulation of actin cytoskeleton organization by cell-c…	-	IPR003598 (SMART); IPR003961 (SMART); IPR003599 (SMART); IPR013162 (PFAM); IPR013783 (G3DSA:2.60.40.GENE3D); IPR013783 (G3DSA:2.60.40.GENE3D); IPR003961 (PFAM); IPR013106 (PFAM); IPR013783 (G3DSA:2.60.40.GENE3D); IPR013098 (PFAM); PF13895 (PFAM); IPR013783 (G3DSA:2.60.40.GENE3D); IPR013783 (G3DSA:2.60.40.GENE3D); IPR013783 (G3DSA:2.60.40.GENE3D); IPR013783 (G3DSA:2.60.40.GENE3D); PTHR11640:SF50 (…	0.647033	0.035693	0.631247	0.0825137
TR64428|c0_g1_i1|m.60557	---NA---	183	0			0	-		SIGNAL_PEPTIDE_C_REGION (PHOBIUS); SIGNAL_PEPTIDE_H_REGION (PHOBIUS); NON_CYTOPLASMIC_DOMAIN (PHOBIUS); SIGNAL_PEPTIDE_N_REGION (PHOBIUS); SIGNAL_PEPTIDE (PHOBIUS); SignalP-noTM (SIGNALP_EUK); SignalP-TM (SIGNALP_GRAM_POSITIVE)	1.99922	0.0459214	2.01012	0.0825137
TR17474|c0_g1_i1|m.5496	---NA---	103	0			0	-		no IPS match	-0.953687	0.181007	-1.21938	0.0825137
TR63799|c0_g1_i2|m.60009	rna-binding protein 5-like	270	20	1.04698e-22	0.8235	3	F:zinc ion binding; F:nucleic acid binding; F:nucleotide binding	-	IPR012677 (G3DSA:3.30.70.GENE3D); PTHR13948:SF3 (PANTHER); PTHR13948 (PANTHER)	0.297329	0.303815	0.446693	0.0825137
TR29515|c0_g1_i2|m.18624	n-acetylated-alpha-linked acidic dipeptidase 2	789	20	0	0.592	1	P:metabolic process	-	IPR003137 (PFAM); IPR007365 (G3DSA:1.20.930.GENE3D); IPR007365 (PFAM); G3DSA:3.40.630.10 (GENE3D); G3DSA:3.50.30.30 (GENE3D); IPR007484 (PFAM); PTHR10404 (PANTHER); CYTOPLASMIC_DOMAIN (PHOBIUS); NON_CYTOPLASMIC_DOMAIN (PHOBIUS); TRANSMEMBRANE (PHOBIUS); SSF52025 (SUPERFAMILY); IPR007365 (SUPERFAMILY); SSF53187 (SUPERFAMILY); TMhelix (TMHMM)	-0.551929	0.510867	-1.08063	0.0825137
TR24421|c3_g1_i1|m.12953	ccaat enhancer-binding protein	296	20	2.19179e-49	0.549	4	F:sequence-specific DNA binding; F:sequence-specific DNA binding transcription factor activity; C:transcription factor complex; P:regulation of transcription, DNA-templated		Coil (COILS); IPR004827 (SMART); IPR004827 (PFAM); G3DSA:1.20.5.170 (GENE3D); PTHR23334 (PANTHER); IPR004827 (PROSITE_PROFILES); SSF57959 (SUPERFAMILY)	-0.631874	0.346023	-1.00477	0.0830003
TR48356|c0_g1_i2|m.40577	dna-binding protein ets97d isoform x1	415	20	4.08255e-18	0.525	4	F:sequence-specific DNA binding transcription factor activity; F:sequence-specific DNA binding; C:transcription factor complex; P:regulation of transcription, DNA-templated		IPR000418 (PRINTS); IPR000418 (SMART); IPR011991 (G3DSA:1.10.10.GENE3D); IPR000418 (PFAM); IPR013761 (G3DSA:1.10.150.GENE3D); PTHR11849 (PANTHER); PTHR11849:SF14 (PANTHER); IPR000418 (PROSITE_PROFILES); IPR013761 (SUPERFAMILY); SSF46785 (SUPERFAMILY)	0.96033	0.503094	1.83253	0.0861581
TR17920|c2_g1_i1|m.6138	---NA---	514	0			2	F:DNA binding; P:regulation of transcription, DNA-templated		Coil (COILS); IPR003150 (PFAM); IPR011991 (G3DSA:1.10.10.GENE3D); SSF46785 (SUPERFAMILY)	-0.624283	0.134814	-0.739688	0.0861894
TR49401|c0_g1_i9|m.41835	---NA---	166	0			0	-		no IPS match	-0.419766	0.568032	-0.886619	0.0861894
TR38602|c0_g1_i1|m.29619	---NA---	456	0			3	F:insulin-like growth factor binding; P:regulation of cell growth; C:insulin-like growth factor binding protein complex		IPR000867 (SMART); IPR000867 (PFAM); IPR011390 (PANTHER); NON_CYTOPLASMIC_DOMAIN (PHOBIUS); TRANSMEMBRANE (PHOBIUS); CYTOPLASMIC_DOMAIN (PHOBIUS); IPR000867 (PROSITE_PROFILES); IPR009030 (SUPERFAMILY)	-1.43703	0.140589	-1.71998	0.0865299
TR49401|c0_g1_i7|m.41832	---NA---	190	0			0	-		no IPS match	-0.883612	0.302666	-1.31548	0.0871695
TR21538|c0_g1_i2|m.10088	plexin-b	2126	20	0	0.691	6	F:protein binding; F:receptor activity; P:multicellular organismal development; C:membrane; P:signal transduction; C:intracellular	-	IPR001627 (SMART); IPR016201 (SMART); IPR002909 (SMART); IPR013783 (G3DSA:2.60.40.GENE3D); G3DSA:3.10.20.90 (GENE3D); IPR013548 (PFAM); IPR015943 (G3DSA:2.130.10.GENE3D); IPR002909 (PFAM); IPR001627 (PFAM); IPR002165 (PFAM); G3DSA:3.30.1680.10 (GENE3D); IPR013783 (G3DSA:2.60.40.GENE3D); IPR013783 (G3DSA:2.60.40.GENE3D); G3DSA:3.30.1680.10 (GENE3D); PTHR22625:SF31 (PANTHER); PTHR22625 (PANTHER); C…	0.183352	0.650441	0.430485	0.0881899
TR43171|c2_g1_i2|m.34108	cytochrome partial	212	20	4.3284e-28	0.606	3	F:oxidoreductase activity, acting on paired donors, with incorporation or reduction of molecular oxygen; F:heme binding; F:iron ion binding	-	IPR001128 (PFAM); IPR001128 (G3DSA:1.10.630.GENE3D); PTHR24292 (PANTHER); CYTOPLASMIC_DOMAIN (PHOBIUS); NON_CYTOPLASMIC_DOMAIN (PHOBIUS); TRANSMEMBRANE (PHOBIUS); IPR001128 (SUPERFAMILY)	-0.958354	0.196312	-1.23711	0.0882064
TR24334|c0_g2_i1|m.12661	tetratricopeptide repeat protein 28	2591	20	0	0.747	6	F:nucleic acid binding; P:RNA-dependent DNA replication; F:protein binding; C:midbody; P:regulation of mitotic cell cycle; C:centrosome	-	Coil (COILS); Coil (COILS); IPR019734 (SMART); IPR019734 (PFAM); PF13414 (PFAM); IPR011990 (G3DSA:1.25.40.GENE3D); IPR011990 (G3DSA:1.25.40.GENE3D); IPR019734 (PFAM); IPR001440 (PFAM); IPR011990 (G3DSA:1.25.40.GENE3D); IPR011990 (G3DSA:1.25.40.GENE3D); PF13424 (PFAM); IPR024983 (PFAM); PTHR10098 (PANTHER); IPR028833 (PTHR10098:PANTHER); IPR019734 (PROSITE_PROFILES); IPR019734 (PROSITE_PROFILES); …	0.420517	0.359376	0.664855	0.0882064
TR16009|c0_g1_i2|m.4566	transmembrane protease serine 9	649	20	1.77001e-38	0.4435	1	F:serine-type endopeptidase activity	-	IPR001314 (PRINTS); IPR001254 (SMART); G3DSA:2.40.10.10 (GENE3D); G3DSA:2.40.10.10 (GENE3D); G3DSA:2.40.10.10 (GENE3D); G3DSA:2.40.10.10 (GENE3D); IPR001254 (PFAM); PTHR24260 (PANTHER); IPR018114 (PROSITE_PATTERNS); IPR018114 (PROSITE_PATTERNS); IPR018114 (PROSITE_PATTERNS); SIGNAL_PEPTIDE_N_REGION (PHOBIUS); NON_CYTOPLASMIC_DOMAIN (PHOBIUS); SIGNAL_PEPTIDE_H_REGION (PHOBIUS); SIGNAL_PEPTIDE_C_RE…	1.55036	0.0573217	1.5905	0.0893578
TR47637|c2_g1_i4|m.39870	protein abrupt isoform x1	562	20	3.12067e-50	0.5655	3	F:protein binding; F:metal ion binding; F:nucleic acid binding		IPR015880 (SMART); IPR000210 (SMART); G3DSA:3.30.710.10 (GENE3D); IPR013069 (PFAM); IPR007087 (PFAM); IPR013087 (G3DSA:3.30.160.GENE3D); PTHR23110:SF63 (PANTHER); PTHR23110 (PANTHER); IPR007087 (PROSITE_PATTERNS); IPR007087 (PROSITE_PROFILES); IPR007087 (PROSITE_PROFILES); IPR000210 (PROSITE_PROFILES); IPR011333 (SUPERFAMILY); SSF57667 (SUPERFAMILY)	0.116747	0.591643	0.252111	0.0893578
TR67454|c1_g2_i1|m.63772	---NA---	653	0			0	-		SignalP-TM (SIGNALP_GRAM_POSITIVE); SSF101447 (SUPERFAMILY)	2.07208	0.00454615	1.62092	0.0896893
TR36936|c0_g1_i2|m.27679	peptidylglycine alpha-amidating monooxygenase precursor	786	20	0	0.5435	24	P:multicellular organismal reproductive process; C:neuron projection; P:response to abiotic stimulus; P:regulation of protein localization; C:cytoplasmic vesicle membrane; P:organ development; C:bounding membrane of organelle; C:plasma membrane; P:response to steroid hormone; C:secretory granule; F:protein binding; F:acid-amino acid ligase activity; P:single organism reproductive process; P:centr…	EC:1.14.17	IPR000720 (PRINTS); IPR011042 (G3DSA:2.120.10.GENE3D); IPR000323 (PFAM); IPR014784 (G3DSA:2.60.120.GENE3D); PF03712 (PFAM); IPR001258 (PFAM); IPR000323 (G3DSA:2.60.120.GENE3D); PTHR10680 (PANTHER); IPR020611 (PROSITE_PATTERNS); SIGNAL_PEPTIDE_N_REGION (PHOBIUS); SIGNAL_PEPTIDE (PHOBIUS); NON_CYTOPLASMIC_DOMAIN (PHOBIUS); SIGNAL_PEPTIDE_H_REGION (PHOBIUS); SIGNAL_PEPTIDE_C_REGION (PHOBIUS); IPR013…	1.43502	0.148952	1.72641	0.0896893
TR41102|c1_g1_i2|m.31956	---NA---	409	0			0	-		TMhelix (TMHMM); TMhelix (TMHMM)	-1.22053	0.187263	-1.54635	0.0896893
TR63799|c0_g1_i1|m.60003	rna-binding protein 5-like	589	20	8.2584e-129	0.567	1	F:nucleic acid binding		IPR000467 (SMART); IPR000467 (PFAM); PTHR13948 (PANTHER); PTHR13948:SF3 (PANTHER); IPR000467 (PROSITE_PROFILES)	0.296799	0.319505	0.448583	0.089875
TR67454|c1_g2_i1|m.63771	otopetrin-2-like isoform x3	730	20	7.15569e-178	0.6105	0	-		IPR004878 (PFAM); PTHR21522:SF32 (PANTHER); IPR004878 (PANTHER); NON_CYTOPLASMIC_DOMAIN (PHOBIUS); TRANSMEMBRANE (PHOBIUS); TRANSMEMBRANE (PHOBIUS); NON_CYTOPLASMIC_DOMAIN (PHOBIUS); TRANSMEMBRANE (PHOBIUS); CYTOPLASMIC_DOMAIN (PHOBIUS); TRANSMEMBRANE (PHOBIUS); TRANSMEMBRANE (PHOBIUS); CYTOPLASMIC_DOMAIN (PHOBIUS); TRANSMEMBRANE (PHOBIUS); CYTOPLASMIC_DOMAIN (PHOBIUS); NON_CYTOPLASMIC_DOMAIN (PH…	2.0677	0.00462174	1.61799	0.0904852
TR36985|c0_g1_i1|m.27837	---NA---	278	0			0	-		CYTOPLASMIC_DOMAIN (PHOBIUS); NON_CYTOPLASMIC_DOMAIN (PHOBIUS); TRANSMEMBRANE (PHOBIUS); TMhelix (TMHMM)	-0.426848	0.148323	-0.508215	0.0904852
TR73055|c0_g1_i1|m.68724	bridging integrator 3 homolog	296	20	7.97779e-18	0.4775	2	F:protein binding; C:cytoplasm		Coil (COILS); IPR004148 (PFAM); IPR027267 (G3DSA:1.20.1270.GENE3D); SSF103657 (SUPERFAMILY)	0.728891	0.0660844	0.754975	0.0917461
TR21553|c1_g1_i1|m.10169	---NA---	362	0			0	-		CYTOPLASMIC_DOMAIN (PHOBIUS); CYTOPLASMIC_DOMAIN (PHOBIUS); NON_CYTOPLASMIC_DOMAIN (PHOBIUS); TRANSMEMBRANE (PHOBIUS); TRANSMEMBRANE (PHOBIUS); TMhelix (TMHMM); TMhelix (TMHMM)	-0.624894	0.489259	-1.15482	0.0939862
TR59573|c0_g1_i1|m.54179	insulin-like growth factor-binding protein 4-like	121	16	9.14344e-08	0.555	3	P:regulation of cell growth; F:insulin-like growth factor binding; C:insulin-like growth factor binding protein complex		IPR010850 (PFAM); IPR000867 (PFAM); IPR017891 (PROSITE_PATTERNS); IPR000867 (PROSITE_PROFILES); IPR009030 (SUPERFAMILY)	-2.1058	0.000269744	-1.36692	0.0941739
TR48311|c0_g1_i1|m.40450	ran-binding protein 3	946	20	1.97402e-46	0.5745	1	P:intracellular transport		Coil (COILS); IPR000156 (SMART); IPR000156 (PFAM); IPR011993 (G3DSA:2.30.29.GENE3D); PTHR23138 (PANTHER); PTHR23138:SF4 (PANTHER); IPR000156 (PROSITE_PROFILES); SSF50729 (SUPERFAMILY)	-0.507079	0.310384	-0.750564	0.0954563
TR14768|c2_g1_i1|m.3657	---NA---	235	0			0	-		no IPS match	-1.48063	0.0805622	-1.58115	0.0958886
TR41632|c0_g2_i12|m.32710	dihydropyrimidinase-like isoform x1	704	20	0	0.775	3	C:cytoplasm; P:pyrimidine nucleobase catabolic process; F:hydrolase activity, acting on carbon-nitrogen (but not peptide) bonds, in cyclic amides	-	IPR011778 (TIGRFAM); IPR006680 (PFAM); G3DSA:3.20.20.140 (GENE3D); IPR011059 (G3DSA:2.30.40.GENE3D); IPR011059 (G3DSA:2.30.40.GENE3D); IPR030633 (PTHR11647:PANTHER); PTHR11647 (PANTHER); IPR011059 (SUPERFAMILY); SSF51556 (SUPERFAMILY); IPR011059 (SUPERFAMILY)	0.465636	0.0330334	0.433658	0.0967498
TR13795|c1_g1_i1|m.2562	---NA---	227	0			0	-		no IPS match	1.88549	0.0509316	1.86969	0.0996937
TR36936|c0_g1_i1|m.27677	peptidyl-glycine alpha-amidating monooxygenase isoform x5	731	20	4.30986e-176	0.573	5	C:membrane; P:peptide metabolic process; F:peptidylglycine monooxygenase activity; F:copper ion binding; F:protein binding	-	IPR000720 (PRINTS); IPR011042 (G3DSA:2.120.10.GENE3D); PF03712 (PFAM); IPR000323 (G3DSA:2.60.120.GENE3D); IPR001258 (PFAM); IPR000323 (PFAM); IPR014784 (G3DSA:2.60.120.GENE3D); PTHR10680 (PANTHER); IPR020611 (PROSITE_PATTERNS); SIGNAL_PEPTIDE_N_REGION (PHOBIUS); SIGNAL_PEPTIDE (PHOBIUS); SIGNAL_PEPTIDE_H_REGION (PHOBIUS); NON_CYTOPLASMIC_DOMAIN (PHOBIUS); SIGNAL_PEPTIDE_C_REGION (PHOBIUS); IPR013…	1.42276	0.154841	1.69357	0.101903
TR83180|c1_g1_i3|m.81122	isoform c	573	20	3.74169e-49	0.465	2	F:transferase activity; P:metabolic process		IPR008166 (PFAM); PTHR21461:SF4 (PANTHER); PTHR21461 (PANTHER); SIGNAL_PEPTIDE_H_REGION (PHOBIUS); SIGNAL_PEPTIDE_N_REGION (PHOBIUS); SIGNAL_PEPTIDE_C_REGION (PHOBIUS); NON_CYTOPLASMIC_DOMAIN (PHOBIUS); SIGNAL_PEPTIDE (PHOBIUS); SignalP-TM (SIGNALP_GRAM_POSITIVE); TMhelix (TMHMM)	1.21103	0.0472752	1.17932	0.102204
TR66022|c0_g1_i1|m.62632	transcription factor atf-b	584	1	1.03833e-09	0.65	4	F:sequence-specific DNA binding; F:sequence-specific DNA binding transcription factor activity; C:transcription factor complex; P:regulation of transcription, DNA-templated		Coil (COILS); IPR004827 (PFAM); G3DSA:1.20.5.170 (GENE3D); SSF57959 (SUPERFAMILY)	-0.82793	0.0502804	-0.815596	0.102349
TR36709|c0_g1_i1|m.27260	---NA---	192	0			0	-		TRANSMEMBRANE (PHOBIUS); CYTOPLASMIC_DOMAIN (PHOBIUS); CYTOPLASMIC_DOMAIN (PHOBIUS); TRANSMEMBRANE (PHOBIUS); TRANSMEMBRANE (PHOBIUS); TRANSMEMBRANE (PHOBIUS); NON_CYTOPLASMIC_DOMAIN (PHOBIUS); CYTOPLASMIC_DOMAIN (PHOBIUS); NON_CYTOPLASMIC_DOMAIN (PHOBIUS); TMhelix (TMHMM); TMhelix (TMHMM); TMhelix (TMHMM); TMhelix (TMHMM)	0.753542	0.172054	0.915427	0.102354
TR54507|c4_g1_i4|m.48424	protein max	185	20	4.62357e-56	0.712	2	P:regulation of transcription, DNA-templated; F:protein dimerization activity	-	Coil (COILS); IPR011598 (SMART); IPR011598 (G3DSA:4.10.280.GENE3D); IPR011598 (PFAM); PTHR10328 (PANTHER); IPR011598 (PROSITE_PROFILES); IPR011598 (SUPERFAMILY)	-0.400816	0.522039	-0.768776	0.102354
TR49364|c1_g1_i1|m.41582	adenylate cyclase	544	20	2.0931e-49	0.481	2	P:transmembrane transport; C:integral component of membrane		IPR011701 (PFAM); G3DSA:1.20.1250.20 (GENE3D); PTHR23038 (PANTHER); PTHR23038:SF46 (PANTHER); CYTOPLASMIC_DOMAIN (PHOBIUS); TRANSMEMBRANE (PHOBIUS); TRANSMEMBRANE (PHOBIUS); CYTOPLASMIC_DOMAIN (PHOBIUS); TRANSMEMBRANE (PHOBIUS); TRANSMEMBRANE (PHOBIUS); CYTOPLASMIC_DOMAIN (PHOBIUS); TRANSMEMBRANE (PHOBIUS); CYTOPLASMIC_DOMAIN (PHOBIUS); CYTOPLASMIC_DOMAIN (PHOBIUS); TRANSMEMBRANE (PHOBIUS); TRANS…	-1.6555	0.053519	-1.6387	0.104923
TR67454|c1_g2_i7|m.63786	otopetrin-2-like isoform x1	963	20	3.30274e-175	0.617	0	-		IPR004878 (PFAM); IPR004878 (PANTHER); PTHR21522:SF32 (PANTHER); TRANSMEMBRANE (PHOBIUS); NON_CYTOPLASMIC_DOMAIN (PHOBIUS); TRANSMEMBRANE (PHOBIUS); TRANSMEMBRANE (PHOBIUS); CYTOPLASMIC_DOMAIN (PHOBIUS); TRANSMEMBRANE (PHOBIUS); TRANSMEMBRANE (PHOBIUS); TRANSMEMBRANE (PHOBIUS); NON_CYTOPLASMIC_DOMAIN (PHOBIUS); CYTOPLASMIC_DOMAIN (PHOBIUS); CYTOPLASMIC_DOMAIN (PHOBIUS); CYTOPLASMIC_DOMAIN (PHOBIU…	2.06424	0.00523229	1.6016	0.105514
TR67454|c1_g2_i5|m.63782	otopetrin-2-like isoform x1	964	20	2.98781e-175	0.6185	0	-		Coil (COILS); IPR004878 (PFAM); PTHR21522:SF32 (PANTHER); IPR004878 (PANTHER); TRANSMEMBRANE (PHOBIUS); NON_CYTOPLASMIC_DOMAIN (PHOBIUS); CYTOPLASMIC_DOMAIN (PHOBIUS); TRANSMEMBRANE (PHOBIUS); TRANSMEMBRANE (PHOBIUS); TRANSMEMBRANE (PHOBIUS); TRANSMEMBRANE (PHOBIUS); NON_CYTOPLASMIC_DOMAIN (PHOBIUS); TRANSMEMBRANE (PHOBIUS); CYTOPLASMIC_DOMAIN (PHOBIUS); NON_CYTOPLASMIC_DOMAIN (PHOBIUS); NON_CYTO…	2.06462	0.00543429	1.60431	0.105727
TR14084|c0_g1_i3|m.2860	zinc finger protein 81	418	20	3.48277e-40	0.553	2	F:nucleic acid binding; F:metal ion binding		Coil (COILS); IPR015880 (SMART); IPR013087 (G3DSA:3.30.160.GENE3D); IPR013087 (G3DSA:3.30.160.GENE3D); PF13465 (PFAM); IPR013087 (G3DSA:3.30.160.GENE3D); IPR007087 (PFAM); PF13912 (PFAM); PTHR24409 (PANTHER); IPR007087 (PROSITE_PATTERNS); IPR007087 (PROSITE_PATTERNS); IPR007087 (PROSITE_PATTERNS); IPR007087 (PROSITE_PATTERNS); IPR007087 (PROSITE_PATTERNS); IPR007087 (PROSITE_PATTERNS); IPR007087 …	0.449251	0.675586	1.07766	0.105727
TR14088|c0_g1_i1|m.2873	tubulin beta-1 chain	451	20	0	0.934	7	C:microtubule; P:protein polymerization; P:microtubule-based process; F:GTPase activity; F:structural constituent of cytoskeleton; C:cytoplasm; F:GTP binding	-	Coil (COILS); IPR000217 (PRINTS); IPR002453 (PRINTS); IPR018316 (SMART); IPR003008 (SMART); IPR023123 (G3DSA:1.10.287.GENE3D); IPR018316 (G3DSA:3.30.1330.GENE3D); IPR018316 (PFAM); IPR003008 (G3DSA:3.40.50.GENE3D); IPR003008 (PFAM); IPR000217 (PANTHER); PTHR11588:SF71 (PANTHER); IPR013838 (PROSITE_PATTERNS); IPR017975 (PROSITE_PATTERNS); IPR003008 (SUPERFAMILY); IPR008280 (SUPERFAMILY)	0.40236	0.202267	0.50735	0.106595
TR45220|c3_g1_i5|m.37255	lactosylceramide 4-alpha-galactosyltransferase-like	447	20	1.69987e-39	0.517	9	P:metabolic process; C:membrane; F:galactosyltransferase activity; P:plasma membrane organization; C:Golgi stack; F:transferase activity; F:transferase activity, transferring glycosyl groups; F:nucleic acid binding; F:nucleotide binding		IPR007652 (PFAM); IPR007577 (PFAM); PTHR12042 (PANTHER); SIGNAL_PEPTIDE (PHOBIUS); SIGNAL_PEPTIDE_N_REGION (PHOBIUS); SIGNAL_PEPTIDE_H_REGION (PHOBIUS); SIGNAL_PEPTIDE_C_REGION (PHOBIUS); NON_CYTOPLASMIC_DOMAIN (PHOBIUS); TRANSMEMBRANE (PHOBIUS); CYTOPLASMIC_DOMAIN (PHOBIUS); TRANSMEMBRANE (PHOBIUS); NON_CYTOPLASMIC_DOMAIN (PHOBIUS); IPR029044 (SUPERFAMILY)	-0.275758	0.707694	-0.728379	0.111513
TR56901|c0_g1_i1|m.50069	---NA---	194	0			0	-		SIGNAL_PEPTIDE_H_REGION (PHOBIUS); NON_CYTOPLASMIC_DOMAIN (PHOBIUS); SIGNAL_PEPTIDE (PHOBIUS); SIGNAL_PEPTIDE_N_REGION (PHOBIUS); SIGNAL_PEPTIDE_C_REGION (PHOBIUS); SignalP-TM (SIGNALP_GRAM_POSITIVE); SignalP-noTM (SIGNALP_EUK)	-1.89098	0.0657011	-1.91051	0.112062
TR72755|c0_g1_i1|m.68346	---NA---	170	0			0	-		SIGNAL_PEPTIDE (PHOBIUS); SIGNAL_PEPTIDE_H_REGION (PHOBIUS); TRANSMEMBRANE (PHOBIUS); NON_CYTOPLASMIC_DOMAIN (PHOBIUS); SIGNAL_PEPTIDE_N_REGION (PHOBIUS); SIGNAL_PEPTIDE_C_REGION (PHOBIUS); CYTOPLASMIC_DOMAIN (PHOBIUS); SignalP-TM (SIGNALP_EUK)	1.98846	0.04755	1.91311	0.113642
TR27021|c0_g1_i1|m.15608	---NA---	118	0			0	-		IPR005055 (G3DSA:1.10.2080.GENE3D); NON_CYTOPLASMIC_DOMAIN (PHOBIUS); SIGNAL_PEPTIDE_H_REGION (PHOBIUS); SIGNAL_PEPTIDE (PHOBIUS); SIGNAL_PEPTIDE_C_REGION (PHOBIUS); SIGNAL_PEPTIDE_N_REGION (PHOBIUS); SignalP-noTM (SIGNALP_EUK); SignalP-noTM (SIGNALP_GRAM_NEGATIVE); IPR005055 (SUPERFAMILY)	-1.01284	0.0246174	-0.893483	0.114822
TR54112|c4_g1_i5|m.48025	transcription factor e3 isoform x1	1010	20	6.75256e-47	0.573	3	F:sequence-specific DNA binding RNA polymerase II transcription factor activity; C:nucleus; F:protein dimerization activity	-	Coil (COILS); Coil (COILS); IPR011598 (SMART); IPR011598 (G3DSA:4.10.280.GENE3D); IPR011598 (PFAM); PTHR10014 (PANTHER); PTHR10014:SF36 (PANTHER); IPR011598 (PROSITE_PROFILES); IPR011598 (SUPERFAMILY)	-0.673562	0.0179672	-0.557883	0.116027
TR67825|c61_g1_i1|m.64467	---NA---	136	0			0	-		G3DSA:2.10.60.10 (GENE3D); SIGNAL_PEPTIDE_C_REGION (PHOBIUS); NON_CYTOPLASMIC_DOMAIN (PHOBIUS); SIGNAL_PEPTIDE_N_REGION (PHOBIUS); SIGNAL_PEPTIDE_H_REGION (PHOBIUS); SIGNAL_PEPTIDE (PHOBIUS); SignalP-noTM (SIGNALP_GRAM_NEGATIVE); SignalP-TM (SIGNALP_GRAM_POSITIVE); SignalP-noTM (SIGNALP_EUK); SSF57302 (SUPERFAMILY)	-1.26008	0.00398943	-0.934868	0.117116
TR37714|c0_g1_i1|m.28804	28 kda heat- and acid-stable phospho	212	20	9.57755e-47	0.69	4	P:oxidation-reduction process; F:oxidoreductase activity, acting on paired donors, with incorporation or reduction of molecular oxygen; F:heme binding; F:iron ion binding		Coil (COILS); IPR019380 (PFAM); PTHR22055 (PANTHER)	-0.433242	0.295601	-0.60772	0.118982
TR65430|c0_g1_i1|m.61664	wash complex subunit 7 isoform x1	1159	20	0	0.6635	3	C:WASH complex; P:endosomal transport; C:endosome	-	IPR028283 (PFAM); IPR028191 (PFAM); IPR028282 (PFAM); PTHR31409 (PANTHER); IPR027307 (PTHR31409:PANTHER)	0.5056	0.531978	0.960931	0.119486
TR44103|c0_g1_i7|m.35078	myb-like protein aa isoform x2	1229	20	5.98821e-122	0.685	1	F:protein binding		Coil (COILS); Coil (COILS); Coil (COILS); Coil (COILS); IPR002110 (SMART); IPR001452 (SMART); IPR001452 (PFAM); IPR020683 (PFAM); G3DSA:2.30.30.40 (GENE3D); IPR020683 (G3DSA:1.25.40.GENE3D); PTHR24131 (PANTHER); IPR001452 (PROSITE_PROFILES); IPR020683 (PROSITE_PROFILES); IPR002110 (PROSITE_PROFILES); IPR002110 (PROSITE_PROFILES); IPR001452 (SUPERFAMILY); IPR020683 (SUPERFAMILY)	0.152639	0.622917	0.329502	0.121305
TR49401|c0_g1_i5|m.41829	---NA---	168	0			0	-		no IPS match	-0.831112	0.422993	-1.36385	0.122327
TR47637|c2_g1_i2|m.39863	protein abrupt isoform x1	489	20	8.27729e-50	0.715	3	F:protein binding; F:nucleic acid binding; F:metal ion binding		IPR000210 (SMART); IPR015880 (SMART); IPR013087 (G3DSA:3.30.160.GENE3D); IPR013069 (PFAM); IPR007087 (PFAM); G3DSA:3.30.710.10 (GENE3D); PTHR23110:SF63 (PANTHER); PTHR23110 (PANTHER); IPR007087 (PROSITE_PATTERNS); IPR007087 (PROSITE_PROFILES); IPR007087 (PROSITE_PROFILES); IPR000210 (PROSITE_PROFILES); IPR011333 (SUPERFAMILY); SSF57667 (SUPERFAMILY)	0.11381	0.603641	0.238176	0.122327
TR37073|c0_g1_i1|m.28135	guanosine-3 -bis 3 -pyrophosphohydrolase mesh1	184	20	3.79064e-76	0.7715	2	F:metal ion binding; F:phosphoric diester hydrolase activity	-	IPR003607 (SMART); PF13328 (PFAM); PTHR21262 (PANTHER); SSF109604 (SUPERFAMILY)	0.247617	0.7998	0.823876	0.122327
TR51214|c2_g1_i1|m.44816	---NA---	307	0			0	-		NON_CYTOPLASMIC_DOMAIN (PHOBIUS); CYTOPLASMIC_DOMAIN (PHOBIUS); TRANSMEMBRANE (PHOBIUS); TRANSMEMBRANE (PHOBIUS); CYTOPLASMIC_DOMAIN (PHOBIUS); NON_CYTOPLASMIC_DOMAIN (PHOBIUS); TRANSMEMBRANE (PHOBIUS); CYTOPLASMIC_DOMAIN (PHOBIUS); TRANSMEMBRANE (PHOBIUS); TMhelix (TMHMM); TMhelix (TMHMM); TMhelix (TMHMM); TMhelix (TMHMM)	-0.313118	0.75078	-0.897913	0.123347
TR33151|c0_g1_i1|m.21956	---NA---	115	0			0	-		no IPS match	1.30055	0.0651142	1.28674	0.128133
TR54704|c3_g1_i1|m.48865	---NA---	300	0			3	F:chitin binding; P:chitin metabolic process; C:extracellular region		IPR002557 (SMART); IPR002557 (PFAM); IPR002557 (G3DSA:2.170.140.GENE3D); SIGNAL_PEPTIDE_C_REGION (PHOBIUS); SIGNAL_PEPTIDE_N_REGION (PHOBIUS); SIGNAL_PEPTIDE (PHOBIUS); NON_CYTOPLASMIC_DOMAIN (PHOBIUS); SIGNAL_PEPTIDE_H_REGION (PHOBIUS); IPR002557 (PROSITE_PROFILES); IPR002557 (PROSITE_PROFILES); SignalP-noTM (SIGNALP_GRAM_NEGATIVE); SignalP-noTM (SIGNALP_EUK); SignalP-TM (SIGNALP_GRAM_POSITIVE);…	-1.2381	0.00593285	-0.938172	0.129436
TR34496|c0_g1_i1|m.23673	kielin chordin-like protein	227	20	1.14086e-20	0.4485	1	F:protein binding		IPR001007 (SMART); SIGNAL_PEPTIDE_C_REGION (PHOBIUS); SIGNAL_PEPTIDE (PHOBIUS); SIGNAL_PEPTIDE_H_REGION (PHOBIUS); NON_CYTOPLASMIC_DOMAIN (PHOBIUS); SIGNAL_PEPTIDE_N_REGION (PHOBIUS); SignalP-TM (SIGNALP_GRAM_POSITIVE); SignalP-noTM (SIGNALP_EUK); SSF57603 (SUPERFAMILY); SSF57603 (SUPERFAMILY); SSF57603 (SUPERFAMILY)	-1.46541	0.207835	-1.81182	0.129436
TR40591|c0_g1_i1|m.31471	thioredoxin reductase cytoplasmic-like	682	20	0	0.773	8	F:flavin adenine dinucleotide binding; F:thioredoxin-disulfide reductase activity; F:NADP binding; F:electron carrier activity; P:cell redox homeostasis; F:protein disulfide oxidoreductase activity; P:electron transport; P:pyrimidine nucleobase metabolic process	EC:1.8.1.9	PR00411 (PRINTS); IPR013027 (PRINTS); G3DSA:3.50.50.60 (GENE3D); G3DSA:3.50.50.60 (GENE3D); IPR004099 (G3DSA:3.30.390.GENE3D); IPR006338 (TIGRFAM); IPR004099 (PFAM); IPR002109 (PFAM); IPR023753 (PFAM); IPR012336 (G3DSA:3.40.30.GENE3D); IPR011899 (TIGRFAM); IPR001327 (PFAM); IPR006338 (PTHR22912:PANTHER); PTHR22912 (PANTHER); IPR012999 (PROSITE_PATTERNS); IPR011767 (PROSITE_PATTERNS); NON_CYTOPLAS…	-0.369595	0.215628	-0.462506	0.129436
TR50441|c1_g1_i2|m.43857	transcription factor castor	677	20	9.6778e-138	0.648	1	F:metal ion binding	-	IPR015880 (SMART); PTHR12451 (PANTHER); PTHR12451:SF2 (PANTHER); IPR007087 (PROSITE_PATTERNS); IPR007087 (PROSITE_PATTERNS); IPR007087 (PROSITE_PATTERNS); IPR007087 (PROSITE_PATTERNS); IPR007087 (PROSITE_PATTERNS); IPR007087 (PROSITE_PROFILES); IPR007087 (PROSITE_PROFILES); IPR007087 (PROSITE_PROFILES)	0.40191	0.260262	0.524381	0.129436
TR49678|c0_g1_i2|m.42141	splicing factor u2af 50 kda subunit	446	20	0	0.8295	6	F:RNA binding; C:viral nucleocapsid; P:mRNA processing; C:ribonucleoprotein complex; C:nucleus; F:nucleotide binding	-	IPR000504 (SMART); IPR000504 (PFAM); PF14259 (PFAM); IPR012677 (G3DSA:3.30.70.GENE3D); IPR012677 (G3DSA:3.30.70.GENE3D); IPR012677 (G3DSA:3.30.70.GENE3D); IPR006529 (TIGRFAM); PTHR23139:SF53 (PANTHER); PTHR23139 (PANTHER); IPR000504 (PROSITE_PROFILES); IPR000504 (PROSITE_PROFILES); SSF54928 (SUPERFAMILY); SSF54928 (SUPERFAMILY)	0.123433	0.76273	0.35914	0.129436
TR82834|c1_g1_i4|m.80334	forkhead box protein p1 isoform x2	556	20	8.70628e-141	0.604	4	F:sequence-specific DNA binding; F:sequence-specific DNA binding transcription factor activity; C:transcription factor complex; P:regulation of transcription, DNA-templated		Coil (COILS); IPR001766 (PRINTS); IPR001766 (SMART); IPR001766 (PFAM); IPR011991 (G3DSA:1.10.10.GENE3D); PTHR25042 (PANTHER); PTHR25042:SF12 (PANTHER); PS00658 (PROSITE_PATTERNS); IPR001766 (PROSITE_PROFILES); SSF46785 (SUPERFAMILY)	-0.0226112	0.9857	0.70256	0.129436
TR82834|c1_g1_i9|m.80342	forkhead box protein p1 isoform x4	535	20	3.44189e-145	0.6325	4	F:sequence-specific DNA binding; F:sequence-specific DNA binding transcription factor activity; C:transcription factor complex; P:regulation of transcription, DNA-templated		Coil (COILS); IPR001766 (PRINTS); IPR001766 (SMART); IPR011991 (G3DSA:1.10.10.GENE3D); IPR001766 (PFAM); PTHR25042:SF12 (PANTHER); PTHR25042 (PANTHER); PS00658 (PROSITE_PATTERNS); IPR001766 (PROSITE_PROFILES); SSF46785 (SUPERFAMILY)	-0.021125	0.9857	0.705229	0.133839
TR27644|c0_g1_i1|m.16163	cytochrome b5	144	20	3.08826e-47	0.7335	2	F:oxidoreductase activity; F:heme binding	-	IPR001199 (PRINTS); IPR001199 (G3DSA:3.10.120.GENE3D); IPR001199 (PFAM); PTHR19359 (PANTHER); IPR018506 (PROSITE_PATTERNS); TRANSMEMBRANE (PHOBIUS); NON_CYTOPLASMIC_DOMAIN (PHOBIUS); CYTOPLASMIC_DOMAIN (PHOBIUS); IPR001199 (PROSITE_PROFILES); IPR001199 (SUPERFAMILY); TMhelix (TMHMM)	-0.276918	0.149505	-0.313335	0.134244
TR73669|c3_g1_i2|m.69324	serine proteinase stubble	347	20	1.58497e-141	0.639	1	F:serine-type endopeptidase activity	-	IPR001314 (PRINTS); IPR001254 (SMART); G3DSA:2.40.10.10 (GENE3D); IPR001254 (PFAM); G3DSA:2.40.10.10 (GENE3D); G3DSA:2.40.10.10 (GENE3D); PTHR24268 (PANTHER); PTHR24268:SF95 (PANTHER); IPR018114 (PROSITE_PATTERNS); SIGNAL_PEPTIDE_N_REGION (PHOBIUS); SIGNAL_PEPTIDE_H_REGION (PHOBIUS); SIGNAL_PEPTIDE (PHOBIUS); SIGNAL_PEPTIDE_C_REGION (PHOBIUS); NON_CYTOPLASMIC_DOMAIN (PHOBIUS); IPR001254 (PROSITE_…	-1.38471	0.0291365	-1.19576	0.135857
TR71880|c0_g1_i1|m.67714	---NA---	182	0			0	-		SIGNAL_PEPTIDE_N_REGION (PHOBIUS); SIGNAL_PEPTIDE_H_REGION (PHOBIUS); SIGNAL_PEPTIDE (PHOBIUS); SIGNAL_PEPTIDE_C_REGION (PHOBIUS); NON_CYTOPLASMIC_DOMAIN (PHOBIUS); SignalP-noTM (SIGNALP_EUK); TMhelix (TMHMM)	1.89467	0.0346277	1.69725	0.137776
TR45090|c0_g2_i1|m.36276	kdel motif-containing protein 1-like	492	20	0	0.6955	0	-		IPR006598 (SMART); IPR017868 (PFAM); IPR013783 (G3DSA:2.60.40.GENE3D); IPR006598 (PFAM); PTHR12203 (PANTHER); PTHR12203:SF24 (PANTHER); IPR017868 (PROSITE_PROFILES); IPR014756 (SUPERFAMILY)	0.610912	0.200228	0.726016	0.144576
TR31572|c0_g1_i6|m.21035	serrate rna effector molecule homolog	940	20	0	0.6435	2	F:metal ion binding; F:nucleotide binding	-	Coil (COILS); Coil (COILS); Coil (COILS); IPR007042 (PFAM); IPR012677 (G3DSA:3.30.70.GENE3D); IPR021933 (PFAM); PTHR13165 (PANTHER); PTHR13165:SF0 (PANTHER); IPR007087 (PROSITE_PATTERNS); IPR007087 (PROSITE_PROFILES); SSF54928 (SUPERFAMILY)	0.317431	0.0439528	0.290122	0.146779
TR60492|c0_g1_i2|m.55288	---NA---	356	0			0	-		CYTOPLASMIC_DOMAIN (PHOBIUS); TRANSMEMBRANE (PHOBIUS); NON_CYTOPLASMIC_DOMAIN (PHOBIUS); NON_CYTOPLASMIC_DOMAIN (PHOBIUS); CYTOPLASMIC_DOMAIN (PHOBIUS); TRANSMEMBRANE (PHOBIUS); TRANSMEMBRANE (PHOBIUS); TMhelix (TMHMM); TMhelix (TMHMM); TMhelix (TMHMM)	-1.08203	0.0374592	-0.961988	0.149062
TR37440|c0_g1_i1|m.28632	---NA---	177	0			0	-		CYTOPLASMIC_DOMAIN (PHOBIUS); NON_CYTOPLASMIC_DOMAIN (PHOBIUS); TRANSMEMBRANE (PHOBIUS); TMhelix (TMHMM)	-2.00013	0.00648737	-1.4985	0.150549
TR41632|c0_g2_i8|m.32701	dihydropyrimidinase isoform x3	567	20	0	0.7505	3	F:hydrolase activity, acting on carbon-nitrogen (but not peptide) bonds; C:cytoplasm; P:nitrogen compound metabolic process	-	IPR006680 (PFAM); IPR011778 (TIGRFAM); IPR011059 (G3DSA:2.30.40.GENE3D); G3DSA:3.20.20.140 (GENE3D); IPR011059 (G3DSA:2.30.40.GENE3D); IPR030633 (PTHR11647:PANTHER); PTHR11647 (PANTHER); IPR011059 (SUPERFAMILY); IPR011059 (SUPERFAMILY); SSF51556 (SUPERFAMILY)	0.428806	0.0497745	0.396014	0.150549
TR46881|c0_g1_i1|m.38352	---NA---	231	0			0	-		TRANSMEMBRANE (PHOBIUS); CYTOPLASMIC_DOMAIN (PHOBIUS); NON_CYTOPLASMIC_DOMAIN (PHOBIUS)	-1.38965	0.104584	-1.4456	0.150549
TR41644|c0_g1_i2|m.32727	---NA---	203	0			0	-		no IPS match	-0.498848	0.161699	-0.565406	0.150549
TR68733|c0_g2_i2|m.65011	gamma-interferon-inducible lysosomal thiol reductase-like	275	20	1.78908e-11	0.454	0	-		IPR004911 (PFAM); IPR004911 (PANTHER); SIGNAL_PEPTIDE_H_REGION (PHOBIUS); SIGNAL_PEPTIDE_N_REGION (PHOBIUS); SIGNAL_PEPTIDE (PHOBIUS); SIGNAL_PEPTIDE_C_REGION (PHOBIUS); NON_CYTOPLASMIC_DOMAIN (PHOBIUS); SignalP-noTM (SIGNALP_EUK); SignalP-TM (SIGNALP_GRAM_POSITIVE)	1.29927	0.202569	1.55883	0.150549
TR76522|c1_g1_i1|m.71670	kazal-like protease inhibitor	103	7	5.56294e-11	0.57	1	F:protein binding		IPR002350 (SMART); IPR002350 (PFAM); G3DSA:3.30.60.30 (GENE3D); NON_CYTOPLASMIC_DOMAIN (PHOBIUS); SIGNAL_PEPTIDE_N_REGION (PHOBIUS); SIGNAL_PEPTIDE_H_REGION (PHOBIUS); SIGNAL_PEPTIDE_C_REGION (PHOBIUS); SIGNAL_PEPTIDE (PHOBIUS); IPR002350 (PROSITE_PROFILES); SignalP-TM (SIGNALP_EUK); SignalP-TM (SIGNALP_GRAM_POSITIVE); SSF100895 (SUPERFAMILY); TMhelix (TMHMM)	-1.19216	0.294432	-1.61351	0.150549
TR30174|c1_g1_i1|m.19627	---NA---	149	0			0	-		no IPS match	0.184059	0.791286	-0.590451	0.150549
TR30174|c1_g1_i1|m.19626	---NA---	293	0			0	-		IPR013320 (G3DSA:2.60.120.GENE3D); TRANSMEMBRANE (PHOBIUS); NON_CYTOPLASMIC_DOMAIN (PHOBIUS); CYTOPLASMIC_DOMAIN (PHOBIUS); TMhelix (TMHMM)	0.181832	0.794908	-0.592607	0.150549
TR66277|c1_g2_i1|m.62878	transmembrane and tpr repeat-containing protein 4	772	20	0	0.64	1	F:protein binding		IPR019734 (SMART); IPR001440 (PFAM); IPR011990 (G3DSA:1.25.40.GENE3D); PF13414 (PFAM); IPR013618 (PFAM); PTHR23083:SF374 (PANTHER); PTHR23083 (PANTHER); NON_CYTOPLASMIC_DOMAIN (PHOBIUS); NON_CYTOPLASMIC_DOMAIN (PHOBIUS); TRANSMEMBRANE (PHOBIUS); TRANSMEMBRANE (PHOBIUS); TRANSMEMBRANE (PHOBIUS); NON_CYTOPLASMIC_DOMAIN (PHOBIUS); CYTOPLASMIC_DOMAIN (PHOBIUS); NON_CYTOPLASMIC_DOMAIN (PHOBIUS); TRANS…	0.0746783	0.947362	0.71178	0.150552
TR54742|c4_g4_i3|m.48981	follistatin-related protein 4	106	20	1.83414e-08	0.596	1	F:protein binding		IPR002350 (SMART); G3DSA:3.30.60.30 (GENE3D); IPR002350 (PFAM); PTHR10913:SF45 (PANTHER); PTHR10913 (PANTHER); SIGNAL_PEPTIDE_C_REGION (PHOBIUS); SIGNAL_PEPTIDE (PHOBIUS); SIGNAL_PEPTIDE_N_REGION (PHOBIUS); SIGNAL_PEPTIDE_H_REGION (PHOBIUS); NON_CYTOPLASMIC_DOMAIN (PHOBIUS); IPR002350 (PROSITE_PROFILES); SignalP-noTM (SIGNALP_EUK); SignalP-TM (SIGNALP_GRAM_POSITIVE); SignalP-noTM (SIGNALP_GRAM_NE…	-1.24444	0.290312	-1.66041	0.156054
TR78830|c0_g1_i3|m.74003	synaptotagmin- partial	1045	20	6.16434e-22	0.4175	1	F:protein binding		IPR000008 (SMART); IPR000008 (G3DSA:2.60.40.GENE3D); IPR000008 (PFAM); IPR000008 (G3DSA:2.60.40.GENE3D); PTHR10024 (PANTHER); NON_CYTOPLASMIC_DOMAIN (PHOBIUS); CYTOPLASMIC_DOMAIN (PHOBIUS); TRANSMEMBRANE (PHOBIUS); IPR000008 (SUPERFAMILY); IPR000008 (SUPERFAMILY); TMhelix (TMHMM)	0.45386	0.305207	0.610333	0.161787
TR22756|c1_g1_i1|m.10814	ferric-chelate reductase 1	147	20	4.5511e-14	0.5035	2	P:oxidation-reduction process; F:ferric-chelate reductase activity		IPR002861 (PFAM); PTHR23130 (PANTHER); SIGNAL_PEPTIDE (PHOBIUS); NON_CYTOPLASMIC_DOMAIN (PHOBIUS); SIGNAL_PEPTIDE_N_REGION (PHOBIUS); SIGNAL_PEPTIDE_C_REGION (PHOBIUS); SIGNAL_PEPTIDE_H_REGION (PHOBIUS); SignalP-TM (SIGNALP_GRAM_POSITIVE); SignalP-noTM (SIGNALP_GRAM_NEGATIVE); SignalP-noTM (SIGNALP_EUK)	-1.29506	0.00282083	-0.889889	0.164843
TR59455|c0_g2_i1|m.53883	---NA---	198	0			0	-		no IPS match	1.1728	0.0779038	1.15429	0.164843
TR51190|c0_g1_i1|m.44721	---NA---	665	0			0	-		Coil (COILS)	-0.791746	0.321995	-1.10226	0.165918
TR29317|c0_g1_i1|m.18521	protein charybde-like	195	20	8.91348e-16	0.5165	2	C:cytoplasm; P:negative regulation of signal transduction		IPR012918 (PFAM)	-2.12412	0.0061641	-1.55766	0.167669
TR49731|c0_g1_i2|m.42602	conserved hypothetical protein	400	20	3.8553e-162	0.823	0	-		IPR003609 (SMART); IPR003014 (PFAM); IPR029469 (PFAM); G3DSA:3.50.4.10 (GENE3D); PTHR22963:SF1 (PANTHER); PTHR22963 (PANTHER); NON_CYTOPLASMIC_DOMAIN (PHOBIUS); SIGNAL_PEPTIDE_H_REGION (PHOBIUS); SIGNAL_PEPTIDE (PHOBIUS); SIGNAL_PEPTIDE_N_REGION (PHOBIUS); SIGNAL_PEPTIDE_C_REGION (PHOBIUS); IPR003609 (PROSITE_PROFILES); IPR003609 (PROSITE_PROFILES); IPR003609 (PROSITE_PROFILES); SignalP-noTM (SIG…	2.15233	0.0243552	1.79454	0.167669
TR30775|c0_g1_i1|m.20615	a chain crystal spectroscopic and catalytic properties of cobalt copper nickel and mercury derivatives of the zinc endopeptidase a correlation of structure and proteolytic activity	248	20	3.08526e-130	0.6435	10	P:negative regulation of binding of sperm to zona pellucida; F:zinc ion binding; P:prevention of polyspermy; F:aspartic-type peptidase activity; C:cortical granule; F:glutamic-type peptidase activity; F:metalloendopeptidase activity; P:cell adhesion; P:positive regulation of protein processing; C:plasma membrane	EC:3.4.24	IPR001506 (PRINTS); IPR006026 (SMART); IPR024079 (G3DSA:3.40.390.GENE3D); IPR001506 (PFAM); PTHR10127 (PANTHER); NON_CYTOPLASMIC_DOMAIN (PHOBIUS); SIGNAL_PEPTIDE_C_REGION (PHOBIUS); SIGNAL_PEPTIDE (PHOBIUS); SIGNAL_PEPTIDE_N_REGION (PHOBIUS); SIGNAL_PEPTIDE_H_REGION (PHOBIUS); SignalP-TM (SIGNALP_GRAM_POSITIVE); SignalP-noTM (SIGNALP_EUK); SSF55486 (SUPERFAMILY)	-0.495344	0.709803	-1.22111	0.168272
TR25905|c0_g1_i1|m.15015	ecdysone receptor	545	20	0	0.857	5	F:zinc ion binding; F:steroid binding; F:sequence-specific DNA binding; C:nucleus; F:ecdysteroid hormone receptor activity	-	IPR001723 (PRINTS); IPR003069 (PRINTS); IPR001628 (PRINTS); IPR000536 (SMART); IPR001628 (SMART); IPR013088 (G3DSA:3.30.50.GENE3D); IPR001628 (PFAM); IPR000536 (PFAM); IPR008946 (G3DSA:1.10.565.GENE3D); PTHR24082:SF176 (PANTHER); PTHR24082 (PANTHER); IPR001628 (PROSITE_PATTERNS); SIGNAL_PEPTIDE (PHOBIUS); NON_CYTOPLASMIC_DOMAIN (PHOBIUS); SIGNAL_PEPTIDE_N_REGION (PHOBIUS); SIGNAL_PEPTIDE_H_REGION…	0.816477	0.175025	0.923566	0.1768
TR82054|c0_g1_i1|m.79470	rna polymerase ii subunit a c-terminal domain phosphatase ssu72	102	20	5.25828e-35	0.8605	4	F:phosphoprotein phosphatase activity; P:mRNA processing; C:nucleus; P:protein dephosphorylation	EC:3.1.3.16	IPR006811 (PFAM); IPR006811 (PANTHER); CYTOPLASMIC_DOMAIN (PHOBIUS); TRANSMEMBRANE (PHOBIUS); NON_CYTOPLASMIC_DOMAIN (PHOBIUS); TMhelix (TMHMM)	-0.281578	0.265759	-0.354708	0.1768
TR67072|c0_g1_i2|m.63417	crustin p	147	20	3.00945e-42	0.713	2	C:extracellular region; F:peptidase inhibitor activity	-	IPR008197 (SMART); IPR008197 (PFAM); IPR008197 (G3DSA:4.10.75.GENE3D); NON_CYTOPLASMIC_DOMAIN (PHOBIUS); SIGNAL_PEPTIDE_N_REGION (PHOBIUS); SIGNAL_PEPTIDE (PHOBIUS); SIGNAL_PEPTIDE_H_REGION (PHOBIUS); SIGNAL_PEPTIDE_C_REGION (PHOBIUS); IPR008197 (PROSITE_PROFILES); SignalP-noTM (SIGNALP_EUK); SignalP-noTM (SIGNALP_GRAM_NEGATIVE); SignalP-TM (SIGNALP_GRAM_POSITIVE); IPR008197 (SUPERFAMILY)	-0.647554	0.580342	-1.24861	0.1768
TR35368|c0_g1_i1|m.26213	protein gdap2 homolog	245	20	2.39434e-122	0.8345	3	F:molecular_function; P:biological_process; C:cellular_component		IPR001251 (SMART); IPR001251 (G3DSA:3.40.525.GENE3D); IPR001251 (PFAM); PTHR11106 (PANTHER); PTHR11106:SF59 (PANTHER); IPR001251 (PROSITE_PROFILES); IPR001251 (SUPERFAMILY)	-0.0905718	0.774597	-0.265132	0.1768
TR83355|c0_g1_i3|m.81457	---NA---	114	0			0	-		no IPS match	2.00591	0.0447834	1.78795	0.177734
TR14084|c0_g1_i1|m.2858	zinc finger protein 135-like	382	20	1.98225e-26	0.5145	2	F:metal ion binding; F:nucleic acid binding		Coil (COILS); IPR015880 (SMART); IPR007087 (PFAM); IPR013087 (G3DSA:3.30.160.GENE3D); IPR013087 (G3DSA:3.30.160.GENE3D); IPR013087 (G3DSA:3.30.160.GENE3D); PTHR24409 (PANTHER); IPR007087 (PROSITE_PATTERNS); IPR007087 (PROSITE_PATTERNS); IPR007087 (PROSITE_PATTERNS); IPR007087 (PROSITE_PATTERNS); IPR007087 (PROSITE_PROFILES); IPR007087 (PROSITE_PROFILES); IPR007087 (PROSITE_PROFILES); SSF57667 (SU…	0.454822	0.691362	1.04176	0.177734
TR60492|c0_g1_i4|m.55295	---NA---	388	0			0	-		TRANSMEMBRANE (PHOBIUS); NON_CYTOPLASMIC_DOMAIN (PHOBIUS); TRANSMEMBRANE (PHOBIUS); TRANSMEMBRANE (PHOBIUS); CYTOPLASMIC_DOMAIN (PHOBIUS); NON_CYTOPLASMIC_DOMAIN (PHOBIUS); CYTOPLASMIC_DOMAIN (PHOBIUS); TRANSMEMBRANE (PHOBIUS); NON_CYTOPLASMIC_DOMAIN (PHOBIUS); TMhelix (TMHMM); TMhelix (TMHMM); TMhelix (TMHMM)	-1.09257	0.0323826	-0.920077	0.17863
TR74385|c0_g2_i2|m.70031	---NA---	357	0			0	-		IPR000782 (PFAM); IPR000782 (G3DSA:2.30.180.GENE3D); SIGNAL_PEPTIDE_N_REGION (PHOBIUS); SIGNAL_PEPTIDE_C_REGION (PHOBIUS); SIGNAL_PEPTIDE (PHOBIUS); SIGNAL_PEPTIDE_H_REGION (PHOBIUS); NON_CYTOPLASMIC_DOMAIN (PHOBIUS); IPR000782 (PROSITE_PROFILES); SignalP-noTM (SIGNALP_EUK); SignalP-TM (SIGNALP_GRAM_POSITIVE); SignalP-noTM (SIGNALP_GRAM_NEGATIVE); IPR000782 (SUPERFAMILY)	-0.699143	0.211867	-0.825919	0.17863
TR55901|c1_g1_i2|m.49471	---NA---	117	0			0	-		SIGNAL_PEPTIDE_H_REGION (PHOBIUS); SIGNAL_PEPTIDE_C_REGION (PHOBIUS); SIGNAL_PEPTIDE (PHOBIUS); SIGNAL_PEPTIDE_N_REGION (PHOBIUS); NON_CYTOPLASMIC_DOMAIN (PHOBIUS); TMhelix (TMHMM); TMhelix (TMHMM)	0.784527	0.387547	1.16004	0.17863
TR74352|c1_g1_i1|m.69798	---NA---	873	0			0	-		CYTOPLASMIC_DOMAIN (PHOBIUS); NON_CYTOPLASMIC_DOMAIN (PHOBIUS); TRANSMEMBRANE (PHOBIUS); TMhelix (TMHMM)	1.79191	0.0822521	1.75077	0.180495
TR65439|c4_g1_i15|m.61720	inositol hexakisphosphate and diphosphoinositol-pentakisphosphate kinase-like isoform x6	566	20	0	0.866	3	F:acid phosphatase activity; P:riboflavin metabolic process; P:hexachlorocyclohexane metabolic process	EC:3.1.3.2	Coil (COILS); IPR013651 (PFAM); IPR000560 (PFAM); IPR029033 (G3DSA:3.40.50.GENE3D); PTHR12750:SF9 (PANTHER); PTHR12750 (PANTHER); IPR000560 (PROSITE_PATTERNS); SSF56059 (SUPERFAMILY); IPR029033 (SUPERFAMILY)	-0.419142	0.234074	-0.507644	0.180495
TR17363|c0_g1_i1|m.5432	protein tweety isoform x1	168	20	3.90414e-34	0.69	3	P:metabolic process; C:membrane; P:chloride transport	-	IPR006990 (PFAM); IPR006990 (PANTHER); PTHR12424:SF8 (PANTHER); NON_CYTOPLASMIC_DOMAIN (PHOBIUS); NON_CYTOPLASMIC_DOMAIN (PHOBIUS); TRANSMEMBRANE (PHOBIUS); CYTOPLASMIC_DOMAIN (PHOBIUS); TRANSMEMBRANE (PHOBIUS); TMhelix (TMHMM); TMhelix (TMHMM)	0.699409	0.290312	0.904129	0.180495
TR44156|c3_g2_i3|m.35327	choline ethanolaminephosphotransferase 1 isoform x3	400	20	4.37766e-167	0.755	5	F:ethanolaminephosphotransferase activity; P:phospholipid biosynthetic process; C:membrane; P:glycosphingolipid metabolic process; P:glycerolipid metabolic process	EC:2.7.8.1	IPR000462 (PFAM); IPR014472 (PIRSF); PTHR10414:SF38 (PANTHER); IPR014472 (PANTHER); IPR000462 (PROSITE_PATTERNS); CYTOPLASMIC_DOMAIN (PHOBIUS); CYTOPLASMIC_DOMAIN (PHOBIUS); CYTOPLASMIC_DOMAIN (PHOBIUS); TRANSMEMBRANE (PHOBIUS); NON_CYTOPLASMIC_DOMAIN (PHOBIUS); TRANSMEMBRANE (PHOBIUS); CYTOPLASMIC_DOMAIN (PHOBIUS); TRANSMEMBRANE (PHOBIUS); TRANSMEMBRANE (PHOBIUS); TRANSMEMBRANE (PHOBIUS); NON_CY…	-0.10967	0.783574	-0.325403	0.182124
TR29948|c0_g1_i1|m.19343	macrophage migration inhibitory factor	120	20	2.81178e-54	0.71	2	F:heterocyclic compound binding; F:organic cyclic compound binding	-	G3DSA:3.30.429.10 (GENE3D); IPR001398 (PFAM); IPR001398 (PANTHER); IPR019829 (PROSITE_PATTERNS); IPR014347 (SUPERFAMILY)	0.0852426	0.933719	-0.637983	0.183872
TR44156|c3_g2_i4|m.35328	choline ethanolaminephosphotransferase 1 isoform x3	401	20	4.97922e-167	0.753	3	P:phospholipid biosynthetic process; C:membrane; F:phosphotransferase activity, for other substituted phosphate groups	-	IPR000462 (PFAM); IPR014472 (PIRSF); IPR014472 (PANTHER); PTHR10414:SF38 (PANTHER); IPR000462 (PROSITE_PATTERNS); TRANSMEMBRANE (PHOBIUS); NON_CYTOPLASMIC_DOMAIN (PHOBIUS); TRANSMEMBRANE (PHOBIUS); TRANSMEMBRANE (PHOBIUS); TRANSMEMBRANE (PHOBIUS); CYTOPLASMIC_DOMAIN (PHOBIUS); TRANSMEMBRANE (PHOBIUS); CYTOPLASMIC_DOMAIN (PHOBIUS); NON_CYTOPLASMIC_DOMAIN (PHOBIUS); CYTOPLASMIC_DOMAIN (PHOBIUS); NO…	-0.109899	0.772531	-0.316705	0.186397
TR17363|c0_g1_i1|m.5431	protein tweety isoform x1	381	20	5.96949e-81	0.5335	1	P:ion transport	-	IPR006990 (PFAM); IPR006990 (PANTHER); PTHR12424:SF8 (PANTHER); CYTOPLASMIC_DOMAIN (PHOBIUS); NON_CYTOPLASMIC_DOMAIN (PHOBIUS); CYTOPLASMIC_DOMAIN (PHOBIUS); NON_CYTOPLASMIC_DOMAIN (PHOBIUS); TRANSMEMBRANE (PHOBIUS); TRANSMEMBRANE (PHOBIUS); TRANSMEMBRANE (PHOBIUS); TMhelix (TMHMM); TMhelix (TMHMM); TMhelix (TMHMM)	0.688518	0.294331	0.893436	0.186444
TR78660|c0_g1_i1|m.73759	slit homolog 2 protein	483	20	3.45181e-105	0.6105	2	P:neuron projection morphogenesis; F:protein binding	-	IPR000483 (SMART); IPR003591 (SMART); SM00364 (SMART); IPR001611 (PFAM); G3DSA:3.80.10.10 (GENE3D); G3DSA:3.80.10.10 (GENE3D); PTHR24373 (PANTHER); PTHR24373:SF98 (PANTHER); SIGNAL_PEPTIDE_N_REGION (PHOBIUS); SIGNAL_PEPTIDE_C_REGION (PHOBIUS); SIGNAL_PEPTIDE (PHOBIUS); SIGNAL_PEPTIDE_H_REGION (PHOBIUS); NON_CYTOPLASMIC_DOMAIN (PHOBIUS); IPR001611 (PROSITE_PROFILES); IPR001611 (PROSITE_PROFILES); …	-0.341572	0.547823	-0.62429	0.186444
TR48747|c0_g1_i2|m.40975	integrin beta 1	795	20	0	0.5995	4	F:receptor activity; C:membrane; P:multicellular organismal development; P:signal transduction		IPR015812 (PRINTS); IPR002369 (SMART); G3DSA:2.10.25.10 (GENE3D); IPR002369 (PFAM); G3DSA:2.10.25.10 (GENE3D); G3DSA:1.20.5.100 (GENE3D); IPR002035 (G3DSA:3.40.50.GENE3D); IPR014836 (PFAM); IPR015812 (PIRSF); PTHR10082:SF16 (PANTHER); IPR015812 (PANTHER); IPR015812 (PROSITE_PATTERNS); IPR015812 (PROSITE_PATTERNS); TRANSMEMBRANE (PHOBIUS); SIGNAL_PEPTIDE_H_REGION (PHOBIUS); SIGNAL_PEPTIDE (PHOBIUS…	-0.407199	0.580342	-0.772662	0.192998
TR68672|c1_g1_i1|m.64945	mitochondrial assembly of ribosomal large subunit protein 1	283	20	2.24163e-47	0.6565	0	-		IPR004394 (TIGRFAM); IPR025656 (PFAM); G3DSA:3.30.460.10 (GENE3D); PTHR21043:SF0 (PANTHER); IPR004394 (PANTHER); IPR004394 (HAMAP); SSF81301 (SUPERFAMILY)	0.161072	0.907771	0.88878	0.193539
TR53238|c0_g1_i2|m.46957	---NA---	162	0			0	-		no IPS match	-1.93544	0.0072905	-1.4029	0.195504
TR20759|c0_g1_i1|m.9413	---NA---	141	0			0	-		SIGNAL_PEPTIDE (PHOBIUS); SIGNAL_PEPTIDE_N_REGION (PHOBIUS); NON_CYTOPLASMIC_DOMAIN (PHOBIUS); SIGNAL_PEPTIDE_H_REGION (PHOBIUS); SIGNAL_PEPTIDE_C_REGION (PHOBIUS); SignalP-noTM (SIGNALP_GRAM_NEGATIVE); SignalP-noTM (SIGNALP_EUK); SignalP-TM (SIGNALP_GRAM_POSITIVE)	-0.74805	0.433237	-1.15412	0.195504
TR34750|c2_g2_i5|m.24106	PREDICTED: plexin-B1-like	99	1	3.23459e-09	0.55	0	-		TRANSMEMBRANE (PHOBIUS); NON_CYTOPLASMIC_DOMAIN (PHOBIUS); SIGNAL_PEPTIDE (PHOBIUS); SIGNAL_PEPTIDE_H_REGION (PHOBIUS); SIGNAL_PEPTIDE_C_REGION (PHOBIUS); CYTOPLASMIC_DOMAIN (PHOBIUS); SIGNAL_PEPTIDE_N_REGION (PHOBIUS); SignalP-noTM (SIGNALP_GRAM_NEGATIVE)	0.299058	0.443502	0.456228	0.195504
TR79111|c1_g1_i1|m.74572	wd repeat-containing protein	786	8	6.49272e-18	0.4725	1	C:keratin filament		Coil (COILS); TRANSMEMBRANE (PHOBIUS); CYTOPLASMIC_DOMAIN (PHOBIUS); NON_CYTOPLASMIC_DOMAIN (PHOBIUS); TMhelix (TMHMM)	-0.625098	0.321648	-0.84288	0.196229
TR57963|c0_g1_i3|m.51710	sodium- and chloride-dependent glycine transporter 1-like	871	20	1.28889e-44	0.4395	2	F:neurotransmitter:sodium symporter activity; C:integral component of membrane		IPR000175 (PRINTS); IPR000175 (PFAM); PTHR11616:SF107 (PANTHER); IPR000175 (PANTHER); TRANSMEMBRANE (PHOBIUS); CYTOPLASMIC_DOMAIN (PHOBIUS); TRANSMEMBRANE (PHOBIUS); TRANSMEMBRANE (PHOBIUS); NON_CYTOPLASMIC_DOMAIN (PHOBIUS); TRANSMEMBRANE (PHOBIUS); TRANSMEMBRANE (PHOBIUS); TRANSMEMBRANE (PHOBIUS); CYTOPLASMIC_DOMAIN (PHOBIUS); TRANSMEMBRANE (PHOBIUS); NON_CYTOPLASMIC_DOMAIN (PHOBIUS); TRANSMEMBR…	0.315501	0.697166	-0.747017	0.196229
TR43165|c0_g1_i2|m.34086	serine protease p54	1804	20	0	0.662	2	F:serine-type endopeptidase activity; F:protein binding	EC:3.4.21	IPR002172 (PRINTS); IPR002172 (SMART); IPR001254 (SMART); G3DSA:4.10.1220.10 (GENE3D); G3DSA:2.40.10.10 (GENE3D); IPR002172 (PFAM); IPR001254 (PFAM); IPR002172 (G3DSA:4.10.400.GENE3D); IPR000082 (PFAM); G3DSA:2.40.10.10 (GENE3D); IPR002172 (G3DSA:4.10.400.GENE3D); PTHR24256 (PANTHER); IPR018114 (PROSITE_PATTERNS); IPR023415 (PROSITE_PATTERNS); IPR018114 (PROSITE_PATTERNS); IPR023415 (PROSITE_PATT…	1.56778	0.0528585	1.40717	0.197081
TR81965|c0_g1_i2|m.79035	g-protein coupled receptor 161 isoform x1	1506	20	1.247e-28	0.579	2	F:G-protein coupled receptor activity; C:integral component of membrane	-	Coil (COILS); IPR000276 (PRINTS); G3DSA:1.20.1070.10 (GENE3D); IPR000276 (PFAM); PTHR24249 (PANTHER); IPR000276 (PROSITE_PATTERNS); CYTOPLASMIC_DOMAIN (PHOBIUS); TRANSMEMBRANE (PHOBIUS); TRANSMEMBRANE (PHOBIUS); TRANSMEMBRANE (PHOBIUS); TRANSMEMBRANE (PHOBIUS); TRANSMEMBRANE (PHOBIUS); NON_CYTOPLASMIC_DOMAIN (PHOBIUS); CYTOPLASMIC_DOMAIN (PHOBIUS); TRANSMEMBRANE (PHOBIUS); NON_CYTOPLASMIC_DOMAIN …	0.346602	0.433237	0.522026	0.199931
TR67472|c0_g1_i6|m.63874	protein unc-13 homolog d-like	1191	20	1.11748e-42	0.416	1	F:protein binding		IPR000008 (SMART); IPR000008 (G3DSA:2.60.40.GENE3D); IPR000008 (PFAM); IPR000008 (G3DSA:2.60.40.GENE3D); PTHR15015 (PANTHER); IPR014772 (PROSITE_PROFILES); IPR000008 (SUPERFAMILY); IPR000008 (SUPERFAMILY)	1.27479	0.0330334	1.06621	0.200099
TR34380|c2_g5_i10|m.23411	microtubule-actin cross-linking factor 1 isoform x1	4106	20	0	0.701	3	F:calcium ion binding; P:cell cycle arrest; F:protein binding	-	Coil (COILS); Coil (COILS); Coil (COILS); Coil (COILS); Coil (COILS); Coil (COILS); Coil (COILS); Coil (COILS); Coil (COILS); Coil (COILS); Coil (COILS); Coil (COILS); Coil (COILS); Coil (COILS); Coil (COILS); Coil (COILS); Coil (COILS); IPR018159 (SMART); IPR002048 (SMART); IPR003108 (SMART); G3DSA:1.20.58.60 (GENE3D); G3DSA:1.20.58.60 (GENE3D); IPR011992 (PFAM); IPR003108 (PFAM); IPR002017 (PFA…	0.179782	0.151226	0.191543	0.200099
TR33215|c0_g1_i1|m.21990	---NA---	130	0			0	-		no IPS match	1.12433	0.113583	1.12995	0.202821
TR74357|c0_g1_i1|m.69864	adp-ribosylation factor-like protein 2	188	20	1.44154e-101	0.865	19	F:GTPase inhibitor activity; F:protein binding; P:centrosome organization; C:mitochondrial intermembrane space; F:GTP binding; P:maintenance of protein location in nucleus; P:small GTPase mediated signal transduction; C:lateral plasma membrane; C:centrosome; P:tight junction assembly; C:extracellular vesicular exosome; P:positive regulation of microtubule polymerization; C:nucleus; P:negative reg…	-	IPR001806 (PRINTS); IPR006687 (SMART); IPR024156 (SMART); IPR003579 (SMART); IPR027417 (G3DSA:3.40.50.GENE3D); IPR005225 (TIGRFAM); IPR006689 (PFAM); PTHR11711 (PANTHER); PTHR11711:SF26 (PANTHER); IPR024156 (PROSITE_PROFILES); IPR027417 (SUPERFAMILY)	0.322429	0.190309	0.357204	0.202821
TR25049|c1_g2_i4|m.13716	---NA---	116	0			0	-		SIGNAL_PEPTIDE_C_REGION (PHOBIUS); SIGNAL_PEPTIDE_N_REGION (PHOBIUS); SIGNAL_PEPTIDE_H_REGION (PHOBIUS); SIGNAL_PEPTIDE (PHOBIUS); NON_CYTOPLASMIC_DOMAIN (PHOBIUS); SignalP-noTM (SIGNALP_EUK)	-2.07938	0.0300554	-1.7042	0.206236
TR79918|c0_g1_i2|m.75260	---NA---	239	0			0	-		CYTOPLASMIC_DOMAIN (PHOBIUS); NON_CYTOPLASMIC_DOMAIN (PHOBIUS); TRANSMEMBRANE (PHOBIUS); TMhelix (TMHMM)	-0.792919	0.112481	-0.788663	0.209698
TR55323|c0_g1_i1|m.49294	---NA---	151	0			0	-		SIGNAL_PEPTIDE_N_REGION (PHOBIUS); SIGNAL_PEPTIDE (PHOBIUS); SIGNAL_PEPTIDE_C_REGION (PHOBIUS); NON_CYTOPLASMIC_DOMAIN (PHOBIUS); SIGNAL_PEPTIDE_H_REGION (PHOBIUS); TMhelix (TMHMM)	2.28515	0.00362318	1.53222	0.214094
TR83355|c0_g1_i2|m.81455	---NA---	169	0			0	-		SIGNAL_PEPTIDE_N_REGION (PHOBIUS); SIGNAL_PEPTIDE_H_REGION (PHOBIUS); NON_CYTOPLASMIC_DOMAIN (PHOBIUS); SIGNAL_PEPTIDE_C_REGION (PHOBIUS); SIGNAL_PEPTIDE (PHOBIUS); SignalP-noTM (SIGNALP_GRAM_NEGATIVE); SignalP-noTM (SIGNALP_EUK); SignalP-TM (SIGNALP_GRAM_POSITIVE)	2.05784	0.0364148	1.73147	0.214094
TR54132|c0_g1_i1|m.48084	---NA---	905	0			0	-		TRANSMEMBRANE (PHOBIUS); CYTOPLASMIC_DOMAIN (PHOBIUS); NON_CYTOPLASMIC_DOMAIN (PHOBIUS); TMhelix (TMHMM)	0.333274	0.335418	0.448544	0.214094
TR34098|c2_g1_i1|m.22891	---NA---	382	0			0	-		IPR029000 (G3DSA:2.40.100.GENE3D); IPR029000 (SUPERFAMILY)	-0.00124537	0.998079	-0.592844	0.2161
TR53238|c0_g1_i1|m.46956	---NA---	112	0			0	-		no IPS match	-1.92349	0.00861655	-1.38545	0.216345
TR44587|c0_g2_i6|m.35669	arfaptin-2 isoform x1	370	20	5.50266e-154	0.788	1	F:protein domain specific binding	-	Coil (COILS); Coil (COILS); IPR010504 (SMART); IPR010504 (PFAM); IPR027267 (G3DSA:1.20.1270.GENE3D); PTHR12141 (PANTHER); PTHR12141:SF1 (PANTHER); IPR010504 (PROSITE_PROFILES); SSF103657 (SUPERFAMILY)	-0.211618	0.371573	-0.295933	0.217173
TR53474|c0_g1_i1|m.47292	pancreatic triacylglycerol lipase-like	328	20	1.84061e-76	0.536	1	F:carboxylic ester hydrolase activity		IPR000734 (PRINTS); IPR013818 (PFAM); IPR029058 (G3DSA:3.40.50.GENE3D); IPR000734 (PANTHER); SIGNAL_PEPTIDE_N_REGION (PHOBIUS); SIGNAL_PEPTIDE_C_REGION (PHOBIUS); SIGNAL_PEPTIDE_H_REGION (PHOBIUS); NON_CYTOPLASMIC_DOMAIN (PHOBIUS); SIGNAL_PEPTIDE (PHOBIUS); SignalP-noTM (SIGNALP_EUK); IPR029058 (SUPERFAMILY)	1.15058	0.290798	-1.48571	0.21978
TR74638|c2_g1_i10|m.70760	bromodomain adjacent to zinc finger domain protein 2b isoform x2	2158	20	0	0.521	4	F:protein binding; F:zinc ion binding; C:nucleus; F:DNA binding		Coil (COILS); Coil (COILS); Coil (COILS); Coil (COILS); Coil (COILS); Coil (COILS); IPR001487 (PRINTS); IPR001965 (SMART); IPR001487 (SMART); IPR001739 (SMART); IPR018500 (SMART); IPR001487 (G3DSA:1.20.920.GENE3D); IPR019787 (PFAM); IPR013083 (G3DSA:3.30.40.GENE3D); IPR004022 (PFAM); IPR001739 (G3DSA:3.30.890.GENE3D); IPR001487 (PFAM); IPR001739 (PFAM); PTHR22880 (PANTHER); PTHR22880:SF144 (PANTH…	0.286599	0.379779	0.403183	0.21978
TR28474|c0_g1_i2|m.17700	von willebrand factor a domain-containing protein 8	1912	20	0	0.6915	2	F:ATPase activity; F:ATP binding	-	IPR003593 (SMART); IPR002035 (SMART); IPR027417 (G3DSA:3.40.50.GENE3D); IPR011704 (PFAM); PF13519 (PFAM); IPR027417 (G3DSA:3.40.50.GENE3D); PTHR21610 (PANTHER); PTHR21610:SF9 (PANTHER); IPR002035 (PROSITE_PROFILES); IPR027417 (SUPERFAMILY); IPR027417 (SUPERFAMILY); IPR002035 (SUPERFAMILY); IPR027417 (SUPERFAMILY)	-0.100422	0.764431	-0.273581	0.21978
TR71127|c2_g2_i4|m.67239	---NA---	321	0			0	-		no IPS match	1.13778	0.412633	1.67201	0.22114
TR70827|c0_g2_i1|m.66892	molybdenum cofactor biosynthesis protein 1 isoform x1	711	20	0	0.668	5	F:catalytic activity; P:Mo-molybdopterin cofactor biosynthetic process; C:molybdopterin synthase complex; F:4 iron, 4 sulfur cluster binding; F:metal ion binding	-	IPR006638 (SMART); IPR013785 (G3DSA:3.20.20.GENE3D); IPR002820 (G3DSA:3.30.70.GENE3D); IPR002820 (PFAM); IPR007197 (PFAM); IPR010505 (PFAM); IPR023045 (TIGRFAM); PF13353 (PFAM); IPR013483 (TIGRFAM); PTHR22960 (PANTHER); IPR000385 (PROSITE_PATTERNS); IPR013483 (HAMAP); IPR023046 (HAMAP); IPR002820 (SUPERFAMILY); SSF102114 (SUPERFAMILY)	-0.528071	0.33972	-0.709746	0.221441
TR74638|c2_g1_i19|m.70803	bromodomain adjacent to zinc finger domain protein 2b isoform x1	2457	20	5.23249e-149	0.539	4	F:protein binding; C:nucleus; F:DNA binding; F:zinc ion binding		Coil (COILS); Coil (COILS); Coil (COILS); Coil (COILS); Coil (COILS); Coil (COILS); IPR001487 (PRINTS); IPR001739 (SMART); IPR001487 (SMART); IPR018500 (SMART); IPR001965 (SMART); IPR019787 (PFAM); IPR004022 (PFAM); IPR013083 (G3DSA:3.30.40.GENE3D); IPR001739 (PFAM); IPR001739 (G3DSA:3.30.890.GENE3D); IPR001487 (PFAM); IPR001487 (G3DSA:1.20.920.GENE3D); PTHR22880:SF144 (PANTHER); PTHR22880 (PANTH…	0.27724	0.421225	0.408737	0.221441
TR65752|c0_g1_i1|m.62413	tubulin alpha-1 chain	422	20	0	0.9825	7	C:microtubule; P:protein polymerization; P:microtubule-based process; F:GTPase activity; F:structural constituent of cytoskeleton; C:cytoplasm; F:GTP binding	-	IPR002452 (PRINTS); IPR000217 (PRINTS); IPR018316 (SMART); IPR003008 (SMART); IPR023123 (G3DSA:1.10.287.GENE3D); IPR003008 (G3DSA:3.40.50.GENE3D); IPR018316 (G3DSA:3.30.1330.GENE3D); IPR003008 (PFAM); IPR018316 (PFAM); PTHR11588:SF65 (PANTHER); IPR000217 (PANTHER); IPR017975 (PROSITE_PATTERNS); IPR008280 (SUPERFAMILY); IPR003008 (SUPERFAMILY)	0.258487	0.713274	0.606371	0.221441
TR74412|c0_g1_i2|m.70289	lipid phosphate phosphohydrolase 1-like isoform x3	320	20	5.05977e-40	0.5155	2	F:catalytic activity; C:membrane	-	IPR000326 (SMART); IPR000326 (PFAM); IPR000326 (G3DSA:1.20.144.GENE3D); PTHR10165 (PANTHER); PTHR10165:SF52 (PANTHER); TRANSMEMBRANE (PHOBIUS); CYTOPLASMIC_DOMAIN (PHOBIUS); TRANSMEMBRANE (PHOBIUS); TRANSMEMBRANE (PHOBIUS); TRANSMEMBRANE (PHOBIUS); CYTOPLASMIC_DOMAIN (PHOBIUS); NON_CYTOPLASMIC_DOMAIN (PHOBIUS); TRANSMEMBRANE (PHOBIUS); NON_CYTOPLASMIC_DOMAIN (PHOBIUS); NON_CYTOPLASMIC_DOMAIN (PHO…	0.119152	0.901373	-0.635307	0.221441
TR81401|c2_g1_i1|m.76912	cd63 antigen-like	239	20	5.4632e-90	0.5695	1	C:integral component of membrane	-	IPR000301 (PRINTS); IPR018499 (PFAM); IPR000301 (PIRSF); PTHR19282 (PANTHER); IPR018503 (PROSITE_PATTERNS); NON_CYTOPLASMIC_DOMAIN (PHOBIUS); TRANSMEMBRANE (PHOBIUS); CYTOPLASMIC_DOMAIN (PHOBIUS); NON_CYTOPLASMIC_DOMAIN (PHOBIUS); TRANSMEMBRANE (PHOBIUS); TRANSMEMBRANE (PHOBIUS); CYTOPLASMIC_DOMAIN (PHOBIUS); CYTOPLASMIC_DOMAIN (PHOBIUS); TRANSMEMBRANE (PHOBIUS); IPR008952 (SUPERFAMILY); TMhelix …	-0.0682834	0.92202	-0.4325	0.221441
TR78988|c0_g1_i3|m.74377	---NA---	261	0			0	-		CYTOPLASMIC_DOMAIN (PHOBIUS); TRANSMEMBRANE (PHOBIUS); NON_CYTOPLASMIC_DOMAIN (PHOBIUS); TMhelix (TMHMM)	0.600973	0.504723	0.982648	0.223846
TR20006|c0_g1_i1|m.8091	beta- -galactosyltransferase 1-like	342	20	1.65136e-43	0.531	3	C:membrane; F:galactosyltransferase activity; P:protein glycosylation	-	IPR002659 (PFAM); IPR002659 (PANTHER); CYTOPLASMIC_DOMAIN (PHOBIUS); TRANSMEMBRANE (PHOBIUS); NON_CYTOPLASMIC_DOMAIN (PHOBIUS); TMhelix (TMHMM)	1.14227	0.237861	1.3353	0.225884
TR72682|c0_g1_i1|m.68316	---NA---	1597	0			1	F:protein binding		IPR000742 (SMART); G3DSA:2.10.25.10 (GENE3D); G3DSA:2.10.25.10 (GENE3D); IPR013032 (PROSITE_PATTERNS); IPR013032 (PROSITE_PATTERNS); IPR013032 (PROSITE_PATTERNS); IPR013032 (PROSITE_PATTERNS); SIGNAL_PEPTIDE_C_REGION (PHOBIUS); SIGNAL_PEPTIDE_N_REGION (PHOBIUS); SIGNAL_PEPTIDE (PHOBIUS); SIGNAL_PEPTIDE_H_REGION (PHOBIUS); NON_CYTOPLASMIC_DOMAIN (PHOBIUS); IPR000742 (PROSITE_PROFILES); IPR000742 (…	-0.711946	0.290312	-0.890372	0.225884
TR19752|c0_g1_i3|m.7965	protein prune homolog 2	966	20	5.64087e-85	0.772	5	F:metal ion binding; P:apoptotic process; C:cytoplasm; P:metabolic process; F:pyrophosphatase activity		IPR001251 (SMART); IPR022181 (PFAM); IPR001251 (PFAM); IPR001251 (G3DSA:3.40.525.GENE3D); PTHR12112 (PANTHER); IPR001251 (PROSITE_PROFILES); IPR001251 (SUPERFAMILY)	-0.127255	0.719999	-0.304403	0.225884
TR83350|c1_g1_i3|m.81439	---NA---	131	0			0	-		SIGNAL_PEPTIDE_C_REGION (PHOBIUS); TRANSMEMBRANE (PHOBIUS); NON_CYTOPLASMIC_DOMAIN (PHOBIUS); SIGNAL_PEPTIDE_H_REGION (PHOBIUS); SIGNAL_PEPTIDE_N_REGION (PHOBIUS); CYTOPLASMIC_DOMAIN (PHOBIUS); SIGNAL_PEPTIDE (PHOBIUS); TMhelix (TMHMM)	2.3939	0.00275909	1.5477	0.232191
TR34494|c0_g1_i1|m.23658	calponin-3	345	20	3.69021e-103	0.673	6	F:microtubule binding; C:dendritic spine; P:negative regulation of ATPase activity; C:neuronal cell body; C:postsynaptic density; C:tubulin complex	-	IPR003096 (PRINTS); IPR001715 (SMART); IPR000557 (PFAM); IPR001715 (PFAM); IPR001715 (G3DSA:1.10.418.GENE3D); PTHR18959 (PANTHER); IPR000557 (PROSITE_PATTERNS); IPR000557 (PROSITE_PATTERNS); IPR000557 (PROSITE_PATTERNS); IPR000557 (PROSITE_PROFILES); IPR000557 (PROSITE_PROFILES); IPR000557 (PROSITE_PROFILES); IPR001715 (PROSITE_PROFILES); IPR001715 (SUPERFAMILY)	0.599862	0.139242	0.610467	0.232334
TR59455|c0_g1_i1|m.53880	---NA---	420	0			0	-		SIGNAL_PEPTIDE_N_REGION (PHOBIUS); NON_CYTOPLASMIC_DOMAIN (PHOBIUS); SIGNAL_PEPTIDE (PHOBIUS); SIGNAL_PEPTIDE_H_REGION (PHOBIUS); SIGNAL_PEPTIDE_C_REGION (PHOBIUS); SignalP-TM (SIGNALP_EUK)	1.17806	0.121409	1.16478	0.235919
TR34494|c0_g1_i2|m.23659	calponin-3	304	20	1.46452e-103	0.677	1	F:protein binding		IPR003096 (PRINTS); IPR001715 (SMART); IPR001715 (G3DSA:1.10.418.GENE3D); IPR000557 (PFAM); IPR001715 (PFAM); PTHR18959:SF29 (PANTHER); PTHR18959 (PANTHER); IPR000557 (PROSITE_PATTERNS); IPR000557 (PROSITE_PATTERNS); IPR000557 (PROSITE_PROFILES); IPR000557 (PROSITE_PROFILES); IPR001715 (PROSITE_PROFILES); IPR001715 (SUPERFAMILY)	0.604298	0.1318	0.605778	0.235919
TR34380|c2_g5_i1|m.23400	microtubule-actin cross-linking factor 1 isoform x21	4069	20	0	0.708	3	F:calcium ion binding; P:cell cycle arrest; F:protein binding	-	Coil (COILS); Coil (COILS); Coil (COILS); Coil (COILS); Coil (COILS); Coil (COILS); Coil (COILS); Coil (COILS); Coil (COILS); Coil (COILS); Coil (COILS); Coil (COILS); Coil (COILS); Coil (COILS); Coil (COILS); Coil (COILS); Coil (COILS); IPR002048 (SMART); IPR018159 (SMART); IPR003108 (SMART); IPR003108 (G3DSA:3.30.920.GENE3D); G3DSA:1.20.58.60 (GENE3D); G3DSA:1.20.58.60 (GENE3D); IPR011992 (PFAM…	0.176262	0.175025	0.188674	0.235919
TR43171|c2_g1_i1|m.34107	cytochrome p450 3a29-like	524	20	5.62647e-94	0.5635	11	P:catabolic process; F:demethylase activity; F:testosterone 6-beta-hydroxylase activity; P:oxidative demethylation; P:regulation of gene expression; P:steroid metabolic process; C:intracellular part; P:drug metabolic process; F:iron ion binding; F:oxidoreductase activity, acting on paired donors, with incorporation or reduction of molecular oxygen; F:heme binding	-	IPR002401 (PRINTS); IPR001128 (PRINTS); IPR001128 (PFAM); IPR001128 (G3DSA:1.10.630.GENE3D); PTHR24292 (PANTHER); IPR017972 (PROSITE_PATTERNS); SIGNAL_PEPTIDE_H_REGION (PHOBIUS); SIGNAL_PEPTIDE (PHOBIUS); NON_CYTOPLASMIC_DOMAIN (PHOBIUS); TRANSMEMBRANE (PHOBIUS); CYTOPLASMIC_DOMAIN (PHOBIUS); SIGNAL_PEPTIDE_N_REGION (PHOBIUS); SIGNAL_PEPTIDE_C_REGION (PHOBIUS); SignalP-noTM (SIGNALP_EUK); IPR0011…	0.035868	0.9857	-1.0105	0.235919
TR65439|c4_g1_i12|m.61714	inositol hexakisphosphate and diphosphoinositol-pentakisphosphate kinase-like isoform x6	536	20	0	0.9255	3	F:acid phosphatase activity; P:riboflavin metabolic process; P:hexachlorocyclohexane metabolic process	EC:3.1.3.2	Coil (COILS); IPR000560 (PFAM); IPR013651 (PFAM); IPR029033 (G3DSA:3.40.50.GENE3D); PTHR12750 (PANTHER); PTHR12750:SF9 (PANTHER); IPR000560 (PROSITE_PATTERNS); IPR029033 (SUPERFAMILY); SSF56059 (SUPERFAMILY)	-0.411767	0.302967	-0.519707	0.236018
TR43773|c0_g1_i2|m.34620	poly -specific endoribonuclease homolog	103	20	7.2599e-28	0.707	1	F:hydrolase activity, acting on ester bonds	-	IPR018998 (PFAM); PTHR12439 (PANTHER); PTHR12439:SF11 (PANTHER); SSF142877 (SUPERFAMILY)	0.33765	0.587364	0.614383	0.238364
TR44587|c0_g2_i3|m.35663	arfaptin-2 isoform x1	391	20	5.45178e-151	0.8135	1	F:protein domain specific binding	-	Coil (COILS); Coil (COILS); IPR010504 (SMART); IPR010504 (PFAM); IPR027267 (G3DSA:1.20.1270.GENE3D); PTHR12141 (PANTHER); PTHR12141:SF1 (PANTHER); IPR010504 (PROSITE_PROFILES); SSF103657 (SUPERFAMILY)	-0.210169	0.388998	-0.29365	0.241788
TR83842|c0_g2_i1|m.81675	f-box leucine rich repeat protein	641	20	0	0.704	1	F:protein binding		IPR006553 (SMART); IPR001810 (SMART); IPR001611 (PFAM); IPR001810 (PFAM); G3DSA:3.80.10.10 (GENE3D); PF13516 (PFAM); PTHR23125:SF70 (PANTHER); PTHR23125 (PANTHER); IPR001810 (PROSITE_PROFILES); SSF52047 (SUPERFAMILY); IPR001810 (SUPERFAMILY)	0.799963	0.121284	0.784732	0.24361
TR62716|c2_g1_i2|m.58699	---NA---	143	0			0	-		no IPS match	-0.209814	0.795479	0.609968	0.246719
TR32090|c0_g1_i1|m.21306	---NA---	284	0			0	-		SIGNAL_PEPTIDE_N_REGION (PHOBIUS); SIGNAL_PEPTIDE_H_REGION (PHOBIUS); NON_CYTOPLASMIC_DOMAIN (PHOBIUS); SIGNAL_PEPTIDE (PHOBIUS); SIGNAL_PEPTIDE_C_REGION (PHOBIUS); SignalP-noTM (SIGNALP_EUK); SignalP-noTM (SIGNALP_GRAM_NEGATIVE)	0.42249	0.309165	0.533989	0.247393
TR36559|c0_g1_i1|m.27139	---NA---	171	0			0	-		SIGNAL_PEPTIDE_H_REGION (PHOBIUS); NON_CYTOPLASMIC_DOMAIN (PHOBIUS); SIGNAL_PEPTIDE_N_REGION (PHOBIUS); SIGNAL_PEPTIDE (PHOBIUS); SIGNAL_PEPTIDE_C_REGION (PHOBIUS); SignalP-noTM (SIGNALP_EUK); SignalP-noTM (SIGNALP_GRAM_NEGATIVE); SignalP-TM (SIGNALP_GRAM_POSITIVE)	2.1154	0.0304375	1.68211	0.248138
TR34786|c5_g2_i1|m.24457	---NA---	437	0			0	-		IPR024810 (PFAM)	-0.400306	0.674448	-0.844265	0.248138
TR15382|c0_g1_i3|m.4308	---NA---	99	0			0	-		no IPS match	0.734689	0.467098	1.12464	0.250126
TR74352|c0_g1_i1|m.69797	---NA---	391	0			0	-		no IPS match	1.66128	0.134453	1.65588	0.250449
TR57662|c0_g1_i3|m.51345	---NA---	113	0			0	-		SIGNAL_PEPTIDE_C_REGION (PHOBIUS); SIGNAL_PEPTIDE_N_REGION (PHOBIUS); NON_CYTOPLASMIC_DOMAIN (PHOBIUS); SIGNAL_PEPTIDE (PHOBIUS); SIGNAL_PEPTIDE_H_REGION (PHOBIUS); TMhelix (TMHMM); TMhelix (TMHMM)	-2.17435	0.00523229	-1.44785	0.250721
TR41092|c0_g1_i1|m.31940	---NA---	147	0			0	-		NON_CYTOPLASMIC_DOMAIN (PHOBIUS); TRANSMEMBRANE (PHOBIUS); CYTOPLASMIC_DOMAIN (PHOBIUS); SignalP-TM (SIGNALP_GRAM_POSITIVE); TMhelix (TMHMM)	-1.14036	0.335195	-1.49076	0.250721
TR30172|c0_g1_i1|m.19622	alkaline phosphatase	526	20	0	0.658	5	F:metal ion binding; F:alkaline phosphatase activity; P:hexachlorocyclohexane metabolic process; P:glycerolipid metabolic process; P:folic acid biosynthetic process	EC:3.1.3.1	IPR001952 (PRINTS); IPR001952 (SMART); IPR001952 (PFAM); IPR017849 (G3DSA:3.40.720.GENE3D); PTHR11596:SF36 (PANTHER); PTHR11596 (PANTHER); IPR018299 (PROSITE_PATTERNS); SIGNAL_PEPTIDE_C_REGION (PHOBIUS); SIGNAL_PEPTIDE (PHOBIUS); SIGNAL_PEPTIDE_H_REGION (PHOBIUS); NON_CYTOPLASMIC_DOMAIN (PHOBIUS); SIGNAL_PEPTIDE_N_REGION (PHOBIUS); SignalP-noTM (SIGNALP_EUK); SignalP-TM (SIGNALP_GRAM_POSITIVE); I…	-0.0951365	0.973771	-1.53016	0.253917
TR30172|c0_g1_i2|m.19623	alkaline phosphatase	340	20	7.54958e-125	0.656	5	F:metal ion binding; F:alkaline phosphatase activity; P:hexachlorocyclohexane metabolic process; P:glycerolipid metabolic process; P:folic acid biosynthetic process	EC:3.1.3.1	IPR001952 (PRINTS); IPR001952 (SMART); IPR017849 (G3DSA:3.40.720.GENE3D); IPR001952 (PFAM); PTHR11596 (PANTHER); PTHR11596:SF36 (PANTHER); IPR018299 (PROSITE_PATTERNS); NON_CYTOPLASMIC_DOMAIN (PHOBIUS); SIGNAL_PEPTIDE_C_REGION (PHOBIUS); SIGNAL_PEPTIDE (PHOBIUS); SIGNAL_PEPTIDE_H_REGION (PHOBIUS); SIGNAL_PEPTIDE_N_REGION (PHOBIUS); SignalP-noTM (SIGNALP_EUK); SignalP-TM (SIGNALP_GRAM_POSITIVE); I…	-0.0951365	0.973771	-1.53016	0.253917
TR44158|c0_g1_i1|m.35337	dna repair protein rad50	1310	20	0	0.569	15	P:positive regulation of kinase activity; P:regulation of mitotic recombination; C:nuclear chromosome, telomeric region; C:Mre11 complex; P:double-strand break repair; P:positive regulation of protein autophosphorylation; C:nucleolus; F:protein binding, bridging; F:DNA binding; C:site of double-strand break; F:single-stranded DNA endodeoxyribonuclease activity; P:telomere maintenance via telomera…	-	Coil (COILS); Coil (COILS); Coil (COILS); Coil (COILS); Coil (COILS); Coil (COILS); Coil (COILS); Coil (COILS); Coil (COILS); Coil (COILS); IPR004584 (TIGRFAM); G3DSA:1.10.287.510 (GENE3D); IPR027417 (G3DSA:3.40.50.GENE3D); PF13558 (PFAM); IPR027417 (G3DSA:3.40.50.GENE3D); IPR013134 (PFAM); PF13476 (PFAM); IPR004584 (PANTHER); PTHR18867:SF12 (PANTHER); IPR013134 (PROSITE_PROFILES); IPR027417 (SUP…	-0.0732201	0.90961	-0.398097	0.253963
TR30172|c0_g1_i2|m.19624	membrane-bound alkaline phosphatase-like	232	20	2.48764e-94	0.6685	1	F:phosphatase activity	EC:3.1.3.41	IPR001952 (SMART); IPR001952 (PFAM); IPR017849 (G3DSA:3.40.720.GENE3D); PTHR11596:SF36 (PANTHER); PTHR11596 (PANTHER); NON_CYTOPLASMIC_DOMAIN (PHOBIUS); CYTOPLASMIC_DOMAIN (PHOBIUS); TRANSMEMBRANE (PHOBIUS); IPR017850 (SUPERFAMILY); TMhelix (TMHMM)	-0.0893926	0.976752	-1.52954	0.253963
TR59440|c0_g1_i1|m.53868	histone h1-delta-like	197	20	9.2323e-27	0.7165	4	P:nucleosome assembly; F:DNA binding; C:nucleosome; C:nucleus	-	IPR005819 (PRINTS); IPR005818 (SMART); IPR011991 (G3DSA:1.10.10.GENE3D); IPR005818 (PFAM); PTHR11467 (PANTHER); IPR005818 (PROSITE_PROFILES); SSF46785 (SUPERFAMILY)	-0.529652	0.223365	-0.594918	0.256108
TR60578|c0_g1_i1|m.55373	---NA---	155	0			0	-		Coil (COILS); Coil (COILS); G3DSA:1.10.287.80 (GENE3D); SIGNAL_PEPTIDE_C_REGION (PHOBIUS); SIGNAL_PEPTIDE_H_REGION (PHOBIUS); SIGNAL_PEPTIDE_N_REGION (PHOBIUS); SIGNAL_PEPTIDE (PHOBIUS); NON_CYTOPLASMIC_DOMAIN (PHOBIUS); SignalP-noTM (SIGNALP_EUK); TMhelix (TMHMM)	0.822013	0.175025	0.861238	0.266034
TR54599|c0_g1_i1|m.48644	secreted protein	360	20	1.72723e-16	0.457	0	-		IPR025924 (PFAM); SIGNAL_PEPTIDE (PHOBIUS); SIGNAL_PEPTIDE_N_REGION (PHOBIUS); SIGNAL_PEPTIDE_H_REGION (PHOBIUS); NON_CYTOPLASMIC_DOMAIN (PHOBIUS); SIGNAL_PEPTIDE_C_REGION (PHOBIUS); SignalP-noTM (SIGNALP_EUK)	-1.76038	0.0502675	-1.47594	0.269284
TR67447|c4_g1_i3|m.63741	---NA---	921	0			3	P:chitin metabolic process; C:extracellular region; F:chitin binding		IPR002557 (G3DSA:2.170.140.GENE3D); SIGNAL_PEPTIDE (PHOBIUS); SIGNAL_PEPTIDE_N_REGION (PHOBIUS); NON_CYTOPLASMIC_DOMAIN (PHOBIUS); SIGNAL_PEPTIDE_H_REGION (PHOBIUS); SIGNAL_PEPTIDE_C_REGION (PHOBIUS); SignalP-noTM (SIGNALP_EUK)	2.09075	0.0314008	1.64413	0.269425
TR36473|c0_g1_i1|m.27020	---NA---	120	0			0	-		no IPS match	-1.6094	0.0710548	-1.42325	0.269425
TR50012|c1_g1_i1|m.43568	gamma-butyrobetaine dioxygenase	438	20	3.26809e-91	0.588	1	F:oxidoreductase activity	-	IPR003819 (PFAM); G3DSA:3.60.130.10 (GENE3D); IPR010376 (PFAM); PTHR10696 (PANTHER); PTHR10696:SF20 (PANTHER); SSF51197 (SUPERFAMILY)	-0.449449	0.83254	-1.54589	0.277021
TR32384|c0_g1_i1|m.21495	10 kda heat shock mitochondrial-like	128	20	4.16299e-50	0.8015	4	C:cytoplasm; P:protein folding; P:response to stress; F:ATP binding	-	IPR020818 (PRINTS); IPR020818 (SMART); IPR020818 (G3DSA:2.30.33.GENE3D); IPR020818 (PFAM); PTHR10772:SF5 (PANTHER); IPR020818 (PANTHER); IPR018369 (PROSITE_PATTERNS); IPR020818 (HAMAP); IPR011032 (SUPERFAMILY)	-0.402299	0.257569	-0.465379	0.279057
TR65693|c0_g1_i3|m.62326	---NA---	359	0			0	-		IPR024810 (PFAM)	-1.31337	0.247988	-1.5003	0.27918
TR34895|c0_g1_i2|m.24809	protease inhibitor epi11	370	20	1.02301e-53	0.4615	1	F:protein binding		IPR002350 (SMART); G3DSA:3.30.60.30 (GENE3D); IPR002350 (PFAM); G3DSA:3.30.60.30 (GENE3D); G3DSA:3.30.60.30 (GENE3D); G3DSA:3.30.60.30 (GENE3D); PTHR10913 (PANTHER); PTHR10913:SF45 (PANTHER); NON_CYTOPLASMIC_DOMAIN (PHOBIUS); SIGNAL_PEPTIDE_C_REGION (PHOBIUS); SIGNAL_PEPTIDE (PHOBIUS); SIGNAL_PEPTIDE_H_REGION (PHOBIUS); SIGNAL_PEPTIDE_N_REGION (PHOBIUS); IPR002350 (PROSITE_PROFILES); IPR002350 (P…	-0.955642	0.00959956	-0.659754	0.283714
TR14255|c0_g1_i2|m.3272	protein bowel	622	20	4.19549e-93	0.8615	2	F:metal ion binding; F:nucleic acid binding	-	IPR015880 (SMART); IPR007087 (PFAM); IPR013087 (G3DSA:3.30.160.GENE3D); IPR013087 (G3DSA:3.30.160.GENE3D); PF13465 (PFAM); PTHR14196:SF0 (PANTHER); PTHR14196 (PANTHER); IPR007087 (PROSITE_PATTERNS); IPR007087 (PROSITE_PATTERNS); IPR007087 (PROSITE_PATTERNS); IPR007087 (PROSITE_PATTERNS); IPR007087 (PROSITE_PATTERNS); IPR007087 (PROSITE_PROFILES); IPR007087 (PROSITE_PROFILES); IPR007087 (PROSITE_P…	0.878339	0.0896159	0.79852	0.283714
TR57992|c5_g2_i2|m.51939	semaphorin-2a isoform x1	743	20	0	0.847	7	F:receptor activity; F:RNA-directed DNA polymerase activity; F:RNA binding; P:multicellular organismal development; C:membrane; F:protein binding; P:signal transduction	EC:2.7.7.49	IPR003599 (SMART); IPR001627 (SMART); IPR015943 (G3DSA:2.130.10.GENE3D); IPR001627 (PFAM); IPR013783 (G3DSA:2.60.40.GENE3D); G3DSA:3.30.1680.10 (GENE3D); IPR027231 (PANTHER); PTHR11036:SF76 (PANTHER); TRANSMEMBRANE (PHOBIUS); CYTOPLASMIC_DOMAIN (PHOBIUS); NON_CYTOPLASMIC_DOMAIN (PHOBIUS); IPR001627 (PROSITE_PROFILES); IPR007110 (PROSITE_PROFILES); IPR001627 (SUPERFAMILY); SSF48726 (SUPERFAMILY)	0.372829	0.221852	0.409422	0.284737
TR62696|c4_g1_i2|m.58383	rna-directed dna polymerase from mobile element jockey-like	328	20	1.00702e-27	0.493	2	F:binding; P:nucleic acid metabolic process	-	IPR000477 (PFAM); PTHR19446 (PANTHER); IPR000477 (PROSITE_PROFILES); SSF56672 (SUPERFAMILY)	-0.461769	0.30081	-0.562295	0.284737
TR45203|c0_g1_i2|m.37155	protein n-terminal asparagine amidohydrolase	428	20	5.70713e-113	0.6915	2	F:protein-N-terminal asparagine amidohydrolase activity; P:asparagine metabolic process	-	IPR026750 (PFAM); PTHR12498:SF0 (PANTHER); IPR026750 (PANTHER)	0.725289	0.207957	0.782773	0.285405
TR80689|c1_g1_i2|m.75955	gdp-fucose protein o-fucosyltransferase partial	421	20	4.50265e-145	0.6835	3	P:regulation of biological process; P:fucosylation; F:transferase activity, transferring glycosyl groups	-	IPR019378 (PFAM); PTHR13398 (PANTHER); SIGNAL_PEPTIDE_H_REGION (PHOBIUS); NON_CYTOPLASMIC_DOMAIN (PHOBIUS); SIGNAL_PEPTIDE_N_REGION (PHOBIUS); SIGNAL_PEPTIDE_C_REGION (PHOBIUS); SIGNAL_PEPTIDE (PHOBIUS); SignalP-noTM (SIGNALP_EUK)	0.608894	0.290312	0.723444	0.28642
TR18323|c0_g1_i1|m.6766	differentially expressed in fdcp 6-like protein	589	20	4.85973e-102	0.5595	0	-		Coil (COILS); Coil (COILS); Coil (COILS); IPR011993 (G3DSA:2.30.29.GENE3D); PTHR14383 (PANTHER); SSF50729 (SUPERFAMILY)	1.3333	0.0846075	1.19939	0.291624
TR70830|c0_g1_i1|m.66923	vesicle-fusing atpase 1-like	773	20	0	0.746	15	P:phagocytosis; P:synaptic vesicle priming; P:regulation of short-term neuronal synaptic plasticity; P:positive regulation of SNARE complex disassembly; P:Golgi organization; P:synaptic vesicle fusion to presynaptic membrane; P:ER to Golgi vesicle-mediated transport; C:synaptic vesicle; C:terminal bouton; F:protein complex binding; P:neuromuscular synaptic transmission; F:ATPase activity; P:prote…	EC:3.6.1.3	Coil (COILS); IPR003593 (SMART); IPR003338 (SMART); IPR003959 (PFAM); IPR029067 (G3DSA:3.10.330.GENE3D); IPR003338 (PFAM); IPR027417 (G3DSA:3.40.50.GENE3D); G3DSA:2.40.40.20 (GENE3D); G3DSA:1.10.8.60 (GENE3D); G3DSA:1.10.8.60 (GENE3D); IPR027417 (G3DSA:3.40.50.GENE3D); IPR004201 (PFAM); PTHR23078 (PANTHER); IPR003960 (PROSITE_PATTERNS); IPR027417 (SUPERFAMILY); IPR027417 (SUPERFAMILY); IPR009010 …	-0.257439	0.492993	-0.395004	0.294608
TR62696|c4_g1_i2|m.58382	ap-like endonuclease reverse transcriptase	525	20	1.26376e-24	0.417	1	P:metabolic process	-	IPR005135 (G3DSA:3.60.10.GENE3D); IPR005135 (PFAM); IPR005135 (SUPERFAMILY)	-0.463788	0.305463	-0.564307	0.295172
TR34895|c0_g1_i1|m.24808	secreted protein	169	20	9.35862e-19	0.473	1	F:protein binding		IPR002350 (SMART); G3DSA:3.30.60.30 (GENE3D); G3DSA:3.30.60.30 (GENE3D); IPR002350 (PFAM); PTHR10913 (PANTHER); PTHR10913:SF45 (PANTHER); SIGNAL_PEPTIDE (PHOBIUS); NON_CYTOPLASMIC_DOMAIN (PHOBIUS); SIGNAL_PEPTIDE_H_REGION (PHOBIUS); SIGNAL_PEPTIDE_N_REGION (PHOBIUS); SIGNAL_PEPTIDE_C_REGION (PHOBIUS); IPR002350 (PROSITE_PROFILES); IPR002350 (PROSITE_PROFILES); SignalP-noTM (SIGNALP_EUK); SignalP-…	-0.931092	0.0126914	-0.644696	0.2953
TR48776|c0_g1_i1|m.41125	duplex-specific nuclease	406	20	7.71933e-87	0.5495	4	P:nucleic acid phosphodiester bond hydrolysis; F:metal ion binding; F:hydrolase activity; F:nucleic acid binding	-	IPR001604 (SMART); IPR001604 (PFAM); IPR020821 (G3DSA:3.40.570.GENE3D); PTHR13966:SF3 (PANTHER); PTHR13966 (PANTHER); SIGNAL_PEPTIDE_C_REGION (PHOBIUS); SIGNAL_PEPTIDE_N_REGION (PHOBIUS); SIGNAL_PEPTIDE_H_REGION (PHOBIUS); NON_CYTOPLASMIC_DOMAIN (PHOBIUS); SIGNAL_PEPTIDE (PHOBIUS); SignalP-noTM (SIGNALP_EUK); SSF54060 (SUPERFAMILY)	-1.40599	0.163658	-1.41916	0.2953
TR56970|c5_g1_i1|m.50223	transmembrane protein 242	159	20	6.36499e-52	0.7055	1	C:integral component of membrane		IPR009792 (PFAM); IPR009792 (PANTHER); PTHR13141:SF3 (PANTHER); CYTOPLASMIC_DOMAIN (PHOBIUS); TRANSMEMBRANE (PHOBIUS); TRANSMEMBRANE (PHOBIUS); NON_CYTOPLASMIC_DOMAIN (PHOBIUS); CYTOPLASMIC_DOMAIN (PHOBIUS); TMhelix (TMHMM); TMhelix (TMHMM)	0.186344	0.63985	0.348023	0.2953
TR60756|c0_g2_i1|m.55402	nucleoporin gle1	734	20	1.98748e-28	0.461	2	C:nuclear pore; P:poly(A)+ mRNA export from nucleus		Coil (COILS); Coil (COILS); Coil (COILS); IPR012476 (PFAM); PTHR12960:SF0 (PANTHER); IPR012476 (PANTHER)	0.128909	0.898608	-0.64282	0.297485
TR49393|c4_g1_i1|m.41793	---NA---	168	0			0	-		no IPS match	0.388343	0.580342	0.66974	0.297947
TR23783|c0_g1_i1|m.12040	poly	662	20	6.93909e-25	0.4185	1	F:NAD+ ADP-ribosyltransferase activity		IPR012317 (PFAM); IPR012317 (G3DSA:3.90.228.GENE3D); PTHR14453 (PANTHER); PTHR14453:SF15 (PANTHER); IPR004170 (PROSITE_PROFILES); IPR004170 (PROSITE_PROFILES); IPR004170 (PROSITE_PROFILES); IPR004170 (PROSITE_PROFILES); SSF117839 (SUPERFAMILY); SSF117839 (SUPERFAMILY); SSF56399 (SUPERFAMILY); SSF117839 (SUPERFAMILY)	-0.46058	0.709875	-1.02527	0.297947
TR83842|c0_g1_i1|m.81674	f-box leucine rich repeat protein	604	20	0	0.7055	1	F:protein binding		IPR006553 (SMART); IPR001810 (SMART); IPR001611 (PFAM); PF13516 (PFAM); G3DSA:3.80.10.10 (GENE3D); IPR001810 (PFAM); PTHR23125 (PANTHER); PTHR23125:SF70 (PANTHER); IPR001810 (PROSITE_PROFILES); IPR001810 (SUPERFAMILY); SSF52047 (SUPERFAMILY)	0.771202	0.14273	0.748538	0.306795
TR14090|c0_g1_i1|m.2880	inorganic phosphate cotransporter isoform x1	563	20	7.19125e-175	0.6565	3	P:transmembrane transport; F:transporter activity; C:integral component of membrane	-	G3DSA:1.20.1250.20 (GENE3D); G3DSA:1.20.1250.20 (GENE3D); IPR011701 (PFAM); PTHR11662 (PANTHER); PTHR11662:SF214 (PANTHER); TRANSMEMBRANE (PHOBIUS); NON_CYTOPLASMIC_DOMAIN (PHOBIUS); TRANSMEMBRANE (PHOBIUS); CYTOPLASMIC_DOMAIN (PHOBIUS); TRANSMEMBRANE (PHOBIUS); TRANSMEMBRANE (PHOBIUS); CYTOPLASMIC_DOMAIN (PHOBIUS); CYTOPLASMIC_DOMAIN (PHOBIUS); TRANSMEMBRANE (PHOBIUS); TRANSMEMBRANE (PHOBIUS); N…	-1.092	0.171371	-1.10299	0.31117
TR49841|c2_g1_i2|m.42795	zinc finger protein partial	420	20	2.85965e-91	0.6505	2	F:nucleic acid binding; F:metal ion binding		IPR015880 (SMART); PF13912 (PFAM); IPR013087 (G3DSA:3.30.160.GENE3D); IPR013087 (G3DSA:3.30.160.GENE3D); PF13465 (PFAM); IPR013087 (G3DSA:3.30.160.GENE3D); IPR013087 (G3DSA:3.30.160.GENE3D); IPR007087 (PFAM); PTHR24409 (PANTHER); IPR007087 (PROSITE_PATTERNS); IPR007087 (PROSITE_PATTERNS); IPR007087 (PROSITE_PATTERNS); IPR007087 (PROSITE_PATTERNS); IPR007087 (PROSITE_PATTERNS); IPR007087 (PROSITE_…	0.569999	0.343079	0.720762	0.31117
TR30122|c0_g1_i1|m.19482	chitinase partial	430	5	1.74577e-08	0.484	3	F:chitin binding; C:extracellular region; P:chitin metabolic process		IPR002557 (SMART); IPR002557 (G3DSA:2.170.140.GENE3D); IPR002557 (PFAM); SIGNAL_PEPTIDE_C_REGION (PHOBIUS); SIGNAL_PEPTIDE_H_REGION (PHOBIUS); SIGNAL_PEPTIDE_N_REGION (PHOBIUS); SIGNAL_PEPTIDE (PHOBIUS); NON_CYTOPLASMIC_DOMAIN (PHOBIUS); IPR002557 (PROSITE_PROFILES); IPR002557 (PROSITE_PROFILES); IPR002557 (SUPERFAMILY); IPR002557 (SUPERFAMILY); TMhelix (TMHMM)	2.09178	0.0111039	1.44738	0.312471
TR61968|c0_g1_i5|m.57580	---NA---	125	0			0	-		SIGNAL_PEPTIDE (PHOBIUS); SIGNAL_PEPTIDE_N_REGION (PHOBIUS); NON_CYTOPLASMIC_DOMAIN (PHOBIUS); SIGNAL_PEPTIDE_H_REGION (PHOBIUS); SIGNAL_PEPTIDE_C_REGION (PHOBIUS); SignalP-noTM (SIGNALP_EUK); TMhelix (TMHMM)	-1.73783	0.0776905	-1.5111	0.315682
TR30279|c0_g1_i1|m.20140	---NA---	440	0			0	-		no IPS match	-1.40855	0.0779038	-1.22558	0.315682
TR27079|c4_g2_i2|m.15668	trna (uracil-5-)-methyltransferase homolog a-like	887	20	5.93733e-158	0.6135	2	F:RNA methyltransferase activity; P:RNA processing	-	Coil (COILS); IPR029063 (G3DSA:3.40.50.GENE3D); IPR010280 (PFAM); PTHR11061 (PANTHER); PTHR11061:SF24 (PANTHER); IPR030391 (PROSITE_PATTERNS); IPR010280 (PROSITE_PROFILES); IPR029063 (SUPERFAMILY); SSF54928 (SUPERFAMILY)	0.278434	0.161699	0.275019	0.315682
TR69402|c0_g1_i2|m.65370	cytochrome p450	500	20	2.03953e-94	0.555	4	F:iron ion binding; F:heme binding; F:monooxygenase activity; F:oxidoreductase activity, acting on paired donors, with incorporation or reduction of molecular oxygen		Coil (COILS); IPR002402 (PRINTS); IPR001128 (PRINTS); IPR001128 (G3DSA:1.10.630.GENE3D); IPR001128 (PFAM); PTHR24292 (PANTHER); IPR017972 (PROSITE_PATTERNS); TRANSMEMBRANE (PHOBIUS); SIGNAL_PEPTIDE_N_REGION (PHOBIUS); CYTOPLASMIC_DOMAIN (PHOBIUS); NON_CYTOPLASMIC_DOMAIN (PHOBIUS); SIGNAL_PEPTIDE_H_REGION (PHOBIUS); SIGNAL_PEPTIDE (PHOBIUS); SIGNAL_PEPTIDE_C_REGION (PHOBIUS); IPR001128 (SUPERFAMIL…	-1.28753	0.176115	-1.30537	0.315682
TR62696|c4_g1_i2|m.58385	---NA---	103	0			0	-		no IPS match	-0.456475	0.310809	-0.552472	0.315682
TR70920|c0_g1_i3|m.67098	---NA---	347	0			0	-		SignalP-TM (SIGNALP_GRAM_POSITIVE)	0.740706	0.671256	1.48258	0.315682
TR14768|c2_g1_i2|m.3658	tripartite motif-containing protein 65	327	20	2.06723e-08	0.547	2	F:protein binding; F:zinc ion binding	-	Coil (COILS); IPR001841 (SMART); IPR013083 (G3DSA:3.30.40.GENE3D); PF13920 (PFAM); PTHR13139 (PANTHER); IPR017907 (PROSITE_PATTERNS); IPR001841 (PROSITE_PROFILES); SSF57850 (SUPERFAMILY)	-0.593257	0.710195	-1.31028	0.316389
TR65337|c0_g1_i2|m.61524	---NA---	214	0			0	-		no IPS match	-1.12039	0.0339072	-0.855636	0.317348
TR39802|c0_g1_i1|m.30701	actin	178	20	8.15058e-121	0.9615	3	C:cytoskeleton; C:cytoplasm; F:ATP binding	-	IPR004000 (SMART); IPR004000 (PFAM); G3DSA:3.90.640.10 (GENE3D); G3DSA:3.30.420.40 (GENE3D); PTHR11937:SF178 (PANTHER); IPR004000 (PANTHER); IPR004001 (PROSITE_PATTERNS); SSF53067 (SUPERFAMILY)	-0.738077	0.201147	-0.772894	0.317348
TR34046|c2_g2_i3|m.22508	sodium glucose cotransporter 2	146	20	4.47931e-40	0.776	7	P:myo-inositol transport; P:regulation of respiratory gaseous exchange; P:inositol metabolic process; P:transmembrane transport; C:integral component of membrane; P:peripheral nervous system development; F:transporter activity	-	IPR001734 (PFAM); IPR001734 (PANTHER); PTHR11819:SF123 (PANTHER); TRANSMEMBRANE (PHOBIUS); NON_CYTOPLASMIC_DOMAIN (PHOBIUS); CYTOPLASMIC_DOMAIN (PHOBIUS); TRANSMEMBRANE (PHOBIUS); TRANSMEMBRANE (PHOBIUS); NON_CYTOPLASMIC_DOMAIN (PHOBIUS); CYTOPLASMIC_DOMAIN (PHOBIUS); IPR001734 (PROSITE_PROFILES); TMhelix (TMHMM); TMhelix (TMHMM); TMhelix (TMHMM); TMhelix (TMHMM)	-0.106451	0.917743	-0.594057	0.319863
TR84127|c0_g2_i1|m.82098	biogenesis of lysosome-related organelles complex 1 subunit 2	186	20	1.9386e-64	0.769	0	-		IPR019269 (PFAM); PTHR10668:SF66 (PANTHER); PTHR10668 (PANTHER)	-0.0326554	0.982598	-0.665658	0.319863
TR21539|c0_g1_i1|m.10105	sodium- and chloride-dependent glycine transporter 2 isoform x4	941	20	0	0.5815	2	C:integral component of membrane; F:neurotransmitter:sodium symporter activity	-	IPR000175 (PRINTS); IPR000175 (PFAM); IPR000175 (PANTHER); PTHR11616:SF97 (PANTHER); NON_CYTOPLASMIC_DOMAIN (PHOBIUS); TRANSMEMBRANE (PHOBIUS); CYTOPLASMIC_DOMAIN (PHOBIUS); CYTOPLASMIC_DOMAIN (PHOBIUS); CYTOPLASMIC_DOMAIN (PHOBIUS); CYTOPLASMIC_DOMAIN (PHOBIUS); NON_CYTOPLASMIC_DOMAIN (PHOBIUS); NON_CYTOPLASMIC_DOMAIN (PHOBIUS); NON_CYTOPLASMIC_DOMAIN (PHOBIUS); TRANSMEMBRANE (PHOBIUS); TRANSMEM…	0.965515	0.128113	0.907473	0.323206
TR48042|c0_g1_i1|m.40176	poly -specific endoribonuclease homolog	325	20	2.00563e-71	0.626	1	F:hydrolase activity, acting on ester bonds	-	IPR018998 (PFAM); PTHR12439:SF11 (PANTHER); PTHR12439 (PANTHER); SIGNAL_PEPTIDE_H_REGION (PHOBIUS); SIGNAL_PEPTIDE_C_REGION (PHOBIUS); NON_CYTOPLASMIC_DOMAIN (PHOBIUS); SIGNAL_PEPTIDE (PHOBIUS); SIGNAL_PEPTIDE_N_REGION (PHOBIUS); PS51257 (PROSITE_PROFILES); SignalP-TM (SIGNALP_GRAM_POSITIVE); SignalP-noTM (SIGNALP_EUK); SignalP-noTM (SIGNALP_GRAM_NEGATIVE); SSF142877 (SUPERFAMILY)	0.58762	0.265759	0.664994	0.325387
TR65165|c4_g1_i1|m.61142	PREDICTED: mucin-2-like	104	1	3.25833e-08	0.55	0	-		no IPS match	0.702429	0.467098	1.0163	0.325387
TR62716|c2_g1_i1|m.58697	nephrin isoform x1	764	20	1.9006e-44	0.4295	6	P:single-organism cellular process; P:anatomical structure development; P:single-organism developmental process; C:membrane; P:single-multicellular organism process; F:protein binding	-	IPR003961 (SMART); IPR003598 (SMART); IPR003599 (SMART); IPR013783 (G3DSA:2.60.40.GENE3D); IPR013783 (G3DSA:2.60.40.GENE3D); IPR013783 (G3DSA:2.60.40.GENE3D); IPR013098 (PFAM); IPR003961 (PFAM); IPR013783 (G3DSA:2.60.40.GENE3D); IPR013162 (PFAM); PTHR10489 (PANTHER); CYTOPLASMIC_DOMAIN (PHOBIUS); NON_CYTOPLASMIC_DOMAIN (PHOBIUS); TRANSMEMBRANE (PHOBIUS); IPR007110 (PROSITE_PROFILES); IPR003961 (P…	-0.239548	0.764114	0.592898	0.32817
TR65110|c0_g1_i2|m.60984	chemotaxis protein	108	8	1.26494e-07	0.615	1	P:metabolic process	-	no IPS match	0.935115	0.0108101	0.635429	0.338144
TR14430|c0_g1_i1|m.3398	---NA---	120	0			0	-		NON_CYTOPLASMIC_DOMAIN (PHOBIUS); CYTOPLASMIC_DOMAIN (PHOBIUS); TRANSMEMBRANE (PHOBIUS); TMhelix (TMHMM); TMhelix (TMHMM)	-0.998541	0.520399	-1.55341	0.338144
TR20080|c6_g1_i1|m.8340	---NA---	230	0			0	-		SIGNAL_PEPTIDE_C_REGION (PHOBIUS); SIGNAL_PEPTIDE (PHOBIUS); NON_CYTOPLASMIC_DOMAIN (PHOBIUS); SIGNAL_PEPTIDE_H_REGION (PHOBIUS); SIGNAL_PEPTIDE_N_REGION (PHOBIUS); SignalP-noTM (SIGNALP_EUK); SignalP-TM (SIGNALP_GRAM_POSITIVE)	1.07797	0.290312	1.2474	0.338384
TR25015|c0_g1_i6|m.13570	cartilage oligomeric matrix protein	884	20	0	0.649	4	P:cell adhesion; F:calcium ion binding; C:extracellular region; F:protein binding	-	Coil (COILS); IPR001881 (SMART); IPR000742 (SMART); IPR013320 (G3DSA:2.60.120.GENE3D); IPR024665 (PFAM); IPR008859 (PFAM); IPR028974 (G3DSA:4.10.1080.GENE3D); IPR001881 (PFAM); G3DSA:2.10.25.10 (GENE3D); G3DSA:2.10.25.10 (GENE3D); IPR003367 (PFAM); PTHR10199:SF76 (PANTHER); PTHR10199 (PANTHER); IPR018097 (PROSITE_PATTERNS); IPR013032 (PROSITE_PATTERNS); IPR018097 (PROSITE_PATTERNS); SIGNAL_PEPTID…	0.880155	0.0365384	0.677602	0.339317
TR77476|c3_g1_i2|m.72896	probable gpi-anchored adhesin-like protein pga55 isoform x1	959	20	1.06513e-53	0.699	0	-		no IPS match	0.351703	0.119382	0.322095	0.342196
TR71320|c0_g1_i1|m.67404	decapping and exoribonuclease	682	20	1.80294e-23	0.5135	0	-		IPR013961 (PFAM); PTHR12395 (PANTHER); PTHR12395:SF9 (PANTHER)	0.455353	0.553928	0.733474	0.342196
TR83350|c1_g1_i5|m.81441	osiris isoform c	181	12	7.62604e-14	0.4992	3	F:molecular_function; P:biological_process; C:integral component of plasma membrane		SIGNAL_PEPTIDE_C_REGION (PHOBIUS); TRANSMEMBRANE (PHOBIUS); NON_CYTOPLASMIC_DOMAIN (PHOBIUS); SIGNAL_PEPTIDE_H_REGION (PHOBIUS); CYTOPLASMIC_DOMAIN (PHOBIUS); SIGNAL_PEPTIDE_N_REGION (PHOBIUS); SIGNAL_PEPTIDE (PHOBIUS); TMhelix (TMHMM)	2.0978	0.0116675	1.42985	0.343824
TR81399|c0_g1_i1|m.76902	---NA---	180	0			0	-		Coil (COILS); Coil (COILS)	0.218136	0.520399	0.332996	0.346494
TR15341|c3_g1_i2|m.4203	carboxypeptidase q	512	20	3.71301e-159	0.6725	2	P:proteolysis; F:peptidase activity		IPR007484 (PFAM); G3DSA:3.40.630.10 (GENE3D); PTHR12053 (PANTHER); SIGNAL_PEPTIDE_N_REGION (PHOBIUS); SIGNAL_PEPTIDE (PHOBIUS); NON_CYTOPLASMIC_DOMAIN (PHOBIUS); SIGNAL_PEPTIDE_H_REGION (PHOBIUS); SIGNAL_PEPTIDE_C_REGION (PHOBIUS); SignalP-noTM (SIGNALP_EUK); SSF53187 (SUPERFAMILY)	1.75861	0.00510693	1.10897	0.348917
TR35225|c0_g1_i1|m.25510	---NA---	169	0			0	-		SIGNAL_PEPTIDE (PHOBIUS); SIGNAL_PEPTIDE_N_REGION (PHOBIUS); NON_CYTOPLASMIC_DOMAIN (PHOBIUS); SIGNAL_PEPTIDE_C_REGION (PHOBIUS); SIGNAL_PEPTIDE_H_REGION (PHOBIUS); SignalP-TM (SIGNALP_GRAM_POSITIVE); SignalP-noTM (SIGNALP_GRAM_NEGATIVE); SignalP-noTM (SIGNALP_EUK)	1.91988	0.060446	1.57486	0.348917
TR20546|c0_g1_i2|m.9199	---NA---	291	0			0	-		Coil (COILS)	-0.512275	0.246046	-0.558045	0.348917
TR74648|c0_g1_i1|m.70864	---NA---	332	0			0	-		Coil (COILS)	1.00724	0.433143	1.38429	0.350123
TR44821|c1_g1_i1|m.35966	irregular chiasm c-roughest protein isoform x1	795	20	2.94654e-157	0.587	1	F:protein binding		IPR003598 (SMART); IPR003599 (SMART); IPR013106 (SMART); IPR013106 (PFAM); IPR013783 (G3DSA:2.60.40.GENE3D); IPR013783 (G3DSA:2.60.40.GENE3D); PF13895 (PFAM); IPR013783 (G3DSA:2.60.40.GENE3D); IPR013098 (PFAM); IPR013783 (G3DSA:2.60.40.GENE3D); IPR013162 (PFAM); PTHR11640 (PANTHER); PTHR11640:SF54 (PANTHER); CYTOPLASMIC_DOMAIN (PHOBIUS); NON_CYTOPLASMIC_DOMAIN (PHOBIUS); CYTOPLASMIC_DOMAIN (PHOBI…	0.938856	0.0534292	0.755455	0.351882
TR29542|c0_g1_i2|m.18768	---NA---	117	0			0	-		TRANSMEMBRANE (PHOBIUS); CYTOPLASMIC_DOMAIN (PHOBIUS); NON_CYTOPLASMIC_DOMAIN (PHOBIUS); TMhelix (TMHMM)	-0.432627	0.458993	0.588782	0.353456
TR45169|c1_g1_i1|m.36845	dyp-type peroxidase family protein	1256	20	0	0.5725	4	F:peroxidase activity; F:heme binding; P:peroxidase reaction; P:response to oxidative stress	-	Coil (COILS); IPR004184 (PFAM); G3DSA:3.20.70.20 (GENE3D); IPR006314 (PFAM); PTHR30191 (PANTHER); PTHR30191:SF0 (PANTHER); IPR006314 (PROSITE_PROFILES); IPR004184 (PROSITE_PROFILES); IPR011008 (SUPERFAMILY); SSF51998 (SUPERFAMILY)	-1.37237	0.0108101	-0.91154	0.359674
TR47630|c0_g1_i2|m.39819	dixin-a-like isoform x1	1462	20	1.3368e-57	0.5785	7	P:camera-type eye development; P:forebrain development; C:intracellular; P:canonical Wnt signaling pathway; P:positive regulation of Wnt signaling pathway; F:protein binding; P:regulation of JNK cascade	-	Coil (COILS); IPR001715 (SMART); IPR001158 (SMART); IPR001158 (PFAM); IPR001715 (PFAM); IPR001715 (G3DSA:1.10.418.GENE3D); IPR029800 (PTHR10878:PANTHER); IPR015506 (PANTHER); IPR001715 (PROSITE_PROFILES); IPR001158 (PROSITE_PROFILES); IPR001715 (SUPERFAMILY); IPR029071 (SUPERFAMILY)	0.657382	0.399761	0.862085	0.359674
TR71127|c2_g2_i7|m.67244	---NA---	314	0			0	-		SignalP-TM (SIGNALP_GRAM_POSITIVE)	0.962925	0.506481	1.44394	0.363235
TR55265|c0_g1_i1|m.49277	histone-lysine n-methyltransferase smyd3	133	20	6.90885e-23	0.5925	4	F:metal ion binding; P:translational initiation; F:translation initiation factor activity; C:cellular_component		IPR002893 (PFAM); PTHR12197 (PANTHER); IPR002893 (PROSITE_PROFILES); SSF144232 (SUPERFAMILY)	-0.938588	0.515194	-1.4291	0.363235
TR42729|c1_g1_i1|m.33481	actin-interacting protein 1	617	20	0	0.7485	1	F:protein binding		IPR020472 (PRINTS); IPR001680 (SMART); IPR015943 (G3DSA:2.130.10.GENE3D); IPR015943 (G3DSA:2.130.10.GENE3D); IPR015943 (G3DSA:2.130.10.GENE3D); IPR001680 (PFAM); PTHR19856 (PANTHER); IPR019775 (PROSITE_PATTERNS); IPR019775 (PROSITE_PATTERNS); IPR019775 (PROSITE_PATTERNS); IPR001680 (PROSITE_PROFILES); IPR001680 (PROSITE_PROFILES); IPR001680 (PROSITE_PROFILES); IPR001680 (PROSITE_PROFILES); IPR001…	-0.302769	0.754267	-0.722603	0.367214
TR14064|c0_g1_i3|m.2817	protein ndrg3 isoform x1	380	20	3.49608e-155	0.723	0	-		IPR004142 (PFAM); IPR029058 (G3DSA:3.40.50.GENE3D); IPR004142 (PANTHER); PTHR11034:SF7 (PANTHER); IPR029058 (SUPERFAMILY)	-0.15508	0.521361	-0.236982	0.367728
TR62847|c0_g1_i1|m.58989	nuclear transcription factor y subunit alpha isoform x1	257	20	9.79807e-63	0.6475	4	F:sequence-specific DNA binding transcription factor activity; C:CCAAT-binding factor complex; F:DNA binding; P:regulation of transcription, DNA-templated		IPR001289 (PRINTS); IPR001289 (SMART); IPR001289 (PFAM); IPR001289 (PANTHER); IPR018362 (PROSITE_PATTERNS); IPR001289 (PROSITE_PROFILES)	-0.500688	0.290312	-0.567068	0.36956
TR71344|c0_g1_i1|m.67449	flocculation protein flo11 isoform x2	2034	20	0	0.668	6	F:chitinase activity; P:chitin catabolic process; F:chitin binding; C:extracellular region; P:carbohydrate metabolic process; P:cell wall macromolecule catabolic process	-	IPR011583 (SMART); IPR002557 (SMART); IPR001223 (PFAM); IPR002557 (PFAM); IPR013781 (G3DSA:3.20.20.GENE3D); IPR002557 (G3DSA:2.170.140.GENE3D); IPR029070 (G3DSA:3.10.50.GENE3D); PTHR11177:SF133 (PANTHER); PTHR11177 (PANTHER); IPR001579 (PROSITE_PATTERNS); SIGNAL_PEPTIDE_H_REGION (PHOBIUS); SIGNAL_PEPTIDE (PHOBIUS); SIGNAL_PEPTIDE_C_REGION (PHOBIUS); NON_CYTOPLASMIC_DOMAIN (PHOBIUS); SIGNAL_PEPTID…	1.10952	0.000771766	0.610368	0.376005
TR20292|c0_g1_i1|m.8805	---NA---	155	0			0	-		SIGNAL_PEPTIDE (PHOBIUS); SIGNAL_PEPTIDE_C_REGION (PHOBIUS); SIGNAL_PEPTIDE_N_REGION (PHOBIUS); SIGNAL_PEPTIDE_H_REGION (PHOBIUS); NON_CYTOPLASMIC_DOMAIN (PHOBIUS); SignalP-noTM (SIGNALP_EUK)	-0.533072	0.554408	-0.855287	0.376005
TR38504|c0_g1_i2|m.29480	serine threonine-protein kinase d3	2123	20	3.21674e-115	0.601	2	F:protein binding; P:intracellular signal transduction		IPR000008 (SMART); IPR002219 (SMART); IPR000008 (G3DSA:2.60.40.GENE3D); IPR000008 (PFAM); IPR002219 (PFAM); G3DSA:3.30.60.20 (GENE3D); PTHR21119:SF5 (PANTHER); PTHR21119 (PANTHER); IPR002219 (PROSITE_PATTERNS); CYTOPLASMIC_DOMAIN (PHOBIUS); TRANSMEMBRANE (PHOBIUS); NON_CYTOPLASMIC_DOMAIN (PHOBIUS); IPR000008 (PROSITE_PROFILES); IPR002219 (PROSITE_PROFILES); IPR000008 (SUPERFAMILY); SSF57889 (SUPE…	-0.158968	0.697453	-0.324076	0.376005
TR14278|c0_g1_i1|m.3341	heat shock 70 kda protein 4	626	20	0	0.8575	3	F:2-alkenal reductase [NAD(P)] activity; F:ATP binding; P:response to stress	EC:1.3.1.74	IPR013126 (PRINTS); IPR029048 (G3DSA:1.20.1270.GENE3D); IPR029047 (G3DSA:2.60.34.GENE3D); G3DSA:3.30.420.40 (GENE3D); G3DSA:3.30.420.40 (GENE3D); IPR013126 (PFAM); G3DSA:3.90.640.10 (GENE3D); G3DSA:3.30.30.30 (GENE3D); PTHR19375:SF142 (PANTHER); PTHR19375 (PANTHER); IPR018181 (PROSITE_PATTERNS); IPR018181 (PROSITE_PATTERNS); IPR018181 (PROSITE_PATTERNS); SSF53067 (SUPERFAMILY); IPR029047 (SUPERFA…	-1.54634	0.0514911	-1.21202	0.378563
TR41626|c0_g1_i1|m.32669	hypothetical protein L798_12914	219	20	8.33777e-52	0.571	1	P:autophagy		Coil (COILS); IPR009218 (PIRSF); IPR009218 (PANTHER)	-0.705383	0.275683	-0.780061	0.378563
TR50012|c2_g2_i4|m.43577	gamma-butyrobetaine dioxygenase-like	109	20	5.63753e-15	0.5425	3	P:oxidation-reduction process; F:oxidoreductase activity; F:dioxygenase activity		G3DSA:3.60.130.10 (GENE3D); PTHR10696 (PANTHER); PTHR10696:SF20 (PANTHER); SSF51197 (SUPERFAMILY)	-0.670239	0.718086	-1.44625	0.380829
TR25015|c0_g1_i4|m.13562	cartilage oligomeric matrix isoform x1	168	20	3.68871e-89	0.8705	7	F:nucleic acid binding; P:regulation of cell growth; P:cell adhesion; F:calcium ion binding; P:DNA integration; F:insulin-like growth factor binding; C:insulin-like growth factor binding protein complex	-	IPR008859 (PFAM); IPR013320 (G3DSA:2.60.120.GENE3D); PTHR10199 (PANTHER); IPR008859 (PROSITE_PROFILES); IPR013320 (SUPERFAMILY)	0.880221	0.0423244	0.671478	0.38269
TR74727|c0_g1_i1|m.70947	ribonucleoside-diphosphate reductase subunit m2	379	20	0	0.827	7	P:DNA replication; F:metal ion binding; P:deoxyribonucleoside diphosphate metabolic process; F:ribonucleoside-diphosphate reductase activity, thioredoxin disulfide as acceptor; C:ribonucleoside-diphosphate reductase complex; P:purine nucleobase metabolic process; P:pyrimidine nucleobase metabolic process	EC:1.17.4.1	IPR012348 (G3DSA:1.10.620.GENE3D); IPR000358 (PFAM); IPR000358 (PANTHER); PTHR23409:SF20 (PANTHER); IPR030475 (PROSITE_PATTERNS); NON_CYTOPLASMIC_DOMAIN (PHOBIUS); CYTOPLASMIC_DOMAIN (PHOBIUS); TRANSMEMBRANE (PHOBIUS); IPR009078 (SUPERFAMILY); TMhelix (TMHMM)	-0.863965	0.144244	-0.802673	0.384514
TR83203|c0_g1_i1|m.81198	cadherin-related tumor suppressor	1747	20	0	0.678	7	P:protein phosphorylation; F:transferase activity; P:oxidation-reduction process; F:calcium ion binding; P:homophilic cell adhesion; F:protein binding; C:plasma membrane	-	IPR002126 (PRINTS); IPR000742 (SMART); IPR002126 (SMART); IPR001791 (SMART); IPR001881 (SMART); IPR001791 (PFAM); G3DSA:2.10.25.10 (GENE3D); IPR002126 (G3DSA:2.60.40.GENE3D); G3DSA:2.10.25.10 (GENE3D); IPR013320 (G3DSA:2.60.120.GENE3D); G3DSA:2.10.25.10 (GENE3D); IPR002126 (G3DSA:2.60.40.GENE3D); IPR000742 (PFAM); IPR001791 (PFAM); IPR013320 (G3DSA:2.60.120.GENE3D); IPR002126 (PFAM); PTHR24026 (P…	0.498238	0.434387	0.671846	0.387309
TR19560|c0_g1_i1|m.7844	acyl-coenzyme a thioesterase 13	141	20	2.28506e-67	0.7925	0	-		IPR006683 (PFAM); IPR029069 (G3DSA:3.10.129.GENE3D); IPR003736 (TIGRFAM); PTHR21660 (PANTHER); IPR029069 (SUPERFAMILY)	-0.119146	0.872671	-0.469244	0.387309
TR67454|c1_g2_i9|m.63791	otopetrin-2-like isoform x3	418	20	2.49272e-106	0.6245	0	-		IPR004878 (PFAM); PTHR21522:SF32 (PANTHER); IPR004878 (PANTHER); CYTOPLASMIC_DOMAIN (PHOBIUS); TRANSMEMBRANE (PHOBIUS); TRANSMEMBRANE (PHOBIUS); NON_CYTOPLASMIC_DOMAIN (PHOBIUS); TRANSMEMBRANE (PHOBIUS); NON_CYTOPLASMIC_DOMAIN (PHOBIUS); CYTOPLASMIC_DOMAIN (PHOBIUS); NON_CYTOPLASMIC_DOMAIN (PHOBIUS); TRANSMEMBRANE (PHOBIUS); CYTOPLASMIC_DOMAIN (PHOBIUS); TRANSMEMBRANE (PHOBIUS); TMhelix (TMHMM); …	1.8956	0.0235552	1.34306	0.389156
TR35218|c3_g2_i3|m.25473	hypothetical protein L798_02067	1173	20	2.34968e-37	0.451	2	F:metal ion binding; C:SMN complex		Coil (COILS)	-0.318782	0.113352	-0.281437	0.389601
TR71344|c0_g1_i2|m.67455	flocculation protein flo11 isoform x2	1105	20	0	0.663	6	F:chitin binding; C:extracellular region; F:chitinase activity; P:chitin catabolic process; P:carbohydrate metabolic process; P:cell wall macromolecule catabolic process	-	PR01217 (PRINTS); IPR002557 (SMART); IPR011583 (SMART); IPR002557 (PFAM); IPR001223 (PFAM); IPR029070 (G3DSA:3.10.50.GENE3D); IPR002557 (G3DSA:2.170.140.GENE3D); IPR013781 (G3DSA:3.20.20.GENE3D); PTHR11177 (PANTHER); PTHR11177:SF133 (PANTHER); IPR001579 (PROSITE_PATTERNS); SIGNAL_PEPTIDE_H_REGION (PHOBIUS); SIGNAL_PEPTIDE (PHOBIUS); SIGNAL_PEPTIDE_C_REGION (PHOBIUS); SIGNAL_PEPTIDE_N_REGION (PHOB…	1.10485	0.00161424	0.62486	0.395546
TR83203|c0_g1_i1|m.81199	cadherin-related tumor suppressor	209	20	3.65837e-97	0.6335	9	C:integral component of membrane; P:peptidyl-tyrosine phosphorylation; F:protein serine/threonine kinase activity; F:calcium ion binding; P:homophilic cell adhesion; F:oxidoreductase activity; P:regulation of cellular process; C:plasma membrane; P:serine family amino acid metabolic process	EC:2.7.11	IPR027397 (G3DSA:4.10.900.GENE3D); PTHR24026 (PANTHER); PTHR24026:SF35 (PANTHER)	0.497568	0.436131	0.669787	0.395546
TR70797|c3_g1_i1|m.66788	sodium-dependent phosphate transporter 1-like	573	20	0	0.6765	3	P:phosphate ion transport; C:membrane; F:inorganic phosphate transmembrane transporter activity	-	IPR001204 (PFAM); IPR001204 (PANTHER); PTHR11101:SF51 (PANTHER); TRANSMEMBRANE (PHOBIUS); CYTOPLASMIC_DOMAIN (PHOBIUS); TRANSMEMBRANE (PHOBIUS); TRANSMEMBRANE (PHOBIUS); TRANSMEMBRANE (PHOBIUS); CYTOPLASMIC_DOMAIN (PHOBIUS); NON_CYTOPLASMIC_DOMAIN (PHOBIUS); CYTOPLASMIC_DOMAIN (PHOBIUS); SIGNAL_PEPTIDE (PHOBIUS); TRANSMEMBRANE (PHOBIUS); NON_CYTOPLASMIC_DOMAIN (PHOBIUS); NON_CYTOPLASMIC_DOMAIN (P…	-0.668747	0.241808	-0.705299	0.395706
TR49739|c1_g1_i1|m.42650	estradiol 17-beta-dehydrogenase 12	314	20	1.27432e-97	0.6825	2	F:binding; F:oxidoreductase activity	-	IPR002347 (PRINTS); IPR002198 (PRINTS); IPR016040 (G3DSA:3.40.50.GENE3D); IPR002198 (PIRSF); IPR002198 (PFAM); PTHR24316 (PANTHER); PTHR24316:SF68 (PANTHER); IPR020904 (PROSITE_PATTERNS); CYTOPLASMIC_DOMAIN (PHOBIUS); NON_CYTOPLASMIC_DOMAIN (PHOBIUS); TRANSMEMBRANE (PHOBIUS); SSF51735 (SUPERFAMILY); TMhelix (TMHMM)	0.496499	0.596155	0.837882	0.39653
TR43877|c0_g1_i1|m.34670	e3 ubiquitin ligase	609	20	6.88025e-59	0.603	1	F:zinc ion binding		IPR002867 (SMART); PTHR22770:SF13 (PANTHER); PTHR22770 (PANTHER); SSF57850 (SUPERFAMILY); SSF57850 (SUPERFAMILY)	3.17608	3.93023e-05	1.48461	0.400336
TR81977|c0_g2_i1|m.79095	hypothetical protein BRAFLDRAFT_121421	158	3	2.27521e-16	0.4733	0	-		NON_CYTOPLASMIC_DOMAIN (PHOBIUS); SIGNAL_PEPTIDE_C_REGION (PHOBIUS); SIGNAL_PEPTIDE (PHOBIUS); SIGNAL_PEPTIDE_N_REGION (PHOBIUS); SIGNAL_PEPTIDE_H_REGION (PHOBIUS); SignalP-noTM (SIGNALP_EUK)	2.62386	0.00236679	1.498	0.400336
TR15341|c3_g1_i1|m.4202	carboxypeptidase q	512	20	3.303e-160	0.6705	1	P:proteolysis	-	G3DSA:3.40.630.10 (GENE3D); IPR007484 (PFAM); PTHR12053 (PANTHER); SIGNAL_PEPTIDE_N_REGION (PHOBIUS); SIGNAL_PEPTIDE (PHOBIUS); NON_CYTOPLASMIC_DOMAIN (PHOBIUS); SIGNAL_PEPTIDE_H_REGION (PHOBIUS); SIGNAL_PEPTIDE_C_REGION (PHOBIUS); SignalP-noTM (SIGNALP_EUK); SSF53187 (SUPERFAMILY)	1.86649	0.0116675	1.22847	0.400336
TR65337|c0_g1_i1|m.61523	---NA---	257	0			0	-		no IPS match	-1.11094	0.0361116	-0.81618	0.400336
TR25015|c0_g1_i2|m.13555	cartilage oligomeric matrix protein	1051	20	0	0.678	4	P:cell adhesion; F:calcium ion binding; C:extracellular region; F:protein binding	-	Coil (COILS); IPR001881 (SMART); IPR000742 (SMART); IPR028974 (G3DSA:4.10.1080.GENE3D); IPR013320 (G3DSA:2.60.120.GENE3D); IPR024665 (PFAM); IPR003367 (PFAM); G3DSA:2.10.25.10 (GENE3D); IPR001881 (PFAM); IPR008859 (PFAM); G3DSA:2.10.25.10 (GENE3D); G3DSA:2.10.25.10 (GENE3D); PTHR10199 (PANTHER); PTHR10199:SF76 (PANTHER); IPR013032 (PROSITE_PATTERNS); IPR018097 (PROSITE_PATTERNS); IPR018097 (PROSI…	0.864597	0.0465602	0.66032	0.400336
TR32158|c0_g1_i1|m.21376	---NA---	183	0			2	C:extracellular region; F:peptidase inhibitor activity		IPR008197 (PFAM); IPR008197 (G3DSA:4.10.75.GENE3D); SIGNAL_PEPTIDE_C_REGION (PHOBIUS); SIGNAL_PEPTIDE (PHOBIUS); NON_CYTOPLASMIC_DOMAIN (PHOBIUS); SIGNAL_PEPTIDE_H_REGION (PHOBIUS); SIGNAL_PEPTIDE_N_REGION (PHOBIUS); SignalP-noTM (SIGNALP_GRAM_NEGATIVE); SignalP-noTM (SIGNALP_EUK); SignalP-TM (SIGNALP_GRAM_POSITIVE)	0.782777	0.121457	0.695246	0.400336
TR78971|c0_g1_i2|m.74293	isoform c	753	20	0	0.838	2	F:carbohydrate binding; P:cell adhesion	-	IPR000436 (SMART); IPR001304 (SMART); IPR006585 (SMART); IPR016186 (G3DSA:3.10.100.GENE3D); G3DSA:2.10.70.10 (GENE3D); IPR001304 (PFAM); G3DSA:2.10.70.10 (GENE3D); IPR008979 (G3DSA:2.60.120.GENE3D); IPR000436 (PFAM); G3DSA:2.10.70.10 (GENE3D); PTHR19325:SF339 (PANTHER); PTHR19325 (PANTHER); IPR018378 (PROSITE_PATTERNS); TRANSMEMBRANE (PHOBIUS); NON_CYTOPLASMIC_DOMAIN (PHOBIUS); SIGNAL_PEPTIDE_N_R…	1.50592	0.123872	1.3478	0.400336
TR41058|c0_g1_i1|m.31881	---NA---	189	0			0	-		SIGNAL_PEPTIDE_N_REGION (PHOBIUS); SIGNAL_PEPTIDE_C_REGION (PHOBIUS); NON_CYTOPLASMIC_DOMAIN (PHOBIUS); SIGNAL_PEPTIDE_H_REGION (PHOBIUS); SIGNAL_PEPTIDE (PHOBIUS); SignalP-noTM (SIGNALP_EUK); TMhelix (TMHMM)	-1.14494	0.422304	-1.50532	0.400336
TR70219|c11_g1_i4|m.66188	---NA---	331	0			0	-		TRANSMEMBRANE (PHOBIUS); CYTOPLASMIC_DOMAIN (PHOBIUS); TRANSMEMBRANE (PHOBIUS); TRANSMEMBRANE (PHOBIUS); TRANSMEMBRANE (PHOBIUS); NON_CYTOPLASMIC_DOMAIN (PHOBIUS); CYTOPLASMIC_DOMAIN (PHOBIUS); CYTOPLASMIC_DOMAIN (PHOBIUS); TRANSMEMBRANE (PHOBIUS); NON_CYTOPLASMIC_DOMAIN (PHOBIUS); NON_CYTOPLASMIC_DOMAIN (PHOBIUS)	-0.868029	0.462794	-1.19958	0.400336
TR81420|c0_g1_i1|m.76994	ribosome biogenesis protein tsr3 homolog	300	20	1.64629e-89	0.7545	1	P:rRNA processing	-	Coil (COILS); IPR007177 (PFAM); IPR007209 (PFAM); PTHR20426:SF0 (PANTHER); IPR022968 (PANTHER); IPR022968 (HAMAP)	0.422559	0.672505	0.79758	0.400336
TR44865|c0_g1_i2|m.36108	pdz domain protein	1181	20	2.22134e-44	0.7305	4	P:meiotic chromosome segregation; C:nucleus; C:chromosome, centromeric region; F:protein binding	-	IPR001478 (SMART); IPR001478 (G3DSA:2.30.42.GENE3D); IPR001478 (G3DSA:2.30.42.GENE3D); IPR001478 (PFAM); PTHR19964:SF22 (PANTHER); PTHR19964 (PANTHER); IPR001478 (PROSITE_PROFILES); IPR001478 (PROSITE_PROFILES); SignalP-TM (SIGNALP_GRAM_POSITIVE); IPR001478 (SUPERFAMILY); IPR001478 (SUPERFAMILY)	0.21621	0.700764	0.430358	0.400336
TR62716|c2_g1_i3|m.58701	nephrin isoform x1	545	20	2.20525e-47	0.439	5	P:single-organism cellular process; P:anatomical structure development; P:single-organism developmental process; P:single-multicellular organism process; F:protein binding	-	IPR003599 (SMART); IPR003598 (SMART); IPR003961 (SMART); IPR013098 (PFAM); IPR013783 (G3DSA:2.60.40.GENE3D); IPR013783 (G3DSA:2.60.40.GENE3D); IPR013162 (PFAM); IPR013783 (G3DSA:2.60.40.GENE3D); IPR013783 (G3DSA:2.60.40.GENE3D); IPR003961 (PFAM); PTHR10489 (PANTHER); CYTOPLASMIC_DOMAIN (PHOBIUS); TRANSMEMBRANE (PHOBIUS); NON_CYTOPLASMIC_DOMAIN (PHOBIUS); IPR003961 (PROSITE_PROFILES); IPR007110 (P…	-0.28704	0.701882	0.568005	0.400336
TR58019|c0_g1_i3|m.52060	uncharacterized family 31 glucosidase kiaa1161-like	679	20	1.48091e-155	0.585	4	F:binding; P:regulation of cellular process; F:hydrolase activity, hydrolyzing O-glycosyl compounds; P:carbohydrate metabolic process	-	IPR013785 (G3DSA:3.20.20.GENE3D); IPR000322 (PFAM); PTHR22762:SF52 (PANTHER); PTHR22762 (PANTHER); TRANSMEMBRANE (PHOBIUS); NON_CYTOPLASMIC_DOMAIN (PHOBIUS); NON_CYTOPLASMIC_DOMAIN (PHOBIUS); CYTOPLASMIC_DOMAIN (PHOBIUS); TRANSMEMBRANE (PHOBIUS); SSF51011 (SUPERFAMILY); IPR017853 (SUPERFAMILY); TMhelix (TMHMM); TMhelix (TMHMM)	0.284022	0.838129	0.908936	0.400336
TR44586|c0_g1_i1|m.35658	---NA---	694	0			0	-		SIGNAL_PEPTIDE_N_REGION (PHOBIUS); SIGNAL_PEPTIDE (PHOBIUS); NON_CYTOPLASMIC_DOMAIN (PHOBIUS); SIGNAL_PEPTIDE_H_REGION (PHOBIUS); SIGNAL_PEPTIDE_C_REGION (PHOBIUS); SignalP-noTM (SIGNALP_EUK)	1.37893	0.280975	1.51561	0.400408
TR51289|c0_g1_i1|m.44882	---NA---	279	0			3	C:extracellular region; F:hormone activity; P:signal transduction		Coil (COILS); IPR000187 (SMART); IPR000187 (PFAM); SIGNAL_PEPTIDE (PHOBIUS); SIGNAL_PEPTIDE_N_REGION (PHOBIUS); NON_CYTOPLASMIC_DOMAIN (PHOBIUS); SIGNAL_PEPTIDE_H_REGION (PHOBIUS); SIGNAL_PEPTIDE_C_REGION (PHOBIUS); SignalP-noTM (SIGNALP_EUK)	-0.554752	0.354608	-0.67097	0.400408
TR22844|c0_g1_i1|m.10901	lysozyme	193	20	3.37147e-48	0.681	2	F:lysozyme activity; P:carbohydrate metabolic process	-	IPR000974 (PRINTS); IPR001916 (PRINTS); IPR001916 (SMART); IPR001916 (PFAM); G3DSA:1.10.530.10 (GENE3D); PTHR11407:SF23 (PANTHER); PTHR11407 (PANTHER); IPR019799 (PROSITE_PATTERNS); TRANSMEMBRANE (PHOBIUS); CYTOPLASMIC_DOMAIN (PHOBIUS); NON_CYTOPLASMIC_DOMAIN (PHOBIUS); IPR001916 (PROSITE_PROFILES); IPR023346 (SUPERFAMILY)	-2.09773	0.0111365	-1.36758	0.400922
TR58654|c2_g1_i1|m.53472	hypothetical protein BRAFLDRAFT_124727	1050	20	0	0.642	2	F:metal ion binding; F:catalytic activity	-	IPR011765 (PFAM); IPR011237 (G3DSA:3.30.830.GENE3D); IPR007863 (PFAM); IPR011237 (G3DSA:3.30.830.GENE3D); PTHR11851:SF105 (PANTHER); PTHR11851 (PANTHER); SIGNAL_PEPTIDE (PHOBIUS); SIGNAL_PEPTIDE_N_REGION (PHOBIUS); SIGNAL_PEPTIDE_C_REGION (PHOBIUS); NON_CYTOPLASMIC_DOMAIN (PHOBIUS); SIGNAL_PEPTIDE_H_REGION (PHOBIUS); SignalP-noTM (SIGNALP_EUK); SignalP-TM (SIGNALP_GRAM_POSITIVE); SignalP-noTM (SI…	-0.356062	0.375851	-0.442404	0.400922
TR54115|c0_g2_i1|m.48033	cytochrome partial	793	20	2.04484e-41	0.481	0	-		Coil (COILS); IPR015880 (SMART); PTHR15491 (PANTHER)	0.250573	0.554408	0.391981	0.400922
TR34786|c5_g4_i1|m.24461	---NA---	689	0			1	F:protein binding		Coil (COILS); Coil (COILS); IPR002110 (SMART); IPR020683 (G3DSA:1.25.40.GENE3D); IPR002110 (PFAM); IPR020683 (PROSITE_PROFILES); IPR020683 (PROSITE_PROFILES); IPR002110 (PROSITE_PROFILES); IPR002110 (PROSITE_PROFILES); IPR020683 (SUPERFAMILY)	-0.204022	0.871555	-0.779023	0.400922
TR22325|c0_g1_i1|m.10620	PREDICTED: uncharacterized protein LOC102808491	681	20	4.5867e-146	0.563	0	-		IPR010281 (PFAM); SIGNAL_PEPTIDE (PHOBIUS); SIGNAL_PEPTIDE_N_REGION (PHOBIUS); SIGNAL_PEPTIDE_H_REGION (PHOBIUS); TRANSMEMBRANE (PHOBIUS); SIGNAL_PEPTIDE_C_REGION (PHOBIUS); CYTOPLASMIC_DOMAIN (PHOBIUS); NON_CYTOPLASMIC_DOMAIN (PHOBIUS); SignalP-noTM (SIGNALP_EUK); TMhelix (TMHMM)	0.47803	0.151226	0.440252	0.401326
TR56481|c0_g1_i1|m.49954	---NA---	142	0			0	-		SIGNAL_PEPTIDE_N_REGION (PHOBIUS); SIGNAL_PEPTIDE_H_REGION (PHOBIUS); NON_CYTOPLASMIC_DOMAIN (PHOBIUS); SIGNAL_PEPTIDE_C_REGION (PHOBIUS); SIGNAL_PEPTIDE (PHOBIUS); SignalP-TM (SIGNALP_GRAM_POSITIVE); SignalP-noTM (SIGNALP_EUK); SignalP-noTM (SIGNALP_GRAM_NEGATIVE)	-0.695377	0.496542	-1.00249	0.401326
TR49878|c4_g1_i1|m.43029	---NA---	100	0			0	-		no IPS match	1.47354	0.0330334	1.06875	0.40218
TR84074|c0_g1_i1|m.81889	zinc finger protein basonuclin-2-like	1333	20	2.84095e-139	0.533	1	F:metal ion binding		IPR015880 (SMART); PTHR15021 (PANTHER); PTHR15021:SF0 (PANTHER); IPR007087 (PROSITE_PATTERNS); IPR007087 (PROSITE_PATTERNS); IPR007087 (PROSITE_PATTERNS); IPR007087 (PROSITE_PROFILES); IPR007087 (PROSITE_PROFILES); IPR007087 (PROSITE_PROFILES)	0.712012	0.0456087	0.538672	0.40218
TR78971|c0_g1_i1|m.74288	cub and sushi domain-containing protein 3-like	813	20	0	0.6455	2	F:carbohydrate binding; P:cell adhesion		IPR001304 (SMART); IPR000436 (SMART); IPR006585 (SMART); IPR001304 (PFAM); IPR000436 (PFAM); IPR008979 (G3DSA:2.60.120.GENE3D); IPR016186 (G3DSA:3.10.100.GENE3D); G3DSA:2.10.70.10 (GENE3D); G3DSA:2.10.70.10 (GENE3D); G3DSA:2.10.70.10 (GENE3D); PTHR19325:SF339 (PANTHER); PTHR19325 (PANTHER); IPR018378 (PROSITE_PATTERNS); NON_CYTOPLASMIC_DOMAIN (PHOBIUS); SIGNAL_PEPTIDE_N_REGION (PHOBIUS); SIGNAL_P…	1.495	0.124648	1.32909	0.40218
TR8517|c0_g1_i1|m.1091	dentin sialophosphoprotein isoform x1	722	20	1.23111e-13	0.633	1	F:catalytic activity	-	IPR019523 (PFAM); PTHR16489 (PANTHER)	-0.625544	0.194905	-0.613581	0.40218
TR30753|c1_g1_i1|m.20581	---NA---	144	0			0	-		no IPS match	0.323718	0.725718	0.697044	0.40218
TR57390|c0_g1_i1|m.50557	cytochrome b5	153	20	2.00133e-33	0.7365	5	F:heme binding; F:metal ion binding; F:electron carrier activity; C:intracellular membrane-bounded organelle; P:electron transport	-	IPR001199 (PRINTS); IPR001199 (G3DSA:3.10.120.GENE3D); IPR001199 (PFAM); PTHR19359:SF20 (PANTHER); PTHR19359 (PANTHER); IPR018506 (PROSITE_PATTERNS); IPR001199 (PROSITE_PROFILES); IPR001199 (SUPERFAMILY)	-1.93717	0.0526541	-1.49796	0.402408
TR25625|c2_g2_i3|m.14300	low quality protein: agrin-like	135	2	3.95072e-06	0.58	1	F:protein binding		IPR002350 (SMART); G3DSA:1.10.1890.10 (GENE3D); G3DSA:3.30.60.30 (GENE3D); IPR002350 (PFAM); TRANSMEMBRANE (PHOBIUS); CYTOPLASMIC_DOMAIN (PHOBIUS); NON_CYTOPLASMIC_DOMAIN (PHOBIUS); IPR002350 (PROSITE_PROFILES); SSF100895 (SUPERFAMILY); TMhelix (TMHMM)	-1.46622	0.212148	-1.4739	0.402408
TR81638|c1_g2_i2|m.78222	nfx1-type zinc finger-containing protein 1	307	20	1.99859e-42	0.547	0	-		PTHR22605 (PANTHER)	-0.546421	0.25433	-0.576608	0.402408
TR81638|c1_g2_i2|m.78221	nfx1-type zinc finger-containing protein 1-like	1509	20	0	0.534	5	F:sequence-specific DNA binding transcription factor activity; C:nucleus; F:zinc ion binding; C:transcription factor complex; P:regulation of transcription, DNA-templated		Coil (COILS); Coil (COILS); IPR000967 (SMART); IPR003593 (SMART); IPR027417 (G3DSA:3.40.50.GENE3D); PF13086 (PFAM); PF13087 (PFAM); PTHR10887 (PANTHER); PTHR10887:SF341 (PANTHER); IPR027417 (SUPERFAMILY)	-0.546421	0.25433	-0.576608	0.402408
TR29836|c0_g1_i1|m.19295	cg7630- partial	113	20	2.5669e-12	0.585	1	C:lipid particle	-	PTHR22133:SF2 (PANTHER); PTHR22133 (PANTHER); TRANSMEMBRANE (PHOBIUS); NON_CYTOPLASMIC_DOMAIN (PHOBIUS); CYTOPLASMIC_DOMAIN (PHOBIUS); TMhelix (TMHMM)	-0.190339	0.589575	-0.314244	0.402408
TR49393|c4_g1_i3|m.41796	kin of irre-like protein 2	616	20	0	0.6385	1	F:protein binding		IPR003598 (SMART); IPR003599 (SMART); IPR013783 (G3DSA:2.60.40.GENE3D); IPR013162 (PFAM); IPR013098 (PFAM); IPR013783 (G3DSA:2.60.40.GENE3D); PF13895 (PFAM); IPR013783 (G3DSA:2.60.40.GENE3D); PF13927 (PFAM); IPR013783 (G3DSA:2.60.40.GENE3D); IPR013783 (G3DSA:2.60.40.GENE3D); PTHR11640:SF52 (PANTHER); PTHR11640 (PANTHER); SIGNAL_PEPTIDE (PHOBIUS); CYTOPLASMIC_DOMAIN (PHOBIUS); NON_CYTOPLASMIC_DOMA…	0.348402	0.66655	0.643781	0.402408
TR50457|c0_g1_i2|m.43947	puratrophin-1 isoform x3	1196	20	8.38481e-08	0.421	1	F:Rho guanyl-nucleotide exchange factor activity		IPR001849 (SMART); IPR000219 (G3DSA:1.20.900.GENE3D); IPR011993 (G3DSA:2.30.29.GENE3D); IPR000219 (G3DSA:1.20.900.GENE3D); IPR011993 (G3DSA:2.30.29.GENE3D); IPR001849 (PROSITE_PROFILES); SSF50729 (SUPERFAMILY); SSF50729 (SUPERFAMILY); IPR000219 (SUPERFAMILY); IPR000219 (SUPERFAMILY)	-0.283318	0.696421	-0.559416	0.402408
TR60813|c0_g2_i1|m.55457	---NA---	355	0			0	-		Coil (COILS)	0.774289	0.00957251	0.492903	0.402579
TR25040|c0_g1_i1|m.13683	---NA---	977	0			1	F:metal ion binding		IPR015880 (SMART); PTHR24375 (PANTHER); IPR007087 (PROSITE_PATTERNS); IPR007087 (PROSITE_PATTERNS); IPR007087 (PROSITE_PATTERNS); IPR007087 (PROSITE_PATTERNS); IPR007087 (PROSITE_PROFILES); IPR007087 (PROSITE_PROFILES); IPR007087 (PROSITE_PROFILES); SSF57667 (SUPERFAMILY); SSF57667 (SUPERFAMILY)	0.375955	0.419012	0.481512	0.402579
TR35403|c3_g3_i3|m.26349	upf0586 protein c9orf41 homolog	367	20	7.86525e-157	0.742	0	-		IPR012901 (PFAM); IPR029063 (G3DSA:3.40.50.GENE3D); PTHR12303:SF6 (PANTHER); PTHR12303 (PANTHER); IPR029063 (SUPERFAMILY)	-0.24067	0.83254	0.743812	0.402874
TR19813|c0_g1_i1|m.7994	---NA---	272	0			0	-		NON_CYTOPLASMIC_DOMAIN (PHOBIUS); SIGNAL_PEPTIDE_C_REGION (PHOBIUS); SIGNAL_PEPTIDE_N_REGION (PHOBIUS); SIGNAL_PEPTIDE (PHOBIUS); SIGNAL_PEPTIDE_H_REGION (PHOBIUS); SignalP-noTM (SIGNALP_EUK); SignalP-noTM (SIGNALP_GRAM_NEGATIVE); SignalP-TM (SIGNALP_GRAM_POSITIVE)	-0.190468	0.921733	-1.05175	0.402874
TR77400|c0_g1_i1|m.72756	---NA---	312	0			0	-		no IPS match	-0.859755	0.489259	-1.21442	0.403845
TR49856|c0_g1_i1|m.42867	---NA---	109	0			0	-		no IPS match	0.743395	0.0182688	0.501347	0.404692
TR80358|c0_g1_i1|m.75612	single vwc domain protein 1	153	20	1.20647e-32	0.5915	0	-		IPR029277 (PFAM); NON_CYTOPLASMIC_DOMAIN (PHOBIUS); SIGNAL_PEPTIDE_H_REGION (PHOBIUS); SIGNAL_PEPTIDE (PHOBIUS); SIGNAL_PEPTIDE_N_REGION (PHOBIUS); SIGNAL_PEPTIDE_C_REGION (PHOBIUS); SignalP-noTM (SIGNALP_GRAM_NEGATIVE); SignalP-TM (SIGNALP_GRAM_POSITIVE); SignalP-TM (SIGNALP_EUK); TMhelix (TMHMM)	-1.47936	0.0339072	-1.06009	0.404692
TR49878|c4_g1_i1|m.43026	wsc domain-containing protein	542	5	1.91962e-14	0.604	0	-		SIGNAL_PEPTIDE_N_REGION (PHOBIUS); SIGNAL_PEPTIDE (PHOBIUS); NON_CYTOPLASMIC_DOMAIN (PHOBIUS); SIGNAL_PEPTIDE_H_REGION (PHOBIUS); SIGNAL_PEPTIDE_C_REGION (PHOBIUS); SignalP-noTM (SIGNALP_GRAM_NEGATIVE); SignalP-TM (SIGNALP_GRAM_POSITIVE); SignalP-noTM (SIGNALP_EUK)	1.4754	0.0350529	1.07225	0.404692
TR29165|c0_g1_i1|m.18392	---NA---	1254	0			0	-		NON_CYTOPLASMIC_DOMAIN (PHOBIUS); CYTOPLASMIC_DOMAIN (PHOBIUS); TRANSMEMBRANE (PHOBIUS)	1.90773	0.0502893	1.44948	0.404692
TR35142|c0_g1_i1|m.25324	heparan sulfate 2-o-sulfotransferase pipe	417	20	2.92405e-57	0.5115	2	C:integral component of membrane; F:sulfotransferase activity		IPR005331 (PFAM); PTHR12129:SF11 (PANTHER); IPR007734 (PANTHER); NON_CYTOPLASMIC_DOMAIN (PHOBIUS); TRANSMEMBRANE (PHOBIUS); CYTOPLASMIC_DOMAIN (PHOBIUS); IPR027417 (SUPERFAMILY); TMhelix (TMHMM)	1.74954	0.10879	1.4987	0.404692
TR57542|c3_g2_i16|m.51112	---NA---	181	0			0	-		no IPS match	0.572465	0.111747	0.490448	0.404692
TR35218|c3_g2_i1|m.25463	hypothetical protein L798_02067	1151	20	2.93822e-37	0.4345	2	F:metal ion binding; C:SMN complex		Coil (COILS)	-0.304904	0.13319	-0.271023	0.404692
TR35218|c3_g2_i1|m.25464	---NA---	360	0			0	-		no IPS match	-0.305678	0.13319	-0.271799	0.404692
TR76461|c0_g1_i1|m.71620	ataxin-7-like protein 3	367	20	8.00496e-71	0.6075	11	P:histone deubiquitination; C:nucleus; P:positive regulation of transcription, DNA-templated; F:zinc ion binding; P:chromatin modification; C:DUBm complex; P:regulation of transcription, DNA-templated; F:transcription coactivator activity; F:metal ion binding; P:transcription, DNA-templated; C:SAGA complex		IPR013246 (PFAM); IPR013243 (PFAM); PTHR15117:SF3 (PANTHER); PTHR15117 (PANTHER); IPR013243 (PROSITE_PROFILES); IPR013246 (HAMAP)	0.232727	0.134453	0.206526	0.404692
TR70797|c3_g1_i3|m.66789	sodium-dependent phosphate transporter 1-like	531	20	0	0.674	3	P:phosphate ion transport; C:membrane; F:inorganic phosphate transmembrane transporter activity	-	IPR001204 (PFAM); PTHR11101:SF51 (PANTHER); IPR001204 (PANTHER); NON_CYTOPLASMIC_DOMAIN (PHOBIUS); TRANSMEMBRANE (PHOBIUS); NON_CYTOPLASMIC_DOMAIN (PHOBIUS); CYTOPLASMIC_DOMAIN (PHOBIUS); NON_CYTOPLASMIC_DOMAIN (PHOBIUS); CYTOPLASMIC_DOMAIN (PHOBIUS); TRANSMEMBRANE (PHOBIUS); TRANSMEMBRANE (PHOBIUS); CYTOPLASMIC_DOMAIN (PHOBIUS); TRANSMEMBRANE (PHOBIUS); CYTOPLASMIC_DOMAIN (PHOBIUS); TRANSMEMBRAN…	-0.65051	0.211221	-0.647412	0.404692
TR22422|c0_g2_i1|m.10730	crustin p	153	20	1.24221e-37	0.752	2	C:extracellular region; F:peptidase inhibitor activity	-	IPR008197 (SMART); IPR008197 (PFAM); IPR008197 (G3DSA:4.10.75.GENE3D); IPR008197 (PROSITE_PROFILES); IPR008197 (SUPERFAMILY)	-0.81572	0.264072	-0.862506	0.404692
TR51969|c0_g1_i1|m.45420	---NA---	621	0			0	-		Coil (COILS); Coil (COILS)	1.24875	0.275683	1.34305	0.404692
TR76781|c0_g1_i2|m.71839	metalloreductase steap3	494	20	2.60402e-105	0.579	1	P:single-organism process	-	IPR028939 (PFAM); IPR016040 (G3DSA:3.40.50.GENE3D); IPR013130 (PFAM); PTHR14239 (PANTHER); TRANSMEMBRANE (PHOBIUS); CYTOPLASMIC_DOMAIN (PHOBIUS); TRANSMEMBRANE (PHOBIUS); TRANSMEMBRANE (PHOBIUS); CYTOPLASMIC_DOMAIN (PHOBIUS); TRANSMEMBRANE (PHOBIUS); TRANSMEMBRANE (PHOBIUS); NON_CYTOPLASMIC_DOMAIN (PHOBIUS); NON_CYTOPLASMIC_DOMAIN (PHOBIUS); CYTOPLASMIC_DOMAIN (PHOBIUS); CYTOPLASMIC_DOMAIN (PHOBI…	0.881888	0.35951	1.06485	0.404692
TR32693|c0_g1_i1|m.21667	---NA---	526	0			0	-		IPR029000 (G3DSA:2.40.100.GENE3D); IPR029000 (SUPERFAMILY)	-0.500216	0.379832	-0.61744	0.404692
TR59700|c4_g2_i1|m.54605	---NA---	444	0			0	-		CYTOPLASMIC_DOMAIN (PHOBIUS); CYTOPLASMIC_DOMAIN (PHOBIUS); TRANSMEMBRANE (PHOBIUS); NON_CYTOPLASMIC_DOMAIN (PHOBIUS); TRANSMEMBRANE (PHOBIUS); NON_CYTOPLASMIC_DOMAIN (PHOBIUS); TRANSMEMBRANE (PHOBIUS)	-0.733919	0.458993	-0.989735	0.404692
TR59700|c4_g2_i1|m.54604	dead-box atp-dependent rna helicase partial	498	2	3.96869e-12	0.705	2	F:helicase activity; P:metabolic process		no IPS match	-0.73104	0.460753	-0.990752	0.404692
TR14051|c0_g1_i1|m.2785	slit homolog 2 protein	1241	20	0	0.685	4	C:integral component of membrane; P:metabolic process; P:signal transduction; F:protein binding	-	PR01537 (PRINTS); IPR000157 (SMART); IPR003591 (SMART); SM00364 (SMART); SM00365 (SMART); IPR001611 (PFAM); G3DSA:3.80.10.10 (GENE3D); G3DSA:3.80.10.10 (GENE3D); G3DSA:3.80.10.10 (GENE3D); G3DSA:3.80.10.10 (GENE3D); G3DSA:3.80.10.10 (GENE3D); PF13516 (PFAM); IPR000157 (G3DSA:3.40.50.GENE3D); IPR000157 (PFAM); PTHR24365:SF249 (PANTHER); PTHR24365 (PANTHER); NON_CYTOPLASMIC_DOMAIN (PHOBIUS); CYTOPL…	0.29366	0.606142	0.488967	0.404692
TR63063|c0_g1_i1|m.59666	---NA---	134	0			0	-		TRANSMEMBRANE (PHOBIUS); CYTOPLASMIC_DOMAIN (PHOBIUS); NON_CYTOPLASMIC_DOMAIN (PHOBIUS); TMhelix (TMHMM)	-0.305991	0.704862	-0.620483	0.404692
TR18845|c0_g1_i1|m.7062	l _3	1431	20	0	0.5345	7	F:zinc ion binding; F:nucleic acid binding; P:DNA integration; C:nucleus; F:sequence-specific DNA binding transcription factor activity; C:transcription factor complex; P:regulation of transcription, DNA-templated	-	IPR001878 (SMART); IPR001878 (G3DSA:4.10.60.GENE3D); IPR001584 (PFAM); IPR012337 (G3DSA:3.30.420.GENE3D); IPR001878 (PFAM); IPR003309 (PFAM); G3DSA:3.10.10.10 (GENE3D); IPR000477 (PFAM); PTHR24559 (PANTHER); PTHR24559:SF165 (PANTHER); IPR000477 (PROSITE_PROFILES); IPR001584 (PROSITE_PROFILES); IPR001878 (PROSITE_PROFILES); SSF56672 (SUPERFAMILY); IPR008916 (SUPERFAMILY); IPR001878 (SUPERFAMILY); …	-0.157405	0.767558	-0.377293	0.404692
TR80550|c0_g1_i2|m.75746	hermansky-pudlak syndrome 4 protein	921	20	2.14621e-22	0.4195	3	F:metal ion binding; F:zinc ion binding; F:DNA binding		IPR026091 (PANTHER); PTHR14407:SF9 (PANTHER)	-0.0851566	0.88885	-0.360405	0.404692
TR34735|c1_g1_i2|m.23971	l _3	811	20	5.27421e-126	0.501	3	F:nucleic acid binding; F:zinc ion binding; P:DNA integration		Coil (COILS); IPR001878 (G3DSA:4.10.60.GENE3D); IPR012337 (G3DSA:3.30.420.GENE3D); IPR001584 (PFAM); PTHR24559 (PANTHER); PTHR24559:SF165 (PANTHER); IPR001584 (PROSITE_PROFILES); IPR001878 (PROSITE_PROFILES); IPR008916 (SUPERFAMILY); IPR012337 (SUPERFAMILY); IPR001878 (SUPERFAMILY)	0.0987204	0.919168	0.512376	0.404692
TR34735|c1_g1_i1|m.23970	polyprotein of retroviral	144	20	5.25832e-54	0.6535	4	P:cellular macromolecule metabolic process; F:binding; F:hydrolase activity; P:nucleic acid metabolic process	-	SSF56672 (SUPERFAMILY)	0.0962631	0.920497	0.513823	0.404692
TR34735|c1_g1_i1|m.23968	PREDICTED: uncharacterized protein LOC763830, partial	577	20	2.63542e-180	0.6155	2	F:nucleic acid binding; P:DNA integration		G3DSA:3.10.10.10 (GENE3D); IPR012337 (G3DSA:3.30.420.GENE3D); IPR000477 (PFAM); G3DSA:3.30.70.270 (GENE3D); PTHR24559 (PANTHER); PTHR24559:SF165 (PANTHER); IPR001584 (PROSITE_PROFILES); IPR000477 (PROSITE_PROFILES); SSF56672 (SUPERFAMILY); IPR012337 (SUPERFAMILY)	0.095863	0.920497	0.51382	0.404692
TR34735|c1_g1_i1|m.23969	protein nynrin-like	244	20	5.12678e-62	0.636	2	F:nucleic acid binding; P:DNA integration	-	IPR012337 (G3DSA:3.30.420.GENE3D); IPR001584 (PFAM); IPR015416 (PFAM); PTHR24559:SF165 (PANTHER); PTHR24559 (PANTHER); IPR001584 (PROSITE_PROFILES); SignalP-noTM (SIGNALP_EUK); IPR012337 (SUPERFAMILY)	0.0954275	0.920505	0.513374	0.404692
TR61972|c0_g1_i1|m.57592	---NA---	292	0			0	-		Coil (COILS); Coil (COILS)	0.0568061	0.95079	0.501826	0.404692
TR57008|c0_g1_i3|m.50349	glutamate synthase	287	20	7.17677e-63	0.586	2	F:oxidoreductase activity, acting on the CH-NH2 group of donors; F:protein binding	-	IPR000048 (PROSITE_PROFILES)	-1.21395	0.04755	-0.906943	0.409742
TR81986|c0_g1_i1|m.79131	uridine phosphorylase 1 isoform x2	340	20	2.18886e-164	0.802	8	C:cytoplasm; P:nucleotide catabolic process; F:fatty-acyl-CoA binding; F:uridine phosphorylase activity; P:transport; P:nucleoside metabolic process; C:integral component of membrane; P:pyrimidine nucleobase metabolic process	EC:2.4.2.3	IPR010059 (TIGRFAM); IPR000845 (G3DSA:3.40.50.GENE3D); IPR000845 (PFAM); PTHR21234:SF8 (PANTHER); IPR018017 (PANTHER); IPR000845 (SUPERFAMILY)	-0.654849	0.0805915	-0.529044	0.409742
TR22422|c0_g3_i1|m.10731	crustin p	166	20	6.35318e-39	0.734	2	C:extracellular region; F:peptidase inhibitor activity	-	IPR008197 (SMART); IPR008197 (PFAM); IPR008197 (G3DSA:4.10.75.GENE3D); NON_CYTOPLASMIC_DOMAIN (PHOBIUS); SIGNAL_PEPTIDE_H_REGION (PHOBIUS); SIGNAL_PEPTIDE_C_REGION (PHOBIUS); SIGNAL_PEPTIDE_N_REGION (PHOBIUS); SIGNAL_PEPTIDE (PHOBIUS); IPR008197 (PROSITE_PROFILES); SignalP-noTM (SIGNALP_GRAM_NEGATIVE); SignalP-TM (SIGNALP_GRAM_POSITIVE); SignalP-noTM (SIGNALP_EUK); IPR008197 (SUPERFAMILY)	-0.818563	0.272534	-0.868438	0.409742
TR81351|c0_g1_i1|m.76824	---NA---	190	0			0	-		IPR023316 (G3DSA:1.10.238.GENE3D); SIGNAL_PEPTIDE_N_REGION (PHOBIUS); SIGNAL_PEPTIDE_C_REGION (PHOBIUS); SIGNAL_PEPTIDE_H_REGION (PHOBIUS); NON_CYTOPLASMIC_DOMAIN (PHOBIUS); SIGNAL_PEPTIDE (PHOBIUS); SignalP-TM (SIGNALP_GRAM_POSITIVE); SignalP-noTM (SIGNALP_EUK); SignalP-noTM (SIGNALP_GRAM_NEGATIVE); IPR023316 (SUPERFAMILY)	-0.663547	0.345141	-0.778917	0.409742
TR41058|c0_g1_i2|m.31882	---NA---	152	0			0	-		SIGNAL_PEPTIDE_N_REGION (PHOBIUS); SIGNAL_PEPTIDE_C_REGION (PHOBIUS); NON_CYTOPLASMIC_DOMAIN (PHOBIUS); SIGNAL_PEPTIDE_H_REGION (PHOBIUS); SIGNAL_PEPTIDE (PHOBIUS); SignalP-noTM (SIGNALP_EUK); TMhelix (TMHMM)	-1.13984	0.424574	-1.46719	0.409742
TR71127|c2_g2_i6|m.67242	---NA---	314	0			0	-		SignalP-TM (SIGNALP_GRAM_POSITIVE)	0.802878	0.553928	1.22847	0.409742
TR58585|c1_g1_i2|m.53341	protein star	275	20	2.90611e-52	0.584	2	P:organic substance transport; P:single-organism transport	-	IPR029063 (G3DSA:3.40.50.GENE3D); IPR006342 (PFAM); SIGNAL_PEPTIDE (PHOBIUS); SIGNAL_PEPTIDE_H_REGION (PHOBIUS); NON_CYTOPLASMIC_DOMAIN (PHOBIUS); SIGNAL_PEPTIDE_N_REGION (PHOBIUS); SIGNAL_PEPTIDE_C_REGION (PHOBIUS); IPR029063 (SUPERFAMILY)	0.67897	0.611185	1.14191	0.409742
TR50012|c1_g1_i2|m.43569	gamma-butyrobetaine dioxygenase	447	20	1.0836e-87	0.5845	1	F:oxidoreductase activity	-	IPR010376 (PFAM); IPR003819 (PFAM); G3DSA:3.60.130.10 (GENE3D); PTHR10696:SF20 (PANTHER); PTHR10696 (PANTHER); SSF51197 (SUPERFAMILY)	-0.707155	0.701882	-1.40587	0.409742
TR67602|c0_g1_i1|m.64174	distal- partial	306	20	2.68951e-81	0.7165	58	F:sequence-specific DNA binding transcription factor activity; C:cell surface; F:Notch binding; P:specification of organ identity; P:regulation of R8 cell spacing in compound eye; P:negative regulation of neurogenesis; P:dorsal/ventral lineage restriction, imaginal disc; C:endocytic vesicle; P:actin filament organization; P:ectoderm development; P:leg disc proximal/distal pattern formation; C:int…	-	IPR020479 (PRINTS); IPR000047 (PRINTS); IPR001356 (SMART); IPR009057 (G3DSA:1.10.10.GENE3D); IPR001356 (PFAM); PTHR24327 (PANTHER); PTHR24327:SF26 (PANTHER); IPR017970 (PROSITE_PATTERNS); IPR001356 (PROSITE_PROFILES); IPR009057 (SUPERFAMILY)	0.0916142	0.888947	0.378867	0.409742
TR45266|c1_g1_i2|m.37394	---NA---	458	0			0	-		CYTOPLASMIC_DOMAIN (PHOBIUS); TRANSMEMBRANE (PHOBIUS); NON_CYTOPLASMIC_DOMAIN (PHOBIUS); SignalP-TM (SIGNALP_GRAM_POSITIVE); TMhelix (TMHMM)	-0.0676517	0.980612	-1.20241	0.409742
TR70369|c1_g1_i3|m.66526	probable acyl- dehydrogenase 6	434	20	0	0.7615	3	F:flavin adenine dinucleotide binding; F:acyl-CoA dehydrogenase activity; P:electron transport	-	IPR009075 (PFAM); G3DSA:1.20.140.10 (GENE3D); IPR013786 (G3DSA:1.10.540.GENE3D); IPR006091 (G3DSA:2.40.110.GENE3D); IPR013786 (PFAM); IPR006091 (PFAM); PTHR10909 (PANTHER); PTHR10909:SF227 (PANTHER); IPR006089 (PROSITE_PATTERNS); IPR006089 (PROSITE_PATTERNS); IPR009075 (SUPERFAMILY); IPR009100 (SUPERFAMILY)	0.0192963	0.988638	0.649676	0.409742
TR50777|c0_g1_i1|m.44318	cell division cycle 5-like protein	579	20	0	0.708	2	F:binding; C:nuclear part	-	Coil (COILS); Coil (COILS); IPR021786 (PFAM); PTHR10641:SF17 (PANTHER); PTHR10641 (PANTHER)	0.012893	0.993701	-0.91388	0.409742
TR50777|c0_g1_i1|m.44319	cell division cycle 5-like protein	207	20	1.72507e-125	0.9625	13	P:cell cycle; P:mRNA splicing, via spliceosome; C:nuclear speck; P:regulation of transcription, DNA-templated; P:cell division; F:DNA binding; F:poly(A) RNA binding; C:Prp19 complex; C:catalytic step 2 spliceosome; F:WD40-repeat domain binding; C:cytoplasm; F:chromatin binding; C:chromatin	-	Coil (COILS); IPR001005 (SMART); PF13921 (PFAM); IPR009057 (G3DSA:1.10.10.GENE3D); IPR009057 (G3DSA:1.10.10.GENE3D); PTHR10641 (PANTHER); PTHR10641:SF17 (PANTHER); IPR017930 (PROSITE_PROFILES); IPR017930 (PROSITE_PROFILES); IPR009057 (SUPERFAMILY)	0.0134598	0.993701	-0.915615	0.409742
TR49447|c0_g1_i1|m.41977	prolyl 4-hydroxylase subunit alpha- partial	558	20	2.14449e-77	0.461	8	F:iron ion binding; F:L-ascorbic acid binding; F:procollagen-proline 4-dioxygenase activity; F:oxidoreductase activity, acting on single donors with incorporation of molecular oxygen, incorporation of two atoms of oxygen; C:endoplasmic reticulum; P:arginine metabolic process; P:proline metabolic process; P:peptidyl-proline hydroxylation to 4-hydroxy-L-proline	-	IPR003582 (SMART); IPR006620 (SMART); IPR005123 (PFAM); IPR013547 (PFAM); IPR003582 (PFAM); PTHR10869:SF44 (PANTHER); PTHR10869 (PANTHER); SIGNAL_PEPTIDE_C_REGION (PHOBIUS); SIGNAL_PEPTIDE_N_REGION (PHOBIUS); NON_CYTOPLASMIC_DOMAIN (PHOBIUS); SIGNAL_PEPTIDE_H_REGION (PHOBIUS); SIGNAL_PEPTIDE (PHOBIUS); IPR003582 (PROSITE_PROFILES); IPR005123 (PROSITE_PROFILES); SignalP-noTM (SIGNALP_EUK); SignalP…	0.859259	0.29574	0.938266	0.410109
TR43164|c0_g2_i1|m.34078	cuticle protein 6	317	20	3.35561e-26	0.609	1	F:structural constituent of cuticle		IPR000618 (PFAM); PTHR12236:SF8 (PANTHER); PTHR12236 (PANTHER); IPR000618 (PROSITE_PATTERNS); SIGNAL_PEPTIDE_C_REGION (PHOBIUS); SIGNAL_PEPTIDE_H_REGION (PHOBIUS); SIGNAL_PEPTIDE (PHOBIUS); NON_CYTOPLASMIC_DOMAIN (PHOBIUS); SIGNAL_PEPTIDE_N_REGION (PHOBIUS); IPR000618 (PROSITE_PROFILES); SignalP-noTM (SIGNALP_GRAM_NEGATIVE); SignalP-noTM (SIGNALP_EUK); TMhelix (TMHMM)	-1.37331	0.28929	-1.48387	0.41038
TR23076|c0_g1_i1|m.11051	secreted salivary gland	330	20	2.04491e-41	0.5535	1	F:serine-type endopeptidase activity	-	IPR001314 (PRINTS); IPR001254 (SMART); G3DSA:2.40.10.10 (GENE3D); G3DSA:2.40.10.10 (GENE3D); IPR001254 (PFAM); PTHR24268 (PANTHER); IPR018114 (PROSITE_PATTERNS); SIGNAL_PEPTIDE_H_REGION (PHOBIUS); SIGNAL_PEPTIDE_N_REGION (PHOBIUS); SIGNAL_PEPTIDE_C_REGION (PHOBIUS); SIGNAL_PEPTIDE (PHOBIUS); NON_CYTOPLASMIC_DOMAIN (PHOBIUS); IPR001254 (PROSITE_PROFILES); SignalP-TM (SIGNALP_GRAM_NEGATIVE); Signal…	0.903781	0.308081	1.00703	0.412413
TR13283|c1_g1_i1|m.2177	protein fam210a	384	20	2.83659e-51	0.648	0	-		Coil (COILS); IPR009688 (PFAM); PTHR21377:SF1 (PANTHER); PTHR21377 (PANTHER); CYTOPLASMIC_DOMAIN (PHOBIUS); NON_CYTOPLASMIC_DOMAIN (PHOBIUS); TRANSMEMBRANE (PHOBIUS); TMhelix (TMHMM)	-0.403215	0.254921	-0.417019	0.41308
TR51969|c0_g1_i2|m.45422	---NA---	642	0			0	-		Coil (COILS); Coil (COILS)	1.20689	0.299446	1.32688	0.41308
TR77660|c6_g1_i1|m.73115	low density lipoprotein receptor adapter protein 1-like isoform x1	301	20	2.80811e-51	0.6845	23	C:AP-2 adaptor complex; C:recycling endosome; F:phosphatidylinositol-4,5-bisphosphate binding; P:steroid metabolic process; P:amyloid precursor protein metabolic process; P:regulation of establishment of protein localization to plasma membrane; P:regulation of protein binding; F:signaling adaptor activity; C:basal plasma membrane; F:low-density lipoprotein particle receptor binding; F:receptor si…	-	IPR006020 (SMART); IPR011993 (G3DSA:2.30.29.GENE3D); IPR006020 (PFAM); PTHR11232:SF35 (PANTHER); PTHR11232 (PANTHER); IPR006020 (PROSITE_PROFILES); SSF50729 (SUPERFAMILY)	0.182475	0.546307	0.275363	0.41308
TR58509|c0_g1_i1|m.53286	transcription factor hes-4-b-like isoform x1	293	20	4.68883e-74	0.5255	14	P:negative regulation of transcription from RNA polymerase II promoter; P:negative regulation of developmental process; P:negative regulation of apoptotic process; P:floor plate development; P:cell proliferation; P:lens development in camera-type eye; F:protein dimerization activity; P:regulation of multicellular organismal development; F:sequence-specific DNA binding; P:prechordal plate formatio…	-	IPR003650 (SMART); IPR011598 (SMART); IPR011598 (G3DSA:4.10.280.GENE3D); IPR003650 (PFAM); IPR011598 (PFAM); PTHR10985 (PANTHER); PTHR10985:SF46 (PANTHER); IPR003650 (PROSITE_PROFILES); IPR011598 (PROSITE_PROFILES); IPR011598 (SUPERFAMILY); SSF158457 (SUPERFAMILY)	-0.00237249	0.99853	1.32213	0.41308
TR52963|c0_g1_i1|m.46379	copper zinc superoxide dismutase	197	20	5.63428e-58	0.634	6	F:protein binding; F:metal ion binding; P:regulation of cellular process; P:regulation of metabolic process; C:cytoplasmic part; F:superoxide dismutase activity	-	IPR001424 (PRINTS); IPR001424 (PFAM); IPR001424 (G3DSA:2.60.40.GENE3D); PTHR10003 (PANTHER); IPR018152 (PROSITE_PATTERNS); CYTOPLASMIC_DOMAIN (PHOBIUS); NON_CYTOPLASMIC_DOMAIN (PHOBIUS); TRANSMEMBRANE (PHOBIUS); IPR001424 (SUPERFAMILY); TMhelix (TMHMM)	-0.508361	0.447527	-0.667957	0.417581
TR25315|c0_g1_i1|m.13918	epithelial chloride channel	1163	20	5.18608e-81	0.4385	0	-		IPR015394 (PFAM); IPR013642 (PFAM); PF13519 (PFAM); IPR002035 (G3DSA:3.40.50.GENE3D); PTHR10579:SF8 (PANTHER); PTHR10579 (PANTHER); SIGNAL_PEPTIDE (PHOBIUS); CYTOPLASMIC_DOMAIN (PHOBIUS); SIGNAL_PEPTIDE_N_REGION (PHOBIUS); SIGNAL_PEPTIDE_H_REGION (PHOBIUS); NON_CYTOPLASMIC_DOMAIN (PHOBIUS); TRANSMEMBRANE (PHOBIUS); SIGNAL_PEPTIDE_C_REGION (PHOBIUS); IPR002035 (SUPERFAMILY); TMhelix (TMHMM)	0.422696	0.254921	0.432906	0.417688
TR41112|c4_g2_i2|m.32025	---NA---	114	0			0	-		no IPS match	0.730683	0.44417	0.94913	0.417688
TR81965|c0_g1_i1|m.79034	g-protein coupled receptor 161 isoform x1	1477	20	1.20748e-28	0.58	2	F:G-protein coupled receptor activity; C:integral component of membrane	-	Coil (COILS); IPR000276 (PRINTS); IPR000276 (PFAM); G3DSA:1.20.1070.10 (GENE3D); PTHR24249 (PANTHER); IPR000276 (PROSITE_PATTERNS); TRANSMEMBRANE (PHOBIUS); CYTOPLASMIC_DOMAIN (PHOBIUS); TRANSMEMBRANE (PHOBIUS); TRANSMEMBRANE (PHOBIUS); TRANSMEMBRANE (PHOBIUS); TRANSMEMBRANE (PHOBIUS); NON_CYTOPLASMIC_DOMAIN (PHOBIUS); TRANSMEMBRANE (PHOBIUS); CYTOPLASMIC_DOMAIN (PHOBIUS); NON_CYTOPLASMIC_DOMAIN …	0.318063	0.521041	0.452981	0.417688
TR21309|c0_g2_i2|m.9747	histone-lysine n-methyltransferase smyd3	388	20	6.6381e-66	0.533	4	F:metal ion binding; P:translational initiation; F:translation initiation factor activity; C:cellular_component		PTHR12197 (PANTHER); SSF82199 (SUPERFAMILY)	-0.641985	0.708289	-1.29116	0.417688
TR43150|c2_g1_i2|m.34039	riboflavin kinase	203	20	1.10178e-67	0.734	6	C:cytosol; P:positive regulation of NAD(P)H oxidase activity; P:apoptotic process; P:riboflavin biosynthetic process; F:riboflavin kinase activity; F:ion binding	EC:2.7.1.26	IPR015865 (SMART); IPR015865 (PFAM); IPR023465 (G3DSA:2.40.30.GENE3D); IPR023468 (PANTHER); IPR015865 (SUPERFAMILY)	-0.331494	0.723723	-0.694766	0.417688
TR40339|c1_g1_i1|m.31241	---NA---	100	0			0	-		no IPS match	-0.246899	0.873824	-0.926529	0.417688
TR40339|c1_g1_i1|m.31239	zinc finger cchc domain-containing protein 24	195	20	9.90102e-24	0.5705	2	F:nucleic acid binding; F:zinc ion binding		no IPS match	-0.246899	0.873824	-0.926529	0.417688
TR28230|c1_g2_i1|m.17232	disrupted in renal carcinoma protein 2 homolog	480	20	2.66664e-108	0.5335	3	P:transmembrane transport; P:ion transport; C:integral component of membrane	-	IPR011701 (PFAM); G3DSA:1.20.1250.20 (GENE3D); PTHR10924:SF0 (PANTHER); PTHR10924 (PANTHER); NON_CYTOPLASMIC_DOMAIN (PHOBIUS); CYTOPLASMIC_DOMAIN (PHOBIUS); NON_CYTOPLASMIC_DOMAIN (PHOBIUS); NON_CYTOPLASMIC_DOMAIN (PHOBIUS); TRANSMEMBRANE (PHOBIUS); TRANSMEMBRANE (PHOBIUS); TRANSMEMBRANE (PHOBIUS); CYTOPLASMIC_DOMAIN (PHOBIUS); CYTOPLASMIC_DOMAIN (PHOBIUS); TRANSMEMBRANE (PHOBIUS); TRANSMEMBRANE …	-0.0761371	0.947559	-0.610968	0.417688
TR54704|c3_g1_i4|m.48868	---NA---	300	0			3	F:chitin binding; P:chitin metabolic process; C:extracellular region		IPR002557 (SMART); IPR002557 (G3DSA:2.170.140.GENE3D); IPR002557 (PFAM); SIGNAL_PEPTIDE_C_REGION (PHOBIUS); SIGNAL_PEPTIDE_N_REGION (PHOBIUS); SIGNAL_PEPTIDE (PHOBIUS); NON_CYTOPLASMIC_DOMAIN (PHOBIUS); SIGNAL_PEPTIDE_H_REGION (PHOBIUS); IPR002557 (PROSITE_PROFILES); IPR002557 (PROSITE_PROFILES); SignalP-noTM (SIGNALP_GRAM_NEGATIVE); SignalP-noTM (SIGNALP_EUK); SignalP-TM (SIGNALP_GRAM_POSITIVE);…	-1.56304	0.0013664	-0.83437	0.418926
TR54704|c2_g1_i1|m.48858	---NA---	109	0			3	F:chitin binding; P:chitin metabolic process; C:extracellular region		IPR002557 (SMART); IPR002557 (PFAM); IPR002557 (G3DSA:2.170.140.GENE3D); IPR002557 (PROSITE_PROFILES); SignalP-TM (SIGNALP_GRAM_POSITIVE); IPR002557 (SUPERFAMILY)	-1.392	0.0072095	-0.842937	0.418926
TR69355|c0_g1_i1|m.65290	zinc metalloproteinase nas-15-like	464	20	3.2402e-122	0.528	2	F:metalloendopeptidase activity; F:zinc ion binding	-	IPR001506 (PRINTS); IPR006026 (SMART); IPR003582 (SMART); IPR024079 (G3DSA:3.40.390.GENE3D); IPR001506 (PFAM); IPR003582 (PFAM); PTHR10127:SF550 (PANTHER); PTHR10127 (PANTHER); NON_CYTOPLASMIC_DOMAIN (PHOBIUS); SIGNAL_PEPTIDE_N_REGION (PHOBIUS); SIGNAL_PEPTIDE_C_REGION (PHOBIUS); SIGNAL_PEPTIDE_H_REGION (PHOBIUS); SIGNAL_PEPTIDE (PHOBIUS); IPR003582 (PROSITE_PROFILES); IPR003582 (PROSITE_PROFILES…	1.81493	0.0822521	1.46196	0.418926
TR57008|c0_g1_i2|m.50348	---NA---	108	0			0	-		no IPS match	-1.12827	0.102751	-0.935609	0.418926
TR77414|c0_g1_i1|m.72779	apolipoprotein d-like	217	20	4.30301e-16	0.4525	1	F:pigment binding		IPR003057 (PRINTS); IPR000566 (PFAM); IPR012674 (G3DSA:2.40.128.GENE3D); PTHR10612 (PANTHER); PTHR10612:SF10 (PANTHER); CYTOPLASMIC_DOMAIN (PHOBIUS); TRANSMEMBRANE (PHOBIUS); NON_CYTOPLASMIC_DOMAIN (PHOBIUS); IPR011038 (SUPERFAMILY); TMhelix (TMHMM)	-0.619537	0.224953	-0.611334	0.418926
TR49879|c0_g1_i5|m.43052	tudor domain-containing protein 7-like	781	20	3.52361e-54	0.484	4	F:metal ion binding; F:nucleic acid binding; F:zinc ion binding; C:nucleus		Coil (COILS); IPR002999 (SMART); G3DSA:2.30.30.140 (GENE3D); IPR002999 (PFAM); PTHR22948 (PANTHER); SSF63748 (SUPERFAMILY)	0.299741	0.233833	0.299036	0.418926
TR70821|c1_g1_i1|m.66875	---NA---	804	0			0	-		SIGNAL_PEPTIDE_C_REGION (PHOBIUS); SIGNAL_PEPTIDE (PHOBIUS); SIGNAL_PEPTIDE_N_REGION (PHOBIUS); NON_CYTOPLASMIC_DOMAIN (PHOBIUS); SIGNAL_PEPTIDE_H_REGION (PHOBIUS); SignalP-TM (SIGNALP_GRAM_POSITIVE); SignalP-noTM (SIGNALP_EUK); SignalP-noTM (SIGNALP_GRAM_NEGATIVE)	0.592654	0.770577	1.40097	0.418926
TR54725|c5_g1_i6|m.48945	ferritin	140	20	5.8173e-63	0.7965	5	P:cellular iron ion homeostasis; F:ferric iron binding; F:ferroxidase activity; P:iron ion transport; P:chlorophyll metabolic process	EC:1.16.3.1	IPR008331 (PFAM); IPR012347 (G3DSA:1.20.1260.GENE3D); IPR001519 (PANTHER); IPR009040 (PROSITE_PROFILES); IPR009078 (SUPERFAMILY)	-0.318614	0.871555	-1.17625	0.418926
TR59544|c0_g1_i4|m.54100	---NA---	383	0			0	-		IPR026057 (PFAM)	0.36181	0.885679	1.45285	0.418926
TR17951|c0_g1_i1|m.6309	---NA---	101	0			0	-		NON_CYTOPLASMIC_DOMAIN (PHOBIUS); SIGNAL_PEPTIDE_C_REGION (PHOBIUS); TRANSMEMBRANE (PHOBIUS); SIGNAL_PEPTIDE (PHOBIUS); SIGNAL_PEPTIDE_N_REGION (PHOBIUS); SIGNAL_PEPTIDE_H_REGION (PHOBIUS); CYTOPLASMIC_DOMAIN (PHOBIUS); SignalP-noTM (SIGNALP_EUK); TMhelix (TMHMM); TMhelix (TMHMM)	0.0955113	0.977196	-1.46018	0.418926
TR15137|c0_g1_i1|m.4102	tetraspanin isoform a	266	20	4.18677e-26	0.46	1	C:integral component of membrane		IPR018499 (PFAM); IPR000301 (PIRSF); PTHR19282 (PANTHER); PTHR19282:SF176 (PANTHER); TRANSMEMBRANE (PHOBIUS); NON_CYTOPLASMIC_DOMAIN (PHOBIUS); NON_CYTOPLASMIC_DOMAIN (PHOBIUS); CYTOPLASMIC_DOMAIN (PHOBIUS); CYTOPLASMIC_DOMAIN (PHOBIUS); TRANSMEMBRANE (PHOBIUS); TRANSMEMBRANE (PHOBIUS); CYTOPLASMIC_DOMAIN (PHOBIUS); TRANSMEMBRANE (PHOBIUS); IPR008952 (SUPERFAMILY); TMhelix (TMHMM); TMhelix (TMHMM…	0.107564	0.767035	0.246312	0.420886
TR32320|c0_g1_i1|m.21445	---NA---	169	0			0	-		SIGNAL_PEPTIDE_C_REGION (PHOBIUS); NON_CYTOPLASMIC_DOMAIN (PHOBIUS); SIGNAL_PEPTIDE (PHOBIUS); SIGNAL_PEPTIDE_H_REGION (PHOBIUS); SIGNAL_PEPTIDE_N_REGION (PHOBIUS); SignalP-noTM (SIGNALP_EUK); SignalP-noTM (SIGNALP_GRAM_NEGATIVE); SignalP-TM (SIGNALP_GRAM_POSITIVE); TMhelix (TMHMM); TMhelix (TMHMM)	1.70501	0.121457	1.4573	0.421892
TR57023|c1_g1_i1|m.50413	clustered mitochondria protein homolog	1387	20	0	0.812	5	P:intracellular distribution of mitochondria; F:translation initiation factor activity; F:protein binding; C:ribosome; P:regulation of translational initiation	-	Coil (COILS); Coil (COILS); PF13374 (PFAM); IPR028275 (PFAM); IPR025697 (PFAM); IPR011990 (G3DSA:1.25.40.GENE3D); PF12807 (PFAM); PF13424 (PFAM); PTHR12601:SF10 (PANTHER); PTHR12601 (PANTHER); IPR027523 (HAMAP); SSF48452 (SUPERFAMILY); SSF48452 (SUPERFAMILY); IPR023231 (SUPERFAMILY)	-0.298416	0.236743	-0.298385	0.421956
TR17555|c0_g1_i1|m.5554	aminopeptidase n	1031	20	0	0.5995	2	F:metallopeptidase activity; F:zinc ion binding	-	IPR014782 (PRINTS); IPR014782 (PFAM); IPR024571 (PFAM); G3DSA:1.10.390.10 (GENE3D); PTHR11533:SF148 (PANTHER); IPR001930 (PANTHER); NON_CYTOPLASMIC_DOMAIN (PHOBIUS); CYTOPLASMIC_DOMAIN (PHOBIUS); TRANSMEMBRANE (PHOBIUS); SignalP-noTM (SIGNALP_EUK); SignalP-TM (SIGNALP_GRAM_POSITIVE); SSF55486 (SUPERFAMILY); SSF63737 (SUPERFAMILY); TMhelix (TMHMM)	1.9826	0.0375937	1.41648	0.423313
TR62330|c0_g1_i1|m.57927	irregular chiasm c-roughest protein isoform x1	796	20	7.15185e-144	0.596	1	F:protein binding		IPR003599 (SMART); IPR003598 (SMART); IPR013783 (G3DSA:2.60.40.GENE3D); IPR013783 (G3DSA:2.60.40.GENE3D); IPR013106 (PFAM); IPR013783 (G3DSA:2.60.40.GENE3D); IPR013783 (G3DSA:2.60.40.GENE3D); IPR013162 (PFAM); IPR013098 (PFAM); PF13895 (PFAM); PTHR11640 (PANTHER); PTHR11640:SF54 (PANTHER); SIGNAL_PEPTIDE_C_REGION (PHOBIUS); SIGNAL_PEPTIDE (PHOBIUS); NON_CYTOPLASMIC_DOMAIN (PHOBIUS); TRANSMEMBRANE…	1.35368	0.0552571	1.02103	0.423403
TR77660|c6_g1_i2|m.73117	low density lipoprotein receptor adapter protein 1-like isoform x1	454	20	5.54615e-50	0.6875	5	C:cytoplasm; P:intracellular transport; P:steroid metabolic process; P:vesicle-mediated transport; F:protein binding	-	IPR006020 (SMART); IPR011993 (G3DSA:2.30.29.GENE3D); IPR006020 (PFAM); PTHR11232:SF35 (PANTHER); PTHR11232 (PANTHER); IPR006020 (PROSITE_PROFILES); SSF50729 (SUPERFAMILY)	0.188006	0.543259	0.279203	0.426809
TR28458|c0_g1_i1|m.17615	---NA---	119	0			0	-		no IPS match	-0.999898	0.0235552	-0.669161	0.42803
TR20546|c0_g1_i4|m.9200	---NA---	283	0			0	-		Coil (COILS)	-0.481593	0.355275	-0.561995	0.42803
TR44275|c0_g3_i1|m.35448	condensin complex subunit 1	1418	20	0	0.597	6	F:histone binding; C:nuclear chromosome; C:nucleolus; P:mitotic chromosome condensation; C:condensin complex; C:cytoplasm	-	Coil (COILS); Coil (COILS); IPR024324 (PFAM); PF12717 (PFAM); IPR011989 (G3DSA:1.25.10.GENE3D); IPR007673 (PIRSF); IPR026003 (PFAM); PTHR14222:SF2 (PANTHER); IPR026971 (PANTHER); IPR016024 (SUPERFAMILY)	-0.318852	0.758638	-0.722726	0.428085
TR49409|c2_g2_i1|m.41872	---NA---	123	0			0	-		CYTOPLASMIC_DOMAIN (PHOBIUS); NON_CYTOPLASMIC_DOMAIN (PHOBIUS); TRANSMEMBRANE (PHOBIUS); SignalP-TM (SIGNALP_GRAM_POSITIVE); TMhelix (TMHMM)	-1.07274	0.0213135	-0.695802	0.428096
TR24445|c2_g1_i2|m.13126	---NA---	370	0			0	-		NON_CYTOPLASMIC_DOMAIN (PHOBIUS); CYTOPLASMIC_DOMAIN (PHOBIUS); TRANSMEMBRANE (PHOBIUS); TMhelix (TMHMM)	-0.76714	0.371739	-0.909559	0.428891
TR47625|c1_g1_i1|m.39807	reticulocyte-binding protein pfd0110w	150	20	1.00633e-42	0.65	1	P:metabolic process	-	G3DSA:2.10.60.10 (GENE3D); NON_CYTOPLASMIC_DOMAIN (PHOBIUS); SIGNAL_PEPTIDE_H_REGION (PHOBIUS); SIGNAL_PEPTIDE_C_REGION (PHOBIUS); SIGNAL_PEPTIDE (PHOBIUS); CYTOPLASMIC_DOMAIN (PHOBIUS); SIGNAL_PEPTIDE_N_REGION (PHOBIUS); TRANSMEMBRANE (PHOBIUS); SignalP-noTM (SIGNALP_EUK); SSF57302 (SUPERFAMILY); TMhelix (TMHMM); TMhelix (TMHMM)	0.0558263	0.980539	-0.964929	0.432428
TR35309|c1_g1_i3|m.25863	agap000096-pa-like protein	158	4	3.56043e-09	0.6925	0	-		TRANSMEMBRANE (PHOBIUS); NON_CYTOPLASMIC_DOMAIN (PHOBIUS); CYTOPLASMIC_DOMAIN (PHOBIUS); TMhelix (TMHMM)	-0.0182439	0.9857	0.467205	0.432428
TR49884|c1_g1_i1|m.43079	isoform b	342	20	1.17156e-35	0.45	0	-		NON_CYTOPLASMIC_DOMAIN (PHOBIUS); TRANSMEMBRANE (PHOBIUS); TRANSMEMBRANE (PHOBIUS); CYTOPLASMIC_DOMAIN (PHOBIUS); NON_CYTOPLASMIC_DOMAIN (PHOBIUS); TRANSMEMBRANE (PHOBIUS); CYTOPLASMIC_DOMAIN (PHOBIUS); TRANSMEMBRANE (PHOBIUS); CYTOPLASMIC_DOMAIN (PHOBIUS); SignalP-TM (SIGNALP_GRAM_POSITIVE); TMhelix (TMHMM); TMhelix (TMHMM); TMhelix (TMHMM); TMhelix (TMHMM)	-0.797228	0.0330334	-0.550848	0.432971
TR34763|c6_g1_i1|m.24244	tripartite motif-containing protein 16-like	150	20	3.351e-09	0.5235	2	F:protein binding; F:zinc ion binding		IPR001841 (SMART); IPR013083 (G3DSA:3.30.40.GENE3D); PF13923 (PFAM); PTHR24103 (PANTHER); IPR017907 (PROSITE_PATTERNS); IPR001841 (PROSITE_PROFILES); SSF57850 (SUPERFAMILY)	0.17066	0.882395	0.656674	0.432971
TR64342|c0_g1_i1|m.60479	protein spaetzle	332	20	1.28476e-38	0.5365	0	-		PTHR23199:SF4 (PANTHER); PTHR23199 (PANTHER); NON_CYTOPLASMIC_DOMAIN (PHOBIUS); SIGNAL_PEPTIDE_N_REGION (PHOBIUS); SIGNAL_PEPTIDE_C_REGION (PHOBIUS); SIGNAL_PEPTIDE_H_REGION (PHOBIUS); SIGNAL_PEPTIDE (PHOBIUS); SignalP-noTM (SIGNALP_EUK); IPR029034 (SUPERFAMILY)	-0.632339	0.521394	-0.903261	0.433995
TR52861|c0_g1_i1|m.46155	nadh-ubiquinone oxidoreductase 49 kda subunit	495	20	0	0.8805	10	F:quinone binding; F:NAD binding; F:NADH dehydrogenase (ubiquinone) activity; C:mitochondrial respiratory chain complex I; P:neuron projection morphogenesis; P:lateral inhibition; P:mitochondrial electron transport, NADH to ubiquinone; P:ubiquinone biosynthetic process; P:sodium ion transport; P:proton transport	EC:1.6.5.3	IPR029014 (G3DSA:1.10.645.GENE3D); IPR001135 (PFAM); IPR022885 (TIGRFAM); PTHR11993 (PANTHER); PTHR11993:SF10 (PANTHER); IPR014029 (PROSITE_PATTERNS); IPR022885 (HAMAP); IPR029014 (SUPERFAMILY)	-0.07461	0.817207	-0.206399	0.434771
TR70813|c0_g1_i1|m.66832	inverted formin-2-like	1172	20	6.7469e-124	0.5955	4	C:cytoplasm; F:Rho GTPase binding; P:actin cytoskeleton organization; F:actin binding	-	Coil (COILS); Coil (COILS); Coil (COILS); Coil (COILS); IPR015425 (SMART); IPR010473 (PFAM); IPR015425 (PFAM); IPR010472 (PFAM); PTHR23213 (PANTHER); IPR014768 (PROSITE_PROFILES); IPR015425 (PROSITE_PROFILES); SSF101447 (SUPERFAMILY); IPR016024 (SUPERFAMILY)	0.319547	0.48933	0.430821	0.436291
TR70190|c1_g1_i1|m.65996	protein jagged-1	1307	20	0	0.6005	4	F:Notch binding; P:Notch signaling pathway; C:membrane; F:calcium ion binding	-	IPR026219 (PRINTS); PR00010 (PRINTS); IPR000742 (SMART); IPR006552 (SMART); IPR001774 (SMART); IPR001881 (SMART); G3DSA:2.10.25.10 (GENE3D); IPR013032 (PFAM); IPR000742 (PFAM); IPR001774 (PFAM); G3DSA:2.10.25.10 (GENE3D); G3DSA:2.10.25.10 (GENE3D); IPR001881 (PFAM); G3DSA:2.170.300.10 (GENE3D); PTHR24044:SF246 (PANTHER); PTHR24044 (PANTHER); IPR013032 (PROSITE_PATTERNS); IPR000152 (PROSITE_PATTER…	0.71228	0.262672	0.726026	0.43686
TR28458|c0_g1_i2|m.17616	hypothetical protein D910_01183	887	20	2.02024e-148	0.4815	0	-		no IPS match	-0.949807	0.0434323	-0.68016	0.437624
TR25948|c3_g1_i2|m.15067	innexin inx2	452	20	1.49583e-24	0.46	7	P:transport; P:single-organism cellular process; P:single-organism developmental process; P:multicellular organismal process; P:anatomical structure morphogenesis; C:plasma membrane; C:gap junction	-	IPR000990 (PFAM); PTHR11893:SF8 (PANTHER); IPR000990 (PANTHER); NON_CYTOPLASMIC_DOMAIN (PHOBIUS); CYTOPLASMIC_DOMAIN (PHOBIUS); NON_CYTOPLASMIC_DOMAIN (PHOBIUS); TRANSMEMBRANE (PHOBIUS); TRANSMEMBRANE (PHOBIUS); TRANSMEMBRANE (PHOBIUS); CYTOPLASMIC_DOMAIN (PHOBIUS); TRANSMEMBRANE (PHOBIUS); CYTOPLASMIC_DOMAIN (PHOBIUS); IPR000990 (PROSITE_PROFILES); TMhelix (TMHMM); TMhelix (TMHMM); TMhelix (TMHM…	0.819475	0.0773836	0.642097	0.437624
TR13778|c0_g1_i2|m.2542	PREDICTED: uncharacterized protein LOC662355 isoform X1	778	20	3.9239e-58	0.485	1	F:protein binding		Coil (COILS); Coil (COILS); Coil (COILS); IPR001478 (G3DSA:2.30.42.GENE3D); IPR001478 (PROSITE_PROFILES); IPR001478 (SUPERFAMILY)	0.689597	0.249786	0.690441	0.437624
TR58206|c0_g1_i1|m.52408	chorion peroxidase	677	20	1.35157e-60	0.4555	4	F:heme binding; P:response to oxidative stress; F:peroxidase activity; P:peroxidase reaction		IPR019791 (PRINTS); IPR019791 (G3DSA:1.10.640.GENE3D); IPR019791 (G3DSA:1.10.640.GENE3D); IPR019791 (PFAM); PTHR11475:SF4 (PANTHER); PTHR11475 (PANTHER); SIGNAL_PEPTIDE_H_REGION (PHOBIUS); SIGNAL_PEPTIDE (PHOBIUS); SIGNAL_PEPTIDE_C_REGION (PHOBIUS); NON_CYTOPLASMIC_DOMAIN (PHOBIUS); SIGNAL_PEPTIDE_N_REGION (PHOBIUS); IPR019791 (PROSITE_PROFILES); SignalP-noTM (SIGNALP_EUK); IPR010255 (SUPERFAMILY)	0.518041	0.334001	0.583224	0.437624
TR83376|c2_g1_i2|m.81510	rna-binding protein nova-1 isoform x1	573	20	0	0.6785	1	F:RNA binding		IPR004087 (SMART); IPR004088 (G3DSA:3.30.1370.GENE3D); IPR004088 (PFAM); PTHR10288 (PANTHER); PTHR10288:SF142 (PANTHER); IPR004088 (PROSITE_PROFILES); IPR004088 (PROSITE_PROFILES); IPR004088 (PROSITE_PROFILES); IPR004088 (SUPERFAMILY); IPR004088 (SUPERFAMILY); IPR004088 (SUPERFAMILY)	0.157892	0.472438	0.20884	0.437624
TR14776|c0_g1_i2|m.3699	pre-mrna-processing factor 39	1731	20	2.4733e-72	0.5645	3	P:RNA processing; C:intracellular; F:protein binding		Coil (COILS); Coil (COILS); IPR003107 (SMART); IPR027450 (PFAM); IPR011990 (G3DSA:1.25.40.GENE3D); IPR027450 (G3DSA:2.60.120.GENE3D); PTHR17204:SF5 (PANTHER); PTHR17204 (PANTHER); SSF48452 (SUPERFAMILY); SSF48452 (SUPERFAMILY); SSF51197 (SUPERFAMILY); SSF48452 (SUPERFAMILY)	-0.200844	0.661135	-0.355797	0.437624
TR15358|c0_g1_i3|m.4245	---NA---	112	0			0	-		NON_CYTOPLASMIC_DOMAIN (PHOBIUS); CYTOPLASMIC_DOMAIN (PHOBIUS); TRANSMEMBRANE (PHOBIUS); SignalP-TM (SIGNALP_GRAM_POSITIVE); TMhelix (TMHMM)	-0.903075	0.592482	-1.43331	0.440263
TR45266|c1_g1_i8|m.37405	---NA---	423	0			0	-		NON_CYTOPLASMIC_DOMAIN (PHOBIUS); CYTOPLASMIC_DOMAIN (PHOBIUS); TRANSMEMBRANE (PHOBIUS); SignalP-TM (SIGNALP_GRAM_POSITIVE); TMhelix (TMHMM)	-0.0334659	0.989379	-1.18397	0.440263
TR25948|c3_g1_i1|m.15066	innexin inx2	413	20	1.88295e-24	0.466	8	P:single-organism cellular process; P:single-organism transport; P:single-organism developmental process; P:multicellular organismal process; C:membrane part; P:anatomical structure morphogenesis; C:plasma membrane; C:gap junction	-	IPR000990 (PFAM); TRANSMEMBRANE (PHOBIUS); TRANSMEMBRANE (PHOBIUS); TRANSMEMBRANE (PHOBIUS); TRANSMEMBRANE (PHOBIUS); CYTOPLASMIC_DOMAIN (PHOBIUS); CYTOPLASMIC_DOMAIN (PHOBIUS); NON_CYTOPLASMIC_DOMAIN (PHOBIUS); NON_CYTOPLASMIC_DOMAIN (PHOBIUS); CYTOPLASMIC_DOMAIN (PHOBIUS); IPR000990 (PROSITE_PROFILES); TMhelix (TMHMM); TMhelix (TMHMM); TMhelix (TMHMM); TMhelix (TMHMM)	0.815503	0.0779038	0.64012	0.440474
TR49841|c2_g1_i1|m.42794	zinc finger protein partial	212	20	1.04399e-27	0.6145	2	F:nucleic acid binding; F:metal ion binding		IPR015880 (SMART); PF13465 (PFAM); IPR013087 (G3DSA:3.30.160.GENE3D); IPR013087 (G3DSA:3.30.160.GENE3D); IPR013087 (G3DSA:3.30.160.GENE3D); PTHR24409 (PANTHER); IPR007087 (PROSITE_PATTERNS); IPR007087 (PROSITE_PATTERNS); IPR007087 (PROSITE_PATTERNS); IPR007087 (PROSITE_PROFILES); IPR007087 (PROSITE_PROFILES); IPR007087 (PROSITE_PROFILES); IPR007087 (PROSITE_PROFILES); SSF57667 (SUPERFAMILY); SSF5…	0.563467	0.43458	0.712104	0.441275
TR81748|c0_g1_i2|m.78670	---NA---	105	0			0	-		no IPS match	-1.33317	0.0686857	-1.01085	0.443804
TR29009|c0_g1_i3|m.18198	ras-related protein rab-31-like	213	20	3.86438e-63	0.7065	7	F:GTP binding; P:small GTPase mediated signal transduction; C:intracellular; P:nucleocytoplasmic transport; F:GTPase activity; P:intracellular protein transport; C:membrane		IPR001806 (PRINTS); IPR003578 (SMART); IPR003579 (SMART); IPR002041 (SMART); IPR020849 (SMART); IPR027417 (G3DSA:3.40.50.GENE3D); IPR001806 (PFAM); IPR005225 (TIGRFAM); PTHR24073:SF353 (PANTHER); PTHR24073 (PANTHER); PS51419 (PROSITE_PROFILES); IPR027417 (SUPERFAMILY)	-0.180273	0.764431	-0.409877	0.444347
TR59960|c0_g1_i1|m.55101	rhythmically expressed gene 5 protein	256	20	2.02084e-41	0.6075	0	-		SIGNAL_PEPTIDE_C_REGION (PHOBIUS); NON_CYTOPLASMIC_DOMAIN (PHOBIUS); SIGNAL_PEPTIDE_N_REGION (PHOBIUS); SIGNAL_PEPTIDE_H_REGION (PHOBIUS); SIGNAL_PEPTIDE (PHOBIUS); SignalP-TM (SIGNALP_GRAM_POSITIVE); SignalP-noTM (SIGNALP_EUK); TMhelix (TMHMM)	0.966215	0.0134308	0.608117	0.446396
TR47637|c2_g1_i3|m.39867	protein abrupt isoform x1	629	20	1.06199e-54	0.53	2	F:protein binding; F:nucleic acid binding		IPR000210 (SMART); IPR013087 (G3DSA:3.30.160.GENE3D); G3DSA:3.30.710.10 (GENE3D); IPR013069 (PFAM); IPR015318 (PFAM); PTHR23110 (PANTHER); PTHR23110:SF63 (PANTHER); IPR000210 (PROSITE_PROFILES); IPR011333 (SUPERFAMILY)	0.110983	0.717293	0.220845	0.446396
TR44083|c3_g1_i2|m.34965	---NA---	205	0			0	-		no IPS match	0.656755	0.0300554	0.445393	0.447382
TR9524|c0_g1_i1|m.1254	calcineurin-like phosphoesterase domain-containing protein partial	338	20	3.03386e-113	0.6745	1	F:hydrolase activity		IPR004843 (PFAM); IPR029052 (G3DSA:3.60.21.GENE3D); PTHR22953 (PANTHER); PTHR22953:SF0 (PANTHER); IPR029052 (SUPERFAMILY)	-0.257598	0.888218	-1.02422	0.447382
TR21309|c0_g2_i1|m.9746	histone-lysine n-methyltransferase smyd3	391	20	2.41956e-67	0.5295	4	F:metal ion binding; P:translational initiation; F:translation initiation factor activity; C:cellular_component		PTHR12197 (PANTHER); SSF82199 (SUPERFAMILY)	-0.736294	0.657917	-1.28503	0.449464
TR21555|c0_g1_i6|m.10205	suppressor of hairless protein	748	20	0	0.8765	3	F:RNA polymerase II core promoter proximal region sequence-specific DNA binding transcription factor activity; F:RNA polymerase II core promoter proximal region sequence-specific DNA binding; C:nucleus	-	IPR015351 (PFAM); IPR013783 (G3DSA:2.60.40.GENE3D); IPR015351 (G3DSA:2.60.40.GENE3D); IPR015350 (PFAM); G3DSA:2.80.10.50 (GENE3D); PTHR10665 (PANTHER); PTHR10665:SF3 (PANTHER); IPR008967 (SUPERFAMILY); IPR015350 (SUPERFAMILY); IPR014756 (SUPERFAMILY)	0.602802	0.0796974	0.471354	0.450118
TR47637|c4_g1_i1|m.39875	neural-cadherin isoform x8	1632	20	0	0.8275	22	C:cell-cell junction; P:calcium-dependent cell-cell adhesion; C:integral component of plasma membrane; P:axon target recognition; F:cadherin binding; F:calcium ion binding; P:negative regulation of dendrite morphogenesis; C:dendrite; P:homophilic cell adhesion; C:axon; P:cell-cell adhesion mediated by cadherin; P:axonal fasciculation; P:retinal ganglion cell axon guidance; F:receptor activity; F:…	-	IPR002126 (PRINTS); IPR000742 (SMART); IPR001881 (SMART); IPR001791 (SMART); IPR002126 (SMART); IPR013032 (PFAM); IPR002126 (G3DSA:2.60.40.GENE3D); G3DSA:2.170.300.10 (GENE3D); IPR001791 (PFAM); G3DSA:2.10.25.10 (GENE3D); IPR013320 (G3DSA:2.60.120.GENE3D); IPR002126 (G3DSA:2.60.40.GENE3D); IPR027397 (G3DSA:4.10.900.GENE3D); IPR000233 (PFAM); G3DSA:2.10.25.10 (GENE3D); IPR013320 (G3DSA:2.60.120.GE…	0.266407	0.501	0.363275	0.450118
TR21555|c0_g1_i2|m.10188	suppressor of hairless protein	789	20	0	0.8785	4	F:RNA polymerase II core promoter proximal region sequence-specific DNA binding transcription factor activity; F:RNA polymerase II core promoter proximal region sequence-specific DNA binding; C:nucleus; F:protein binding	-	IPR015351 (G3DSA:2.60.40.GENE3D); IPR002909 (PFAM); IPR013783 (G3DSA:2.60.40.GENE3D); G3DSA:2.80.10.50 (GENE3D); IPR015351 (PFAM); IPR015350 (PFAM); PTHR10665:SF3 (PANTHER); PTHR10665 (PANTHER); IPR015350 (SUPERFAMILY); IPR008967 (SUPERFAMILY); IPR014756 (SUPERFAMILY)	0.598391	0.0785561	0.466252	0.453293
TR37945|c0_g1_i1|m.28883	peptide transporter family 1-like	697	20	2.34243e-118	0.5255	3	C:membrane; F:transporter activity; P:oligopeptide transport	-	G3DSA:1.20.1250.20 (GENE3D); IPR000109 (PFAM); PTHR11654:SF96 (PANTHER); IPR000109 (PANTHER); IPR018456 (PROSITE_PATTERNS); TRANSMEMBRANE (PHOBIUS); NON_CYTOPLASMIC_DOMAIN (PHOBIUS); TRANSMEMBRANE (PHOBIUS); CYTOPLASMIC_DOMAIN (PHOBIUS); CYTOPLASMIC_DOMAIN (PHOBIUS); TRANSMEMBRANE (PHOBIUS); NON_CYTOPLASMIC_DOMAIN (PHOBIUS); TRANSMEMBRANE (PHOBIUS); TRANSMEMBRANE (PHOBIUS); TRANSMEMBRANE (PHOBIUS…	-0.579011	0.175025	-0.520605	0.453999
TR65090|c0_g1_i1|m.60957	e3 ubiquitin-protein ligase trim50	446	20	5.4426e-13	0.5025	5	F:protein binding; F:zinc ion binding; C:intracellular; F:peptidyl-prolyl cis-trans isomerase activity; P:protein folding	-	IPR001841 (SMART); IPR000315 (PFAM); IPR029000 (G3DSA:2.40.100.GENE3D); IPR000315 (G3DSA:4.10.45.GENE3D); IPR013083 (G3DSA:3.30.40.GENE3D); IPR001841 (PFAM); IPR002130 (PFAM); PTHR24103 (PANTHER); IPR017907 (PROSITE_PATTERNS); TRANSMEMBRANE (PHOBIUS); CYTOPLASMIC_DOMAIN (PHOBIUS); NON_CYTOPLASMIC_DOMAIN (PHOBIUS); IPR001841 (PROSITE_PROFILES); IPR000315 (PROSITE_PROFILES); SSF57845 (SUPERFAMILY);…	-0.699174	0.467472	-0.914319	0.453999
TR44083|c3_g1_i1|m.34962	---NA---	518	0			0	-		no IPS match	0.653861	0.0309514	0.443488	0.45413
TR24373|c0_g1_i1|m.12801	zinc finger ccch domain-containing protein 3	539	20	5.50757e-56	0.581	5	P:mRNA polyadenylation; P:regulation of mRNA export from nucleus; P:poly(A)+ mRNA export from nucleus; C:nucleus; F:metal ion binding	-	IPR000571 (SMART); PTHR23102:SF13 (PANTHER); PTHR23102 (PANTHER); NON_CYTOPLASMIC_DOMAIN (PHOBIUS); CYTOPLASMIC_DOMAIN (PHOBIUS); TRANSMEMBRANE (PHOBIUS); IPR000571 (PROSITE_PROFILES); IPR000571 (PROSITE_PROFILES); IPR000571 (PROSITE_PROFILES); IPR000571 (PROSITE_PROFILES); IPR000571 (PROSITE_PROFILES); TMhelix (TMHMM)	-0.578374	0.0495046	-0.41756	0.45413
TR53207|c0_g1_i1|m.46812	kielin chordin-like	437	20	2.12329e-33	0.5295	0	-		G3DSA:2.10.70.10 (GENE3D); PTHR12618 (PANTHER); PTHR12618:SF13 (PANTHER); SSF57603 (SUPERFAMILY); SSF57603 (SUPERFAMILY)	2.32623	0.00959956	1.40536	0.454527
TR79256|c0_g1_i3|m.74883	protein fam169b-like	330	20	4.52723e-16	0.471	0	-		Coil (COILS); IPR016181 (G3DSA:3.40.630.GENE3D); IPR029625 (PANTHER); IPR016181 (SUPERFAMILY)	0.525859	0.0559476	0.386703	0.454527
TR53454|c0_g2_i1|m.47193	---NA---	102	0			0	-		TRANSMEMBRANE (PHOBIUS); NON_CYTOPLASMIC_DOMAIN (PHOBIUS); CYTOPLASMIC_DOMAIN (PHOBIUS); SignalP-TM (SIGNALP_GRAM_POSITIVE); TMhelix (TMHMM); TMhelix (TMHMM)	-1.06673	0.0821552	-0.829242	0.454527
TR69839|c0_g1_i1|m.65710	phosphoserine aminotransferase	367	20	2.51698e-162	0.769	8	C:cytosol; P:pyridoxine biosynthetic process; C:extracellular vesicular exosome; F:O-phospho-L-serine:2-oxoglutarate aminotransferase activity; P:L-serine biosynthetic process; F:pyridoxal phosphate binding; P:glycine metabolic process; P:threonine metabolic process	EC:2.6.1.52	IPR000192 (PFAM); IPR022278 (PIRSF); IPR022278 (TIGRFAM); IPR015422 (G3DSA:3.90.1150.GENE3D); IPR015421 (G3DSA:3.40.640.GENE3D); PTHR21152:SF17 (PANTHER); PTHR21152 (PANTHER); IPR020578 (PROSITE_PATTERNS); IPR022278 (HAMAP); IPR015424 (SUPERFAMILY)	-0.56331	0.215628	-0.535922	0.454527
TR14064|c0_g1_i4|m.2818	protein ndrg3 isoform x1	355	20	1.28914e-161	0.775	0	-		IPR004142 (PFAM); IPR029058 (G3DSA:3.40.50.GENE3D); PTHR11034:SF7 (PANTHER); IPR004142 (PANTHER); IPR029058 (SUPERFAMILY)	-0.147105	0.567454	-0.220731	0.454527
TR35290|c6_g2_i4|m.25746	---NA---	164	0			0	-		no IPS match	0.179479	0.820889	0.492425	0.454527
TR73607|c0_g1_i1|m.68963	h(+) cl(-) exchange transporter 5 isoform x1	825	20	0	0.8375	3	F:adenyl nucleotide binding; F:voltage-gated chloride channel activity; C:integral component of membrane	-	IPR001807 (PRINTS); IPR000644 (SMART); G3DSA:3.10.580.10 (GENE3D); IPR000644 (PFAM); IPR014743 (G3DSA:1.10.3080.GENE3D); IPR001807 (PFAM); PTHR11689 (PANTHER); PTHR11689:SF65 (PANTHER); TRANSMEMBRANE (PHOBIUS); CYTOPLASMIC_DOMAIN (PHOBIUS); CYTOPLASMIC_DOMAIN (PHOBIUS); TRANSMEMBRANE (PHOBIUS); TRANSMEMBRANE (PHOBIUS); NON_CYTOPLASMIC_DOMAIN (PHOBIUS); TRANSMEMBRANE (PHOBIUS); TRANSMEMBRANE (PHOB…	-0.106252	0.835385	-0.319815	0.454527
TR61133|c0_g1_i1|m.55901	equilibrative nucleoside transporter 1	458	20	3.94263e-104	0.563	2	C:integral component of membrane; F:nucleoside transmembrane transporter activity		IPR002259 (PRINTS); IPR002259 (PIRSF); IPR002259 (PFAM); IPR002259 (PANTHER); PTHR10332:SF10 (PANTHER); TRANSMEMBRANE (PHOBIUS); NON_CYTOPLASMIC_DOMAIN (PHOBIUS); CYTOPLASMIC_DOMAIN (PHOBIUS); NON_CYTOPLASMIC_DOMAIN (PHOBIUS); NON_CYTOPLASMIC_DOMAIN (PHOBIUS); NON_CYTOPLASMIC_DOMAIN (PHOBIUS); CYTOPLASMIC_DOMAIN (PHOBIUS); TRANSMEMBRANE (PHOBIUS); TRANSMEMBRANE (PHOBIUS); TRANSMEMBRANE (PHOBIUS);…	0.0727681	0.930437	0.412093	0.454527
TR29523|c0_g1_i1|m.18694	---NA---	1190	0			1	F:metal ion binding		Coil (COILS); Coil (COILS); IPR000571 (SMART); IPR000571 (G3DSA:4.10.1000.GENE3D); IPR000571 (PROSITE_PROFILES); IPR000571 (PROSITE_PROFILES)	-0.495361	0.250216	-0.489708	0.459691
TR47295|c1_g1_i7|m.38844	suppressor of cytokine signaling 5	622	20	7.11928e-132	0.5975	1	P:intracellular signal transduction		Coil (COILS); IPR001496 (SMART); IPR001496 (SMART); IPR000980 (SMART); IPR000980 (PFAM); IPR000980 (G3DSA:3.30.505.GENE3D); IPR001496 (PFAM); IPR028413 (PANTHER); PTHR10385:SF22 (PANTHER); IPR001496 (PROSITE_PROFILES); IPR000980 (PROSITE_PROFILES); SSF158235 (SUPERFAMILY); IPR000980 (SUPERFAMILY)	-0.00610118	0.995438	-0.600548	0.459691
TR58467|c0_g1_i1|m.53193	---NA---	165	0			0	-		no IPS match	-1.10101	0.13319	-0.923787	0.462709
TR60764|c0_g2_i2|m.55414	lola protein isoform a	562	20	5.4085e-21	0.667	16	P:axon midline choice point recognition; P:locomotion involved in locomotory behavior; P:startle response; F:protein binding; P:dendrite morphogenesis; P:regulation of imaginal disc-derived wing size; P:gonad development; P:R3/R4 cell fate commitment; P:regulation of transcription, DNA-templated; P:nurse cell apoptotic process; P:inter-male aggressive behavior; P:antimicrobial humoral response; P…	-	IPR003656 (SMART); IPR000210 (SMART); G3DSA:3.30.710.10 (GENE3D); IPR003656 (PFAM); IPR007889 (PFAM); IPR013069 (PFAM); PTHR23110 (PANTHER); IPR003656 (PROSITE_PROFILES); IPR000210 (PROSITE_PROFILES); IPR003656 (PROSITE_PROFILES); IPR011333 (SUPERFAMILY); SSF57667 (SUPERFAMILY); IPR009057 (SUPERFAMILY); SSF57667 (SUPERFAMILY)	-0.186862	0.76341	0.393721	0.462709
TR58291|c0_g3_i4|m.52997	---NA---	138	0			0	-		no IPS match	-0.278341	0.799976	0.693578	0.463459
TR58441|c0_g1_i1|m.53134	g-protein coupled receptor partial	502	20	8.84989e-91	0.5645	2	C:integral component of membrane; F:G-protein coupled receptor activity	-	IPR000832 (PFAM); PTHR12011:SF244 (PANTHER); PTHR12011 (PANTHER); TRANSMEMBRANE (PHOBIUS); NON_CYTOPLASMIC_DOMAIN (PHOBIUS); TRANSMEMBRANE (PHOBIUS); TRANSMEMBRANE (PHOBIUS); CYTOPLASMIC_DOMAIN (PHOBIUS); CYTOPLASMIC_DOMAIN (PHOBIUS); TRANSMEMBRANE (PHOBIUS); NON_CYTOPLASMIC_DOMAIN (PHOBIUS); NON_CYTOPLASMIC_DOMAIN (PHOBIUS); NON_CYTOPLASMIC_DOMAIN (PHOBIUS); CYTOPLASMIC_DOMAIN (PHOBIUS); TRANSME…	0.272227	0.700351	0.505733	0.46348
TR34006|c0_g1_i1|m.22225	carbohydrate sulfotransferase 5-like isoform x4	610	20	1.60294e-82	0.574	1	F:sulfotransferase activity		IPR000863 (PFAM); IPR027417 (G3DSA:3.40.50.GENE3D); PTHR10704 (PANTHER); TRANSMEMBRANE (PHOBIUS); NON_CYTOPLASMIC_DOMAIN (PHOBIUS); CYTOPLASMIC_DOMAIN (PHOBIUS); IPR027417 (SUPERFAMILY)	1.35693	0.053519	0.989298	0.463701
TR42422|c0_g2_i1|m.33188	cystathionine gamma-lyase	432	20	0	0.8005	2	F:lyase activity; F:pyridoxal phosphate binding	-	IPR015422 (G3DSA:3.90.1150.GENE3D); IPR000277 (PFAM); IPR015421 (G3DSA:3.40.640.GENE3D); IPR000277 (PIRSF); IPR000277 (PANTHER); PTHR11808:SF15 (PANTHER); IPR000277 (PROSITE_PATTERNS); TRANSMEMBRANE (PHOBIUS); NON_CYTOPLASMIC_DOMAIN (PHOBIUS); CYTOPLASMIC_DOMAIN (PHOBIUS); IPR015424 (SUPERFAMILY)	-0.354726	0.321648	-0.385929	0.469069
TR13569|c0_g1_i1|m.2439	---NA---	179	0			0	-		SIGNAL_PEPTIDE_N_REGION (PHOBIUS); SIGNAL_PEPTIDE_H_REGION (PHOBIUS); NON_CYTOPLASMIC_DOMAIN (PHOBIUS); SIGNAL_PEPTIDE_C_REGION (PHOBIUS); SIGNAL_PEPTIDE (PHOBIUS); SignalP-noTM (SIGNALP_EUK)	1.96151	0.0498834	1.40698	0.469199
TR37490|c0_g1_i1|m.28671	---NA---	159	0			0	-		SIGNAL_PEPTIDE_H_REGION (PHOBIUS); SIGNAL_PEPTIDE_N_REGION (PHOBIUS); SIGNAL_PEPTIDE_C_REGION (PHOBIUS); SIGNAL_PEPTIDE (PHOBIUS); NON_CYTOPLASMIC_DOMAIN (PHOBIUS); PS51257 (PROSITE_PROFILES); SignalP-TM (SIGNALP_GRAM_POSITIVE); SignalP-noTM (SIGNALP_EUK); SignalP-noTM (SIGNALP_GRAM_NEGATIVE)	-1.34001	0.0502804	-0.962319	0.469199
TR24373|c0_g1_i3|m.12806	zinc finger ccch domain-containing protein 3-like	1342	20	2.18402e-55	0.574	1	F:metal ion binding	-	IPR000571 (SMART); PTHR23102 (PANTHER); PTHR23102:SF13 (PANTHER); IPR000571 (PROSITE_PROFILES); IPR000571 (PROSITE_PROFILES); IPR000571 (PROSITE_PROFILES); IPR000571 (PROSITE_PROFILES); IPR000571 (PROSITE_PROFILES)	-0.57458	0.0526541	-0.414945	0.469199
TR23888|c0_g1_i1|m.12064	---NA---	392	0			0	-		TRANSMEMBRANE (PHOBIUS); CYTOPLASMIC_DOMAIN (PHOBIUS); CYTOPLASMIC_DOMAIN (PHOBIUS); TRANSMEMBRANE (PHOBIUS); NON_CYTOPLASMIC_DOMAIN (PHOBIUS); TMhelix (TMHMM); TMhelix (TMHMM)	0.758398	0.148323	0.649614	0.469199
TR28234|c0_g1_i1|m.17253	protein canopy 4	252	20	8.70861e-65	0.6985	3	F:molecular_function; P:biological_process; C:cellular_component		IPR021852 (PFAM); PTHR15382 (PANTHER); TRANSMEMBRANE (PHOBIUS); CYTOPLASMIC_DOMAIN (PHOBIUS); NON_CYTOPLASMIC_DOMAIN (PHOBIUS)	0.467386	0.46324	0.593299	0.470726
TR47634|c0_g1_i1|m.39841	crustin p	146	20	2.93929e-46	0.7315	2	C:extracellular region; F:peptidase inhibitor activity	-	IPR008197 (SMART); IPR008197 (G3DSA:4.10.75.GENE3D); IPR008197 (PFAM); SIGNAL_PEPTIDE_N_REGION (PHOBIUS); NON_CYTOPLASMIC_DOMAIN (PHOBIUS); SIGNAL_PEPTIDE (PHOBIUS); SIGNAL_PEPTIDE_C_REGION (PHOBIUS); SIGNAL_PEPTIDE_H_REGION (PHOBIUS); IPR008197 (PROSITE_PROFILES); SignalP-noTM (SIGNALP_EUK); SignalP-noTM (SIGNALP_GRAM_NEGATIVE); SignalP-TM (SIGNALP_GRAM_POSITIVE); IPR008197 (SUPERFAMILY)	-1.30569	0.161699	-1.13756	0.471476
TR76382|c0_g1_i1|m.71580	heme-binding protein 2	214	20	1.4595e-22	0.462	1	C:cytoplasm		IPR006917 (PFAM); IPR006917 (PANTHER); SIGNAL_PEPTIDE_H_REGION (PHOBIUS); SIGNAL_PEPTIDE_N_REGION (PHOBIUS); NON_CYTOPLASMIC_DOMAIN (PHOBIUS); SIGNAL_PEPTIDE_C_REGION (PHOBIUS); SIGNAL_PEPTIDE (PHOBIUS); SignalP-noTM (SIGNALP_GRAM_NEGATIVE); SignalP-TM (SIGNALP_GRAM_POSITIVE); SignalP-noTM (SIGNALP_EUK); IPR011256 (SUPERFAMILY)	-1.07295	0.480424	-1.40353	0.471476
TR26348|c0_g1_i1|m.15348	pre-mrna-splicing factor atp-dependent rna helicase dhx16	1015	20	0	0.8205	7	C:precatalytic spliceosome; F:nucleic acid binding; C:catalytic step 2 spliceosome; P:neurogenesis; P:mRNA splicing, via spliceosome; F:ATP-dependent RNA helicase activity; F:ATP binding	-	IPR001650 (SMART); IPR014001 (SMART); IPR007502 (SMART); IPR002483 (G3DSA:1.20.1390.GENE3D); IPR027417 (G3DSA:3.40.50.GENE3D); IPR011709 (PFAM); IPR001650 (PFAM); IPR011545 (PFAM); IPR027417 (G3DSA:3.40.50.GENE3D); IPR007502 (PFAM); IPR002483 (PFAM); PTHR18934 (PANTHER); PTHR18934:SF83 (PANTHER); IPR002464 (PROSITE_PATTERNS); IPR001650 (PROSITE_PROFILES); IPR014001 (PROSITE_PROFILES); IPR002483 (…	-0.124074	0.831428	-0.358911	0.471476
TR81748|c0_g1_i7|m.78680	si:ch211- protein	230	20	2.29483e-11	0.5	0	-		no IPS match	-1.27907	0.0902293	-0.996262	0.473202
TR44833|c1_g1_i1|m.36011	---NA---	634	0			0	-		no IPS match	1.83365	0.0796974	1.41062	0.474019
TR65178|c1_g1_i4|m.61192	cmp-sialic acid transporter 4-like	433	20	2.31766e-40	0.4945	3	F:sugar:proton symporter activity; C:Golgi membrane; C:integral component of membrane	-	IPR007271 (PFAM); IPR007271 (PANTHER); TRANSMEMBRANE (PHOBIUS); NON_CYTOPLASMIC_DOMAIN (PHOBIUS); NON_CYTOPLASMIC_DOMAIN (PHOBIUS); TRANSMEMBRANE (PHOBIUS); CYTOPLASMIC_DOMAIN (PHOBIUS); NON_CYTOPLASMIC_DOMAIN (PHOBIUS); TRANSMEMBRANE (PHOBIUS); CYTOPLASMIC_DOMAIN (PHOBIUS); NON_CYTOPLASMIC_DOMAIN (PHOBIUS); TRANSMEMBRANE (PHOBIUS); TRANSMEMBRANE (PHOBIUS); CYTOPLASMIC_DOMAIN (PHOBIUS); NON_CYTOP…	0.944604	0.295601	0.981257	0.474019
TR27733|c0_g1_i1|m.16213	protein angel isoform x2	1053	20	2.7329e-87	0.546	0	-		Coil (COILS); IPR005135 (G3DSA:3.60.10.GENE3D); IPR005135 (PFAM); PTHR12121:SF29 (PANTHER); PTHR12121 (PANTHER); SIGNAL_PEPTIDE_H_REGION (PHOBIUS); SIGNAL_PEPTIDE_C_REGION (PHOBIUS); NON_CYTOPLASMIC_DOMAIN (PHOBIUS); SIGNAL_PEPTIDE (PHOBIUS); SIGNAL_PEPTIDE_N_REGION (PHOBIUS); SignalP-TM (SIGNALP_GRAM_POSITIVE); IPR005135 (SUPERFAMILY)	-0.131217	0.917743	-0.63904	0.475434
TR57500|c0_g1_i2|m.50884	serine protease 14	414	20	2.38388e-69	0.5175	1	F:serine-type endopeptidase activity	-	IPR001314 (PRINTS); IPR003582 (SMART); IPR001254 (SMART); IPR003582 (PFAM); G3DSA:2.40.10.10 (GENE3D); IPR001254 (PFAM); G3DSA:2.40.10.10 (GENE3D); PTHR24260 (PANTHER); IPR018114 (PROSITE_PATTERNS); SIGNAL_PEPTIDE_N_REGION (PHOBIUS); SIGNAL_PEPTIDE_C_REGION (PHOBIUS); NON_CYTOPLASMIC_DOMAIN (PHOBIUS); SIGNAL_PEPTIDE (PHOBIUS); SIGNAL_PEPTIDE_H_REGION (PHOBIUS); IPR003582 (PROSITE_PROFILES); IPR00…	-0.544531	0.00887105	-0.315694	0.476604
TR38369|c0_g2_i1|m.29112	chondroitin sulfate n-acetylgalactosaminyltransferase 1	487	20	4.41489e-62	0.5465	2	F:acetylgalactosaminyltransferase activity; C:Golgi cisterna membrane	-	IPR008428 (PFAM); IPR029044 (G3DSA:3.90.550.GENE3D); PTHR12369:SF10 (PANTHER); PTHR12369 (PANTHER); SIGNAL_PEPTIDE (PHOBIUS); SIGNAL_PEPTIDE_C_REGION (PHOBIUS); SIGNAL_PEPTIDE_N_REGION (PHOBIUS); SIGNAL_PEPTIDE_H_REGION (PHOBIUS); NON_CYTOPLASMIC_DOMAIN (PHOBIUS); IPR029044 (SUPERFAMILY); TMhelix (TMHMM)	0.38471	0.726285	-0.779173	0.479374
TR83350|c1_g1_i6|m.81442	osiris isoform c	181	17	3.4738e-14	0.5076	3	F:molecular_function; P:biological_process; C:integral component of plasma membrane		NON_CYTOPLASMIC_DOMAIN (PHOBIUS); SIGNAL_PEPTIDE_H_REGION (PHOBIUS); SIGNAL_PEPTIDE_C_REGION (PHOBIUS); SIGNAL_PEPTIDE (PHOBIUS); SIGNAL_PEPTIDE_N_REGION (PHOBIUS); SignalP-TM (SIGNALP_EUK)	2.26625	0.0129607	1.3867	0.48035
TR44083|c1_g1_i1|m.34959	---NA---	261	0			0	-		PR01217 (PRINTS)	0.773772	0.035693	0.526665	0.48035
TR45099|c0_g1_i1|m.36387	distal-less partial	309	20	7.22912e-50	0.7715	59	F:sequence-specific DNA binding transcription factor activity; C:cell surface; F:Notch binding; P:specification of organ identity; P:regulation of R8 cell spacing in compound eye; P:negative regulation of neurogenesis; P:dorsal/ventral lineage restriction, imaginal disc; C:endocytic vesicle; P:actin filament organization; P:ectoderm development; P:leg disc proximal/distal pattern formation; C:int…	-	IPR000047 (PRINTS); IPR020479 (PRINTS); IPR001356 (SMART); IPR009057 (G3DSA:1.10.10.GENE3D); IPR001356 (PFAM); PTHR24327 (PANTHER); PTHR24327:SF20 (PANTHER); IPR017970 (PROSITE_PATTERNS); IPR001356 (PROSITE_PROFILES); IPR009057 (SUPERFAMILY)	0.877438	0.123872	0.721828	0.48035
TR81710|c0_g1_i1|m.78587	phospholipase b-like 2	601	20	0	0.643	2	F:kinase activity; P:protein phosphorylation	-	IPR007000 (PFAM); PTHR12370:SF3 (PANTHER); IPR007000 (PANTHER); CYTOPLASMIC_DOMAIN (PHOBIUS); TRANSMEMBRANE (PHOBIUS); NON_CYTOPLASMIC_DOMAIN (PHOBIUS); TMhelix (TMHMM)	0.393219	0.48933	0.517006	0.48035
TR81744|c0_g2_i1|m.78664	---NA---	189	0			0	-		PR01217 (PRINTS); SIGNAL_PEPTIDE_N_REGION (PHOBIUS); NON_CYTOPLASMIC_DOMAIN (PHOBIUS); SIGNAL_PEPTIDE (PHOBIUS); SIGNAL_PEPTIDE_H_REGION (PHOBIUS); SIGNAL_PEPTIDE_C_REGION (PHOBIUS); SignalP-noTM (SIGNALP_EUK); SignalP-noTM (SIGNALP_GRAM_NEGATIVE); SignalP-TM (SIGNALP_GRAM_POSITIVE)	0.313267	0.419012	0.375109	0.48104
TR84720|c0_g2_i3|m.82871	nfx1-type zinc finger-containing protein 1-like	962	20	3.90698e-136	0.615	5	C:nucleus; F:zinc ion binding; F:sequence-specific DNA binding transcription factor activity; C:transcription factor complex; P:regulation of transcription, DNA-templated	-	IPR000967 (SMART); PF13087 (PFAM); PF13086 (PFAM); IPR027417 (G3DSA:3.40.50.GENE3D); PTHR10887:SF341 (PANTHER); PTHR10887 (PANTHER); IPR027417 (SUPERFAMILY)	-0.386561	0.7802	-0.902895	0.48104
TR81748|c0_g1_i6|m.78678	cell agglutination	170	3	2.25821e-11	0.53	0	-		no IPS match	-1.14297	0.0192114	-0.719397	0.481673
TR69355|c0_g1_i3|m.65292	zinc metalloproteinase nas-15	414	20	1.35896e-110	0.5485	2	F:metalloendopeptidase activity; F:zinc ion binding	-	IPR001506 (PRINTS); IPR006026 (SMART); IPR003582 (SMART); IPR003582 (PFAM); IPR024079 (G3DSA:3.40.390.GENE3D); IPR001506 (PFAM); PTHR10127:SF550 (PANTHER); PTHR10127 (PANTHER); NON_CYTOPLASMIC_DOMAIN (PHOBIUS); SIGNAL_PEPTIDE_N_REGION (PHOBIUS); SIGNAL_PEPTIDE_C_REGION (PHOBIUS); SIGNAL_PEPTIDE_H_REGION (PHOBIUS); SIGNAL_PEPTIDE (PHOBIUS); IPR003582 (PROSITE_PROFILES); IPR003582 (PROSITE_PROFILES…	1.77489	0.0985541	1.40019	0.481673
TR67783|c0_g1_i1|m.64267	prohormone-4	199	20	3.37936e-98	0.8385	2	F:nucleic acid binding; F:protein binding	-	IPR002172 (SMART); IPR002172 (G3DSA:4.10.400.GENE3D); IPR002172 (PFAM); PTHR20967 (PANTHER); SIGNAL_PEPTIDE_N_REGION (PHOBIUS); NON_CYTOPLASMIC_DOMAIN (PHOBIUS); SIGNAL_PEPTIDE (PHOBIUS); SIGNAL_PEPTIDE_H_REGION (PHOBIUS); SIGNAL_PEPTIDE_C_REGION (PHOBIUS); IPR002172 (PROSITE_PROFILES); SignalP-noTM (SIGNALP_GRAM_NEGATIVE); SignalP-TM (SIGNALP_GRAM_POSITIVE); SignalP-noTM (SIGNALP_EUK); IPR002172…	-0.388954	0.240749	-0.373468	0.481673
TR29012|c0_g1_i1|m.18204	slit homolog 2 protein	1347	20	0	0.6325	3	P:metabolic process; P:signal transduction; F:protein binding	-	PR00019 (PRINTS); IPR000157 (SMART); SM00364 (SMART); SM00365 (SMART); IPR003591 (SMART); G3DSA:3.80.10.10 (GENE3D); IPR000157 (G3DSA:3.40.50.GENE3D); IPR000157 (PFAM); IPR001611 (PFAM); G3DSA:3.80.10.10 (GENE3D); IPR001611 (PFAM); G3DSA:3.80.10.10 (GENE3D); IPR001611 (PFAM); PTHR24365 (PANTHER); PTHR24365:SF249 (PANTHER); SIGNAL_PEPTIDE (PHOBIUS); SIGNAL_PEPTIDE_C_REGION (PHOBIUS); CYTOPLASMIC_D…	0.333483	0.403791	0.39305	0.481673
TR51202|c5_g1_i7|m.44770	---NA---	180	0			0	-		no IPS match	0.736883	0.459868	0.930167	0.481673
TR81814|c0_g1_i1|m.78788	---NA---	543	0			0	-		SSF52777 (SUPERFAMILY)	-0.740603	0.700764	-1.37979	0.481673
TR48728|c0_g1_i8|m.40852	chitin deacetylase-like partial	698	20	0	0.8155	5	P:carbohydrate metabolic process; C:extracellular region; F:chitin binding; F:hydrolase activity, acting on carbon-nitrogen (but not peptide) bonds; P:chitin metabolic process	-	IPR002557 (SMART); IPR002509 (G3DSA:3.20.20.GENE3D); IPR002509 (PFAM); IPR002557 (PFAM); IPR002557 (G3DSA:2.170.140.GENE3D); PTHR11177:SF150 (PANTHER); PTHR11177 (PANTHER); SIGNAL_PEPTIDE (PHOBIUS); SIGNAL_PEPTIDE_C_REGION (PHOBIUS); SIGNAL_PEPTIDE_H_REGION (PHOBIUS); NON_CYTOPLASMIC_DOMAIN (PHOBIUS); SIGNAL_PEPTIDE_N_REGION (PHOBIUS); PS51257 (PROSITE_PROFILES); IPR002557 (PROSITE_PROFILES); Sig…	1.21718	0.0615581	0.890497	0.48306
TR34793|c3_g3_i3|m.24530	kelch motif family protein	109	20	1.8893e-10	0.544	2	F:protein binding; F:zinc ion binding		IPR001841 (SMART); IPR001841 (PFAM); IPR013083 (G3DSA:3.30.40.GENE3D); PTHR13139 (PANTHER); PTHR13139:SF29 (PANTHER); IPR001841 (PROSITE_PROFILES); SSF57850 (SUPERFAMILY)	-0.627818	0.65182	-1.0556	0.48398
TR83187|c7_g1_i1|m.81148	cytochrome heme mitochondrial	308	20	1.87909e-149	0.8195	4	F:heme binding; F:electron carrier activity; F:iron ion binding; P:electron transport	-	IPR002326 (PRINTS); G3DSA:1.20.5.100 (GENE3D); IPR009056 (G3DSA:1.10.760.GENE3D); IPR002326 (PFAM); IPR002326 (PANTHER); CYTOPLASMIC_DOMAIN (PHOBIUS); TRANSMEMBRANE (PHOBIUS); CYTOPLASMIC_DOMAIN (PHOBIUS); NON_CYTOPLASMIC_DOMAIN (PHOBIUS); TRANSMEMBRANE (PHOBIUS); IPR009056 (PROSITE_PROFILES); IPR021157 (SUPERFAMILY); IPR009056 (SUPERFAMILY); TMhelix (TMHMM)	-0.301068	0.239132	-0.288604	0.484068
TR28903|c1_g1_i2|m.18010	peptidyl-prolyl cis-trans isomerase g-like isoform x1	286	2	3.03703e-06	0.43	2	F:peptidyl-prolyl cis-trans isomerase activity; P:protein folding		IPR029000 (G3DSA:2.40.100.GENE3D); IPR002130 (PFAM); IPR002130 (PROSITE_PROFILES); IPR029000 (SUPERFAMILY)	-1.04262	0.33739	-1.13902	0.485405
TR25016|c0_g1_i1|m.13578	cell wall protein iff6-like	102	1	2.79714e-07	0.57	0	-		no IPS match	-1.29208	0.0822521	-0.981131	0.487736
TR76779|c1_g1_i1|m.71826	integrase core domain partial	1642	20	2.54554e-75	0.4375	2	P:macromolecule metabolic process; P:primary metabolic process	-	Coil (COILS); IPR008042 (PFAM); PTHR22955:SF2 (PANTHER); PTHR22955 (PANTHER); SSF56672 (SUPERFAMILY)	0.234936	0.818478	0.627672	0.487736
TR23981|c1_g2_i2|m.12179	protein split ends isoform x3	470	20	2.1108e-73	0.6275	2	F:nucleic acid binding; F:nucleotide binding		IPR012921 (PFAM); IPR016194 (G3DSA:2.40.290.GENE3D); PTHR23189 (PANTHER); PTHR23189:SF9 (PANTHER); SIGNAL_PEPTIDE (PHOBIUS); SIGNAL_PEPTIDE_H_REGION (PHOBIUS); SIGNAL_PEPTIDE_C_REGION (PHOBIUS); SIGNAL_PEPTIDE_N_REGION (PHOBIUS); NON_CYTOPLASMIC_DOMAIN (PHOBIUS); IPR010912 (PROSITE_PROFILES); SignalP-noTM (SIGNALP_GRAM_NEGATIVE); SignalP-noTM (SIGNALP_EUK); SignalP-TM (SIGNALP_GRAM_POSITIVE); IPR…	-0.351885	0.103716	-0.276199	0.48816
TR82030|c0_g1_i6|m.79369	forkhead box protein n3-like	898	20	3.48773e-88	0.52	4	F:sequence-specific DNA binding transcription factor activity; F:sequence-specific DNA binding; C:transcription factor complex; P:regulation of transcription, DNA-templated		IPR001766 (PRINTS); IPR001766 (SMART); IPR011991 (G3DSA:1.10.10.GENE3D); IPR001766 (PFAM); PTHR13962 (PANTHER); IPR018122 (PROSITE_PATTERNS); PS00658 (PROSITE_PATTERNS); IPR001766 (PROSITE_PROFILES); SSF46785 (SUPERFAMILY)	-0.377086	0.286914	-0.380746	0.48816
TR38513|c0_g1_i2|m.29501	tetratricopeptide repeat protein 7b isoform x2	919	20	0	0.621	1	F:protein binding		Coil (COILS); IPR019734 (SMART); IPR011990 (G3DSA:1.25.40.GENE3D); IPR011990 (G3DSA:1.25.40.GENE3D); IPR019734 (PFAM); PF13414 (PFAM); IPR019734 (PFAM); PTHR23083:SF376 (PANTHER); PTHR23083 (PANTHER); IPR019734 (PROSITE_PROFILES); IPR013026 (PROSITE_PROFILES); IPR019734 (PROSITE_PROFILES); IPR013026 (PROSITE_PROFILES); IPR019734 (PROSITE_PROFILES); IPR019734 (PROSITE_PROFILES); IPR013026 (PROSITE…	-0.160933	0.721026	-0.315646	0.48816
TR46414|c0_g1_i1|m.38031	serine protease inhibitor 2	432	20	3.4196e-10	0.628	2	F:potassium channel inhibitor activity; F:serine-type endopeptidase inhibitor activity	-	IPR002223 (SMART); IPR002223 (PFAM); IPR002223 (G3DSA:4.10.410.GENE3D); NON_CYTOPLASMIC_DOMAIN (PHOBIUS); SIGNAL_PEPTIDE_N_REGION (PHOBIUS); SIGNAL_PEPTIDE_C_REGION (PHOBIUS); SIGNAL_PEPTIDE (PHOBIUS); SIGNAL_PEPTIDE_H_REGION (PHOBIUS); IPR002223 (PROSITE_PROFILES); SignalP-noTM (SIGNALP_EUK); SignalP-TM (SIGNALP_GRAM_POSITIVE); IPR002223 (SUPERFAMILY)	0.354002	0.321175	0.375617	0.490597
TR46160|c3_g1_i1|m.37905	calcium-binding mitochondrial carrier protein s -2 isoform x1	491	20	0	0.7505	4	F:oxidoreductase activity; C:membrane; P:transmembrane transport; F:calcium ion binding	-	IPR002067 (PRINTS); IPR002048 (SMART); IPR018108 (PFAM); IPR011992 (G3DSA:1.10.238.GENE3D); IPR011992 (PFAM); IPR023395 (G3DSA:1.50.40.GENE3D); PTHR24089:SF57 (PANTHER); PTHR24089 (PANTHER); IPR018247 (PROSITE_PATTERNS); IPR018247 (PROSITE_PATTERNS); IPR018247 (PROSITE_PATTERNS); IPR018108 (PROSITE_PROFILES); IPR018108 (PROSITE_PROFILES); IPR002048 (PROSITE_PROFILES); IPR018108 (PROSITE_PROFILES)…	-0.376802	0.754267	-0.807295	0.490597
TR78529|c0_g1_i1|m.73595	PREDICTED: uncharacterized protein LOC100141771	490	20	4.47269e-42	0.505	0	-		CYTOPLASMIC_DOMAIN (PHOBIUS); SIGNAL_PEPTIDE_N_REGION (PHOBIUS); SIGNAL_PEPTIDE (PHOBIUS); SIGNAL_PEPTIDE_H_REGION (PHOBIUS); TRANSMEMBRANE (PHOBIUS); SIGNAL_PEPTIDE_C_REGION (PHOBIUS); NON_CYTOPLASMIC_DOMAIN (PHOBIUS); SignalP-TM (SIGNALP_GRAM_POSITIVE); SignalP-noTM (SIGNALP_EUK); TMhelix (TMHMM)	1.07603	0.156405	0.918969	0.492886
TR48728|c0_g1_i11|m.40856	chitin deacetylase-like partial	750	20	0	0.81	5	P:carbohydrate metabolic process; C:extracellular region; F:chitin binding; F:hydrolase activity, acting on carbon-nitrogen (but not peptide) bonds; P:chitin metabolic process	-	IPR002557 (SMART); IPR002557 (G3DSA:2.170.140.GENE3D); IPR002509 (G3DSA:3.20.20.GENE3D); IPR002557 (PFAM); IPR002509 (PFAM); PTHR11177 (PANTHER); PTHR11177:SF150 (PANTHER); SIGNAL_PEPTIDE (PHOBIUS); NON_CYTOPLASMIC_DOMAIN (PHOBIUS); SIGNAL_PEPTIDE_C_REGION (PHOBIUS); SIGNAL_PEPTIDE_H_REGION (PHOBIUS); SIGNAL_PEPTIDE_N_REGION (PHOBIUS); PS51257 (PROSITE_PROFILES); IPR002557 (PROSITE_PROFILES); Sig…	1.17072	0.0633608	0.853343	0.494497
TR34570|c0_g1_i1|m.23854	decapping and exoribonuclease protein	412	20	2.28061e-47	0.484	1	P:metabolic process	-	IPR013961 (PFAM); PTHR12395:SF9 (PANTHER); PTHR12395 (PANTHER)	-0.581355	0.468065	-0.738935	0.494712
TR51662|c0_g1_i1|m.45180	hypothetical protein	193	1	3.69656e-12	0.83	0	-		IPR019317 (PFAM); TRANSMEMBRANE (PHOBIUS); NON_CYTOPLASMIC_DOMAIN (PHOBIUS); CYTOPLASMIC_DOMAIN (PHOBIUS); TMhelix (TMHMM)	-0.826671	0.0442872	-0.564885	0.495626
TR44868|c1_g1_i3|m.36115	tyrosine-protein kinase transmembrane receptor ror1	958	20	0	0.616	5	F:protein binding; F:transmembrane receptor protein tyrosine kinase activity; P:transmembrane receptor protein tyrosine kinase signaling pathway; C:membrane; F:ATP binding	-	IPR001245 (PRINTS); PR00018 (PRINTS); IPR003599 (SMART); IPR000001 (SMART); IPR020635 (SMART); IPR003598 (SMART); IPR020067 (PFAM); IPR001245 (PFAM); IPR013098 (PFAM); G3DSA:1.10.510.10 (GENE3D); IPR013783 (G3DSA:2.60.40.GENE3D); G3DSA:3.30.200.20 (GENE3D); G3DSA:2.40.20.10 (GENE3D); IPR000001 (PFAM); PTHR24416 (PANTHER); PTHR24416:SF309 (PANTHER); IPR002011 (PROSITE_PATTERNS); IPR008266 (PROSITE…	0.227204	0.571011	0.331641	0.497219
TR48739|c1_g1_i1|m.40927	---NA---	455	0			0	-		no IPS match	-1.37037	0.00454615	-0.745969	0.497415
TR43361|c0_g1_i2|m.34444	v-type proton atpase 116 kda subunit a isoform 1 isoform x2	845	20	0	0.7675	3	P:ATP hydrolysis coupled proton transport; C:vacuolar proton-transporting V-type ATPase, V0 domain; F:hydrogen ion transmembrane transporter activity	-	Coil (COILS); IPR026028 (PIRSF); IPR002490 (PFAM); IPR002490 (PANTHER); CYTOPLASMIC_DOMAIN (PHOBIUS); TRANSMEMBRANE (PHOBIUS); TRANSMEMBRANE (PHOBIUS); CYTOPLASMIC_DOMAIN (PHOBIUS); TRANSMEMBRANE (PHOBIUS); TRANSMEMBRANE (PHOBIUS); SIGNAL_PEPTIDE_N_REGION (PHOBIUS); SIGNAL_PEPTIDE_H_REGION (PHOBIUS); NON_CYTOPLASMIC_DOMAIN (PHOBIUS); SIGNAL_PEPTIDE (PHOBIUS); SIGNAL_PEPTIDE_C_REGION (PHOBIUS); TR…	1.1281	0.00959956	0.659266	0.497415
TR30699|c0_g1_i2|m.20516	wap four-disulfide core domain protein 1	225	7	2.36004e-09	0.4886	2	F:peptidase inhibitor activity; C:extracellular region		IPR008197 (G3DSA:4.10.75.GENE3D); PTHR14308 (PANTHER); SIGNAL_PEPTIDE_N_REGION (PHOBIUS); SIGNAL_PEPTIDE_H_REGION (PHOBIUS); NON_CYTOPLASMIC_DOMAIN (PHOBIUS); SIGNAL_PEPTIDE (PHOBIUS); SIGNAL_PEPTIDE_C_REGION (PHOBIUS); SignalP-noTM (SIGNALP_EUK); IPR008197 (SUPERFAMILY); TMhelix (TMHMM)	0.823394	0.0116675	0.492658	0.497415
TR20487|c4_g1_i1|m.9006	heat shock protein 40	355	20	1.82854e-151	0.749	3	P:response to heat; P:protein folding; F:unfolded protein binding	-	IPR001623 (PRINTS); IPR001623 (SMART); IPR001623 (G3DSA:1.10.287.GENE3D); IPR001623 (PFAM); IPR002939 (PFAM); G3DSA:2.60.260.20 (GENE3D); G3DSA:2.60.260.20 (GENE3D); PTHR24077:SF211 (PANTHER); PTHR24077 (PANTHER); IPR018253 (PROSITE_PATTERNS); IPR001623 (PROSITE_PROFILES); IPR008971 (SUPERFAMILY); IPR008971 (SUPERFAMILY); IPR001623 (SUPERFAMILY)	-1.11357	0.189352	-0.988221	0.497415
TR29516|c2_g1_i1|m.18631	e3 ubiquitin-protein ligase rnf152-like	406	19	5.25669e-09	0.5311	2	F:zinc ion binding; F:protein binding	-	Coil (COILS); Coil (COILS); Coil (COILS); IPR001841 (SMART); IPR023137 (G3DSA:1.10.3540.GENE3D); IPR013083 (G3DSA:3.30.40.GENE3D); IPR001841 (PFAM); PTHR13139 (PANTHER); IPR001841 (PROSITE_PROFILES); SSF57850 (SUPERFAMILY)	1.05626	0.225765	0.988026	0.497415
TR63026|c0_g1_i1|m.59425	---NA---	269	0			1	F:protein dimerization activity		Coil (COILS); IPR011598 (G3DSA:4.10.280.GENE3D); IPR011598 (PFAM); IPR011598 (PROSITE_PROFILES); IPR011598 (SUPERFAMILY)	1.14963	0.248282	1.10456	0.497415
TR56998|c8_g1_i1|m.50321	beta actin	107	20	3.13707e-66	0.9765	4	C:cytoskeleton; C:cytoplasm; F:ATP binding; F:protein binding	-	IPR004000 (PFAM); G3DSA:3.90.640.10 (GENE3D); G3DSA:3.30.420.40 (GENE3D); PTHR11937:SF178 (PANTHER); IPR004000 (PANTHER); SSF53067 (SUPERFAMILY)	-0.766029	0.26834	-0.752452	0.497415
TR61166|c4_g1_i1|m.56014	secreted frizzled-related protein 5	460	20	1.53399e-98	0.622	2	P:multicellular organismal development; F:protein binding	-	IPR020067 (SMART); G3DSA:2.40.50.120 (GENE3D); IPR018933 (PFAM); IPR020067 (G3DSA:1.10.2000.GENE3D); IPR020067 (PFAM); IPR015526 (PANTHER); SIGNAL_PEPTIDE (PHOBIUS); SIGNAL_PEPTIDE_C_REGION (PHOBIUS); SIGNAL_PEPTIDE_H_REGION (PHOBIUS); SIGNAL_PEPTIDE_N_REGION (PHOBIUS); NON_CYTOPLASMIC_DOMAIN (PHOBIUS); IPR020067 (PROSITE_PROFILES); IPR001134 (PROSITE_PROFILES); SignalP-noTM (SIGNALP_EUK); IPR020…	0.390907	0.29371	0.396118	0.497415
TR81703|c0_g1_i2|m.78577	bestrophin-4 isoform x6	372	20	2.65425e-104	0.665	3	P:primary metabolic process; F:hydrolase activity; P:organic substance metabolic process	-	IPR021134 (PFAM); PTHR10736:SF0 (PANTHER); IPR000615 (PANTHER); NON_CYTOPLASMIC_DOMAIN (PHOBIUS); NON_CYTOPLASMIC_DOMAIN (PHOBIUS); CYTOPLASMIC_DOMAIN (PHOBIUS); TRANSMEMBRANE (PHOBIUS); CYTOPLASMIC_DOMAIN (PHOBIUS); TRANSMEMBRANE (PHOBIUS); TRANSMEMBRANE (PHOBIUS); NON_CYTOPLASMIC_DOMAIN (PHOBIUS); CYTOPLASMIC_DOMAIN (PHOBIUS); TRANSMEMBRANE (PHOBIUS); TRANSMEMBRANE (PHOBIUS); TMhelix (TMHMM); T…	0.568465	0.38781	0.647103	0.497415
TR49879|c0_g1_i4|m.43051	tudor domain-containing protein 7-like	1161	20	5.27542e-94	0.47	4	F:metal ion binding; F:nucleic acid binding; F:zinc ion binding; C:nucleus		Coil (COILS); IPR002999 (SMART); G3DSA:2.30.30.140 (GENE3D); IPR002999 (PFAM); PTHR22948 (PANTHER); SSF63748 (SUPERFAMILY); SSF63748 (SUPERFAMILY)	0.252672	0.434544	0.306888	0.497415
TR17612|c0_g1_i1|m.5634	acyl-coenzyme a thioesterase partial	194	18	6.4332e-10	0.485	1	F:metal ion binding		IPR015880 (SMART); IPR007087 (PFAM); IPR007087 (PROSITE_PATTERNS); IPR007087 (PROSITE_PROFILES); SSF57667 (SUPERFAMILY)	-0.586398	0.744721	-1.20934	0.497415
TR47318|c0_g1_i4|m.38963	copper-transporting atpase 1	1486	20	0	0.708	8	P:copper ion export; F:nucleotide binding; F:cation-transporting ATPase activity; F:metal ion transmembrane transporter activity; P:calcium ion transmembrane transport; F:ATPase activity, coupled to transmembrane movement of ions, phosphorylative mechanism; C:integral component of membrane; F:copper ion binding	-	IPR001757 (PRINTS); PR00942 (PRINTS); IPR023214 (G3DSA:3.40.50.GENE3D); G3DSA:3.30.70.100 (GENE3D); IPR008250 (PFAM); IPR006122 (TIGRFAM); IPR023299 (G3DSA:3.40.1110.GENE3D); G3DSA:3.30.70.100 (GENE3D); IPR006121 (PFAM); G3DSA:3.30.70.100 (GENE3D); IPR027256 (TIGRFAM); IPR023214 (PFAM); IPR008250 (G3DSA:2.70.150.GENE3D); G3DSA:3.30.70.100 (GENE3D); IPR001757 (TIGRFAM); PTHR24093:SF239 (PANTHER); …	-0.11094	0.89982	-0.466096	0.497415
TR36600|c0_g1_i2|m.27190	---NA---	594	0			0	-		TRANSMEMBRANE (PHOBIUS); TRANSMEMBRANE (PHOBIUS); NON_CYTOPLASMIC_DOMAIN (PHOBIUS); NON_CYTOPLASMIC_DOMAIN (PHOBIUS); CYTOPLASMIC_DOMAIN (PHOBIUS); TRANSMEMBRANE (PHOBIUS); TRANSMEMBRANE (PHOBIUS); CYTOPLASMIC_DOMAIN (PHOBIUS); TRANSMEMBRANE (PHOBIUS); TRANSMEMBRANE (PHOBIUS); TRANSMEMBRANE (PHOBIUS); NON_CYTOPLASMIC_DOMAIN (PHOBIUS); TRANSMEMBRANE (PHOBIUS); CYTOPLASMIC_DOMAIN (PHOBIUS); NON_CYT…	0.568793	0.764431	1.23575	0.503465
TR22898|c0_g1_i1|m.10915	methionine synthase	1259	20	0	0.83	8	C:integral component of membrane; F:methionine synthase activity; F:zinc ion binding; P:pteridine-containing compound metabolic process; P:positive regulation of blood pressure; F:S-adenosylmethionine-homocysteine S-methyltransferase activity; C:cytoplasm; F:cobalamin binding	EC:2.1.1.13	IPR003759 (SMART); IPR011822 (TIGRFAM); IPR004223 (G3DSA:3.10.196.GENE3D); IPR000489 (PFAM); IPR003759 (G3DSA:1.10.1240.GENE3D); IPR006158 (G3DSA:3.40.50.GENE3D); IPR004223 (PFAM); IPR003759 (PFAM); IPR003726 (G3DSA:3.20.20.GENE3D); IPR006158 (PFAM); IPR011822 (PIRSF); IPR003726 (PFAM); IPR000489 (G3DSA:3.20.20.GENE3D); PTHR21091:SF97 (PANTHER); PTHR21091 (PANTHER); IPR006158 (PROSITE_PROFILES); …	0.39581	0.533373	0.546576	0.506313
TR43380|c0_g1_i1|m.34468	mitotic spindle assembly checkpoint protein mad1	814	20	1.2671e-92	0.5425	2	C:intracellular organelle; P:mitotic spindle assembly checkpoint	-	Coil (COILS); Coil (COILS); Coil (COILS); Coil (COILS); Coil (COILS); Coil (COILS); Coil (COILS); Coil (COILS); Coil (COILS); Coil (COILS); Coil (COILS); IPR008672 (PFAM); PTHR23168:SF0 (PANTHER); IPR008672 (PANTHER); SSF75704 (SUPERFAMILY)	0.170351	0.609657	0.259414	0.506313
TR48728|c0_g1_i15|m.40863	chitin deacetylase-like partial	728	20	0	0.8375	5	P:carbohydrate metabolic process; C:extracellular region; F:chitin binding; F:hydrolase activity, acting on carbon-nitrogen (but not peptide) bonds; P:chitin metabolic process	-	IPR002557 (SMART); IPR002557 (G3DSA:2.170.140.GENE3D); IPR002557 (PFAM); IPR002509 (G3DSA:3.20.20.GENE3D); IPR002509 (PFAM); PTHR11177 (PANTHER); PTHR11177:SF150 (PANTHER); SIGNAL_PEPTIDE (PHOBIUS); SIGNAL_PEPTIDE_C_REGION (PHOBIUS); SIGNAL_PEPTIDE_H_REGION (PHOBIUS); NON_CYTOPLASMIC_DOMAIN (PHOBIUS); SIGNAL_PEPTIDE_N_REGION (PHOBIUS); PS51257 (PROSITE_PROFILES); IPR002557 (PROSITE_PROFILES); Sig…	1.22377	0.063675	0.883949	0.50714
TR27952|c0_g1_i1|m.16603	x-ray repair cross-complementing protein 5-like	106	20	8.42133e-46	0.836	8	F:telomeric DNA binding; F:damaged DNA binding; P:DNA recombination; C:Ku70:Ku80 complex; F:ATP-dependent DNA helicase activity; P:telomere maintenance; P:double-strand break repair via nonhomologous end joining; C:replication fork	-	SIGNAL_PEPTIDE_H_REGION (PHOBIUS); SIGNAL_PEPTIDE (PHOBIUS); NON_CYTOPLASMIC_DOMAIN (PHOBIUS); SIGNAL_PEPTIDE_N_REGION (PHOBIUS); SIGNAL_PEPTIDE_C_REGION (PHOBIUS); SignalP-noTM (SIGNALP_EUK); TMhelix (TMHMM)	0.782447	0.10879	0.614661	0.50714
TR14832|c4_g1_i1|m.3909	PREDICTED: uncharacterized protein LOC104141623	606	20	1.72872e-36	0.4535	1	F:GTP binding		Coil (COILS); IPR006073 (PFAM); IPR027417 (G3DSA:3.40.50.GENE3D); PTHR18884:SF65 (PANTHER); IPR016491 (PANTHER); IPR025662 (PROSITE_PATTERNS); IPR027417 (SUPERFAMILY)	-1.53611	0.190309	-1.35972	0.50714
TR25055|c0_g1_i1|m.13742	wd repeat-containing protein 35	810	20	0	0.746	3	P:intracellular protein transport; P:vesicle-mediated transport; F:protein binding	-	Coil (COILS); IPR000547 (PFAM); IPR011990 (G3DSA:1.25.40.GENE3D); IPR015943 (G3DSA:2.130.10.GENE3D); IPR011990 (G3DSA:1.25.40.GENE3D); PTHR16517:SF1 (PANTHER); PTHR16517 (PANTHER); IPR017986 (SUPERFAMILY); SSF48452 (SUPERFAMILY)	0.434602	0.38962	0.491827	0.50714
TR18212|c0_g1_i1|m.6603	glutathione s-transferase	217	20	1.4438e-85	0.6985	2	F:transferase activity; F:protein binding	-	IPR012336 (G3DSA:3.40.30.GENE3D); IPR004046 (PFAM); IPR010987 (G3DSA:1.20.1050.GENE3D); IPR004045 (PFAM); PTHR11260 (PANTHER); PTHR11260:SF160 (PANTHER); IPR010987 (PROSITE_PROFILES); IPR004045 (PROSITE_PROFILES); IPR012336 (SUPERFAMILY); IPR010987 (SUPERFAMILY)	-0.121117	0.949353	-0.944215	0.50714
TR47329|c2_g1_i4|m.39019	peptidyl-prolyl cis-trans isomerase b precursor	515	20	1.67024e-09	0.49	4	F:protein binding; F:zinc ion binding; P:protein folding; F:peptidyl-prolyl cis-trans isomerase activity	-	Coil (COILS); Coil (COILS); IPR001841 (SMART); IPR013083 (G3DSA:3.30.40.GENE3D); IPR002130 (PFAM); IPR001841 (PFAM); IPR029000 (G3DSA:2.40.100.GENE3D); IPR017907 (PROSITE_PATTERNS); IPR001841 (PROSITE_PROFILES); IPR002130 (PROSITE_PROFILES); IPR029000 (SUPERFAMILY); SSF57850 (SUPERFAMILY)	-0.0655177	0.977754	-0.95047	0.50714
TR51708|c2_g1_i2|m.45236	cuticular protein 72eb	633	20	1.154e-18	0.567	1	F:structural constituent of cuticle	-	IPR000618 (PFAM); PTHR10380:SF111 (PANTHER); PTHR10380 (PANTHER); IPR000618 (PROSITE_PROFILES)	-1.55819	0.0300554	-1.00753	0.509015
TR17560|c0_g1_i1|m.5561	vacuolar h	159	20	6.78594e-87	0.922	9	F:proton-transporting ATPase activity, rotational mechanism; P:dsRNA transport; P:ATP hydrolysis coupled proton transport; C:vacuolar proton-transporting V-type ATPase, V0 domain; C:fusome; C:integral component of membrane; P:imaginal disc-derived wing morphogenesis; C:plasma membrane proton-transporting V-type ATPase complex; P:oxidative phosphorylation	-	IPR000245 (PRINTS); G3DSA:1.20.120.610 (GENE3D); IPR011555 (TIGRFAM); IPR002379 (PFAM); PTHR10263:SF2 (PANTHER); PTHR10263 (PANTHER); NON_CYTOPLASMIC_DOMAIN (PHOBIUS); NON_CYTOPLASMIC_DOMAIN (PHOBIUS); TRANSMEMBRANE (PHOBIUS); CYTOPLASMIC_DOMAIN (PHOBIUS); TRANSMEMBRANE (PHOBIUS); TRANSMEMBRANE (PHOBIUS); NON_CYTOPLASMIC_DOMAIN (PHOBIUS); CYTOPLASMIC_DOMAIN (PHOBIUS); TRANSMEMBRANE (PHOBIUS); MF_…	0.103136	0.794908	0.244046	0.50998
TR17602|c1_g1_i2|m.5615	nuclear hormone receptor ftz-f1	252	20	1.21408e-127	0.782	7	F:zinc ion binding; F:sequence-specific DNA binding; F:sequence-specific DNA binding transcription factor activity; F:steroid hormone receptor activity; C:nucleus; C:transcription factor complex; P:regulation of transcription, DNA-templated	-	IPR001723 (PRINTS); IPR000536 (SMART); IPR000536 (PFAM); IPR008946 (G3DSA:1.10.565.GENE3D); IPR016355 (PANTHER); PTHR24086:SF15 (PANTHER); IPR008946 (SUPERFAMILY)	-0.94728	0.0345521	-0.624135	0.511099
TR79893|c1_g1_i3|m.75227	nuclear factor of activated t-cells 5	1345	20	7.8671e-108	0.7195	5	F:sequence-specific DNA binding transcription factor activity; F:protein binding; C:nucleus; C:transcription factor complex; P:regulation of transcription, DNA-templated	-	IPR008366 (PRINTS); IPR002909 (SMART); IPR011539 (G3DSA:2.60.40.GENE3D); IPR011539 (PFAM); IPR013783 (G3DSA:2.60.40.GENE3D); IPR008366 (PANTHER); IPR015646 (PTHR12533:PANTHER); IPR011539 (PROSITE_PROFILES); SignalP-TM (SIGNALP_GRAM_POSITIVE); IPR014756 (SUPERFAMILY); IPR008967 (SUPERFAMILY)	0.403349	0.474168	0.507684	0.515267
TR35127|c0_g1_i2|m.25264	low-density lipoprotein receptor-related protein 2-like	489	20	2.94163e-24	0.429	2	F:serine-type endopeptidase activity; F:protein binding	-	IPR001314 (PRINTS); IPR001254 (SMART); IPR002172 (SMART); IPR001254 (PFAM); IPR002172 (G3DSA:4.10.400.GENE3D); IPR002172 (PFAM); G3DSA:2.40.10.10 (GENE3D); G3DSA:2.40.10.10 (GENE3D); PTHR24265 (PANTHER); PTHR24265:SF46 (PANTHER); IPR023415 (PROSITE_PATTERNS); IPR018114 (PROSITE_PATTERNS); IPR002172 (PROSITE_PROFILES); IPR001254 (PROSITE_PROFILES); IPR009003 (SUPERFAMILY); IPR002172 (SUPERFAMILY)	-0.41909	0.530564	-0.572216	0.5191
TR63675|c0_g1_i2|m.59921	e3 ubiquitin-protein ligase kcmf1-like	463	20	3.00535e-115	0.666	3	F:protein-glutamic acid ligase activity; F:protein-glycine ligase activity; F:zinc ion binding	EC:6.3.2	Coil (COILS); IPR000433 (SMART); IPR000433 (PFAM); IPR008598 (PFAM); PTHR12268:SF13 (PANTHER); PTHR12268 (PANTHER); IPR000433 (PROSITE_PATTERNS); IPR000433 (PROSITE_PROFILES); SSF57850 (SUPERFAMILY)	-0.263807	0.700764	-0.47982	0.51951
TR51295|c1_g1_i1|m.44896	chromatin assembly factor 1 subunit a	1268	20	1.92771e-65	0.5105	0	-		Coil (COILS); Coil (COILS); Coil (COILS); IPR022043 (PFAM); PF11600 (PFAM); PTHR15272:SF0 (PANTHER); PTHR15272 (PANTHER)	-0.267576	0.551746	-0.374319	0.521541
TR76820|c0_g1_i2|m.72078	---NA---	115	0			0	-		NON_CYTOPLASMIC_DOMAIN (PHOBIUS); SIGNAL_PEPTIDE_C_REGION (PHOBIUS); SIGNAL_PEPTIDE (PHOBIUS); SIGNAL_PEPTIDE_H_REGION (PHOBIUS); SIGNAL_PEPTIDE_N_REGION (PHOBIUS); SignalP-noTM (SIGNALP_EUK); SignalP-noTM (SIGNALP_GRAM_NEGATIVE); SignalP-TM (SIGNALP_GRAM_POSITIVE)	-1.62066	0.0387671	-1.07664	0.521557
TR34380|c2_g5_i5|m.23407	microtubule-actin cross-linking factor 1-like	1159	20	0	0.74	3	F:actin binding; F:calcium ion binding; P:cell cycle arrest	-	Coil (COILS); Coil (COILS); Coil (COILS); IPR018159 (SMART); IPR002048 (SMART); IPR003108 (SMART); G3DSA:1.20.58.60 (GENE3D); IPR011992 (G3DSA:1.10.238.GENE3D); IPR011992 (G3DSA:1.10.238.GENE3D); IPR003108 (PFAM); IPR011992 (PFAM); G3DSA:1.20.58.60 (GENE3D); IPR002017 (PFAM); G3DSA:1.20.58.60 (GENE3D); IPR003108 (G3DSA:3.30.920.GENE3D); PTHR11915:SF50 (PANTHER); PTHR11915 (PANTHER); IPR018247 (PR…	0.262126	0.117404	0.206602	0.521557
TR55095|c0_g1_i2|m.49189	hyperglycemic hormone	139	20	9.82408e-60	0.7285	4	P:carbohydrate metabolic process; C:extracellular region; F:neuropeptide hormone activity; P:neuropeptide signaling pathway	-	IPR001166 (PRINTS); IPR000346 (PRINTS); IPR001166 (G3DSA:1.10.2010.GENE3D); IPR001166 (PFAM); IPR018251 (PROSITE_PATTERNS); SIGNAL_PEPTIDE (PHOBIUS); SIGNAL_PEPTIDE_C_REGION (PHOBIUS); SIGNAL_PEPTIDE_N_REGION (PHOBIUS); SIGNAL_PEPTIDE_H_REGION (PHOBIUS); NON_CYTOPLASMIC_DOMAIN (PHOBIUS); SignalP-noTM (SIGNALP_EUK); SignalP-TM (SIGNALP_GRAM_POSITIVE); IPR001166 (SUPERFAMILY); TMhelix (TMHMM)	-0.766479	0.290565	-0.763038	0.521557
TR15331|c0_g2_i1|m.4183	dual specificity phosphatase	237	20	9.5095e-52	0.677	4	C:striated muscle myosin thick filament; F:protein tyrosine/serine/threonine phosphatase activity; F:protein tyrosine phosphatase activity; P:tyrosine metabolic process	EC:3.1.3.16	IPR020422 (SMART); IPR000340 (PFAM); IPR029021 (G3DSA:3.90.190.GENE3D); PTHR10159:SF323 (PANTHER); IPR024950 (PANTHER); IPR016130 (PROSITE_PATTERNS); IPR000387 (PROSITE_PROFILES); IPR020422 (PROSITE_PROFILES); IPR029021 (SUPERFAMILY)	-1.22697	0.29574	-1.23624	0.521557
TR33136|c0_g1_i1|m.21942	nuclear hormone receptor hr96-like isoform x14	789	20	6.48387e-74	0.516	7	F:sequence-specific DNA binding transcription factor activity; F:sequence-specific DNA binding; C:nucleus; F:zinc ion binding; F:steroid hormone receptor activity; C:transcription factor complex; P:regulation of transcription, DNA-templated	-	Coil (COILS); IPR001628 (PRINTS); IPR000536 (SMART); IPR001628 (SMART); IPR008946 (G3DSA:1.10.565.GENE3D); IPR013088 (G3DSA:3.30.50.GENE3D); IPR000536 (PFAM); IPR001628 (PFAM); PTHR24082:SF30 (PANTHER); PTHR24082 (PANTHER); IPR001628 (PROSITE_PATTERNS); IPR001628 (PROSITE_PROFILES); SSF57716 (SUPERFAMILY); IPR008946 (SUPERFAMILY)	-0.403387	0.529789	0.538542	0.521557
TR13283|c1_g1_i3|m.2179	protein fam210a	306	20	3.96629e-49	0.715	0	-		IPR009688 (PFAM); PTHR21377:SF1 (PANTHER); PTHR21377 (PANTHER); CYTOPLASMIC_DOMAIN (PHOBIUS); NON_CYTOPLASMIC_DOMAIN (PHOBIUS); TRANSMEMBRANE (PHOBIUS); TMhelix (TMHMM)	-0.384347	0.587297	-0.56879	0.521557
TR42555|c0_g1_i1|m.33262	glycylpeptide n-tetradecanoyltransferase 1	469	20	0	0.8205	3	F:glycylpeptide N-tetradecanoyltransferase activity; P:N-terminal protein myristoylation; P:acyl-carrier-protein biosynthetic process	EC:2.3.1.97	IPR022677 (PFAM); IPR016181 (G3DSA:3.40.630.GENE3D); IPR022676 (PFAM); IPR000903 (PIRSF); IPR016181 (G3DSA:3.40.630.GENE3D); IPR000903 (PANTHER); IPR022678 (PROSITE_PATTERNS); IPR022678 (PROSITE_PATTERNS); IPR016181 (SUPERFAMILY); IPR016181 (SUPERFAMILY)	-0.219155	0.619069	-0.34052	0.521557
TR62253|c1_g1_i1|m.57732	calcium-activated chloride channel regulator 4-like	1451	20	2.16882e-33	0.4595	1	F:protein binding		IPR013642 (PFAM); IPR015394 (PFAM); IPR013783 (G3DSA:2.60.40.GENE3D); PTHR10579:SF8 (PANTHER); PTHR10579 (PANTHER); NON_CYTOPLASMIC_DOMAIN (PHOBIUS); SIGNAL_PEPTIDE (PHOBIUS); CYTOPLASMIC_DOMAIN (PHOBIUS); TRANSMEMBRANE (PHOBIUS); SIGNAL_PEPTIDE_H_REGION (PHOBIUS); SIGNAL_PEPTIDE_C_REGION (PHOBIUS); SIGNAL_PEPTIDE_N_REGION (PHOBIUS); SignalP-noTM (SIGNALP_EUK); IPR003961 (SUPERFAMILY); TMhelix (T…	0.171435	0.84915	0.516366	0.521557
TR30534|c0_g2_i2|m.20416	exportin-1	1072	20	0	0.888	3	F:Ran GTPase binding; P:intracellular protein transport; C:nucleus	-	Coil (COILS); IPR014877 (SMART); IPR001494 (SMART); IPR001494 (PFAM); IPR011989 (G3DSA:1.25.10.GENE3D); IPR011989 (G3DSA:1.25.10.GENE3D); IPR014877 (PFAM); IPR013598 (PFAM); PTHR11223 (PANTHER); IPR001494 (PROSITE_PROFILES); IPR016024 (SUPERFAMILY); IPR016024 (SUPERFAMILY)	-0.803883	0.0922605	-0.605267	0.525315
TR65502|c0_g1_i1|m.62119	---NA---	317	0			0	-		PTHR24019 (PANTHER); PTHR24019:SF5 (PANTHER); NON_CYTOPLASMIC_DOMAIN (PHOBIUS); CYTOPLASMIC_DOMAIN (PHOBIUS); TRANSMEMBRANE (PHOBIUS); TMhelix (TMHMM)	-1.63539	0.040594	-1.0857	0.529135
TR28975|c0_g1_i1|m.18125	---NA---	163	0			0	-		SIGNAL_PEPTIDE (PHOBIUS); SIGNAL_PEPTIDE_H_REGION (PHOBIUS); NON_CYTOPLASMIC_DOMAIN (PHOBIUS); SIGNAL_PEPTIDE_C_REGION (PHOBIUS); SIGNAL_PEPTIDE_N_REGION (PHOBIUS); SignalP-noTM (SIGNALP_EUK)	1.99939	0.0456087	1.35039	0.529135
TR37490|c0_g1_i2|m.28673	---NA---	168	0			0	-		SIGNAL_PEPTIDE_H_REGION (PHOBIUS); SIGNAL_PEPTIDE_N_REGION (PHOBIUS); NON_CYTOPLASMIC_DOMAIN (PHOBIUS); SIGNAL_PEPTIDE_C_REGION (PHOBIUS); SIGNAL_PEPTIDE (PHOBIUS); PS51257 (PROSITE_PROFILES); SignalP-TM (SIGNALP_GRAM_POSITIVE); SignalP-noTM (SIGNALP_EUK); SignalP-noTM (SIGNALP_GRAM_NEGATIVE)	-1.31173	0.0742173	-0.957389	0.529135
TR54593|c0_g1_i1|m.48634	integrin alpha-8-like	1096	20	0	0.471	15	P:response to chemical; P:negative regulation of biological process; P:localization; P:cellular component organization; P:morphogenesis of a polarized epithelium; P:establishment or maintenance of cell polarity; P:single-organism behavior; F:protein binding; P:regulation of cellular process; P:imaginal disc morphogenesis; P:cell differentiation; P:cell adhesion; P:locomotion; P:embryonic morphoge…	-	IPR000413 (PRINTS); IPR013519 (SMART); G3DSA:1.20.5.930 (GENE3D); G3DSA:2.60.40.1530 (GENE3D); IPR013649 (PFAM); G3DSA:2.60.40.1510 (GENE3D); G3DSA:2.130.10.130 (GENE3D); PF13517 (PFAM); PTHR23220:SF71 (PANTHER); PTHR23220 (PANTHER); IPR018184 (PROSITE_PATTERNS); CYTOPLASMIC_DOMAIN (PHOBIUS); NON_CYTOPLASMIC_DOMAIN (PHOBIUS); TRANSMEMBRANE (PHOBIUS); IPR013519 (PROSITE_PROFILES); IPR013519 (PROSI…	-0.414008	0.13319	-0.3301	0.529135
TR35251|c1_g1_i1|m.25614	---NA---	171	0			1	F:protein binding		IPR002350 (SMART); IPR002350 (PFAM); G3DSA:3.30.60.30 (GENE3D); SIGNAL_PEPTIDE_N_REGION (PHOBIUS); NON_CYTOPLASMIC_DOMAIN (PHOBIUS); SIGNAL_PEPTIDE_H_REGION (PHOBIUS); SIGNAL_PEPTIDE (PHOBIUS); SIGNAL_PEPTIDE_C_REGION (PHOBIUS); IPR002350 (PROSITE_PROFILES); SSF100895 (SUPERFAMILY); TMhelix (TMHMM)	-1.00315	0.152585	-0.828418	0.529135
TR49375|c0_g1_i1|m.41643	enhancer of split mbeta	245	20	1.07164e-40	0.6865	3	F:DNA binding; P:regulation of transcription, DNA-templated; F:protein dimerization activity	-	IPR003650 (SMART); IPR011598 (SMART); IPR011598 (PFAM); IPR011598 (G3DSA:4.10.280.GENE3D); IPR003650 (PFAM); PTHR10985:SF12 (PANTHER); PTHR10985 (PANTHER); IPR011598 (PROSITE_PROFILES); IPR003650 (PROSITE_PROFILES); IPR011598 (SUPERFAMILY); SSF158457 (SUPERFAMILY)	0.897208	0.200433	0.794144	0.529135
TR21504|c0_g1_i1|m.9884	glutamyl aminopeptidase-like isoform x2	990	20	0	0.624	3	P:dsRNA transport; F:zinc ion binding; F:metallopeptidase activity	-	IPR014782 (PRINTS); IPR024571 (PFAM); IPR014782 (PFAM); G3DSA:1.10.390.10 (GENE3D); IPR001930 (PANTHER); PTHR11533:SF165 (PANTHER); CYTOPLASMIC_DOMAIN (PHOBIUS); NON_CYTOPLASMIC_DOMAIN (PHOBIUS); TRANSMEMBRANE (PHOBIUS); SSF63737 (SUPERFAMILY); SSF55486 (SUPERFAMILY); TMhelix (TMHMM)	0.520559	0.300199	0.523878	0.529135
TR21504|c0_g1_i1|m.9885	---NA---	118	0			0	-		no IPS match	0.516281	0.305314	0.522031	0.529135
TR34889|c0_g1_i1|m.24798	transmembrane protein 45b	292	20	6.60301e-65	0.5485	2	C:integral component of membrane; C:membrane		IPR006904 (PFAM); IPR006904 (PANTHER); CYTOPLASMIC_DOMAIN (PHOBIUS); NON_CYTOPLASMIC_DOMAIN (PHOBIUS); CYTOPLASMIC_DOMAIN (PHOBIUS); TRANSMEMBRANE (PHOBIUS); TRANSMEMBRANE (PHOBIUS); CYTOPLASMIC_DOMAIN (PHOBIUS); TRANSMEMBRANE (PHOBIUS); TRANSMEMBRANE (PHOBIUS); TRANSMEMBRANE (PHOBIUS); TRANSMEMBRANE (PHOBIUS); NON_CYTOPLASMIC_DOMAIN (PHOBIUS); TRANSMEMBRANE (PHOBIUS); CYTOPLASMIC_DOMAIN (PHOBIUS…	-0.619729	0.391324	-0.698812	0.529135
TR25055|c0_g1_i1|m.13743	wd repeat-containing protein 35- partial	290	20	5.48299e-145	0.828	7	P:intraciliary retrograde transport; C:centrosome; C:ciliary basal body; P:cilium assembly; C:intraciliary transport particle A; C:axoneme; F:protein binding	-	IPR015943 (G3DSA:2.130.10.GENE3D); IPR001680 (PFAM); PTHR16517 (PANTHER); PTHR16517:SF1 (PANTHER); IPR017986 (PROSITE_PROFILES); IPR001680 (PROSITE_PROFILES); IPR017986 (SUPERFAMILY)	0.435113	0.39544	0.488349	0.529135
TR46117|c0_g1_i1|m.37734	succinate dehydrogenase cytochrome b560 mitochondrial precursor	179	20	3.69884e-46	0.692	7	F:succinate dehydrogenase activity; C:succinate dehydrogenase complex; F:electron carrier activity; P:electron transport; P:oxidative phosphorylation; P:benzoate metabolic process; P:reductive tricarboxylic acid cycle	-	IPR014314 (TIGRFAM); IPR000701 (PFAM); G3DSA:1.20.5.540 (GENE3D); G3DSA:1.20.1300.10 (GENE3D); PTHR10978 (PANTHER); IPR018495 (PROSITE_PATTERNS); IPR018495 (PROSITE_PATTERNS); TRANSMEMBRANE (PHOBIUS); TRANSMEMBRANE (PHOBIUS); NON_CYTOPLASMIC_DOMAIN (PHOBIUS); CYTOPLASMIC_DOMAIN (PHOBIUS); CYTOPLASMIC_DOMAIN (PHOBIUS); TRANSMEMBRANE (PHOBIUS); NON_CYTOPLASMIC_DOMAIN (PHOBIUS); SSF81343 (SUPERFAMIL…	-0.284503	0.418908	-0.331106	0.529135
TR49944|c1_g1_i1|m.43416	beta- -galactosyltransferase 1	361	20	1.05838e-41	0.526	3	C:membrane; P:protein glycosylation; F:galactosyltransferase activity	-	IPR002659 (PFAM); IPR002659 (PANTHER); CYTOPLASMIC_DOMAIN (PHOBIUS); TRANSMEMBRANE (PHOBIUS); NON_CYTOPLASMIC_DOMAIN (PHOBIUS)	0.707554	0.422304	0.821465	0.529135
TR54596|c0_g1_i2|m.48637	non capsid protein ns 1	532	20	4.39415e-13	0.471	1	P:viral genome replication		IPR001257 (PFAM); IPR027417 (G3DSA:3.40.50.GENE3D); NON_CYTOPLASMIC_DOMAIN (PHOBIUS); CYTOPLASMIC_DOMAIN (PHOBIUS); TRANSMEMBRANE (PHOBIUS); IPR014015 (PROSITE_PROFILES); IPR027417 (SUPERFAMILY)	-1.01175	0.477642	-1.26609	0.529135
TR71808|c0_g1_i1|m.67692	---NA---	239	0			0	-		NON_CYTOPLASMIC_DOMAIN (PHOBIUS); TRANSMEMBRANE (PHOBIUS); CYTOPLASMIC_DOMAIN (PHOBIUS); NON_CYTOPLASMIC_DOMAIN (PHOBIUS); TRANSMEMBRANE (PHOBIUS); CYTOPLASMIC_DOMAIN (PHOBIUS); TRANSMEMBRANE (PHOBIUS); TRANSMEMBRANE (PHOBIUS); CYTOPLASMIC_DOMAIN (PHOBIUS); TMhelix (TMHMM); TMhelix (TMHMM); TMhelix (TMHMM); TMhelix (TMHMM)	-0.719714	0.496542	-0.922707	0.529135
TR46160|c3_g1_i3|m.37907	calcium-binding mitochondrial carrier protein s -2 isoform x1	546	20	1.16527e-172	0.798	5	C:mitochondrial inner membrane; P:transmembrane transport; F:calcium ion binding; F:2-alkenal reductase [NAD(P)] activity; C:integral component of membrane	EC:1.3.1.74	IPR002067 (PRINTS); IPR023395 (G3DSA:1.50.40.GENE3D); IPR018108 (PFAM); PTHR24089 (PANTHER); PTHR24089:SF57 (PANTHER); IPR018108 (PROSITE_PROFILES); IPR018108 (PROSITE_PROFILES); IPR018108 (PROSITE_PROFILES); IPR023395 (SUPERFAMILY)	-0.497484	0.63985	-0.795646	0.529135
TR82834|c1_g1_i8|m.80341	forkhead box protein p1 isoform x2	409	20	3.00043e-124	0.6015	4	F:sequence-specific DNA binding; F:sequence-specific DNA binding transcription factor activity; C:transcription factor complex; P:regulation of transcription, DNA-templated		Coil (COILS); IPR001766 (PRINTS); IPR001766 (SMART); IPR011991 (G3DSA:1.10.10.GENE3D); IPR001766 (PFAM); PTHR25042:SF7 (PANTHER); PTHR25042 (PANTHER); PS00658 (PROSITE_PATTERNS); IPR001766 (PROSITE_PROFILES); SSF46785 (SUPERFAMILY)	-0.615994	0.74994	1.25252	0.529135
TR74423|c0_g1_i3|m.70346	nfatc2-interacting protein	501	20	7.18579e-27	0.5455	1	F:protein binding		G3DSA:3.10.20.90 (GENE3D); IPR022617 (PFAM); G3DSA:3.10.20.90 (GENE3D); PTHR10562 (PANTHER); IPR000626 (PROSITE_PROFILES); SignalP-TM (SIGNALP_GRAM_POSITIVE); IPR029071 (SUPERFAMILY); IPR029071 (SUPERFAMILY)	0.161182	0.856731	0.501932	0.529135
TR80723|c1_g1_i1|m.76134	general transcription factor iih subunit 4	467	20	3.31915e-175	0.702	4	P:nucleotide-excision repair; F:ATP-dependent DNA helicase activity; C:core TFIIH complex; C:replication fork	-	IPR004598 (PFAM); IPR004598 (TIGRFAM); IPR004598 (PANTHER)	-0.193214	0.871555	0.643927	0.529135
TR24409|c2_g1_i1|m.12933	general vesicular transport factor p115	987	20	0	0.6775	5	P:intracellular protein transport; F:protein transporter activity; C:Golgi membrane; P:vesicle fusion with Golgi apparatus; F:binding	-	Coil (COILS); Coil (COILS); Coil (COILS); Coil (COILS); IPR006955 (PFAM); IPR006953 (PFAM); IPR011989 (G3DSA:1.25.10.GENE3D); IPR024095 (PANTHER); IPR016024 (SUPERFAMILY)	-0.455345	0.255118	-0.426307	0.536238
TR24005|c0_g2_i1|m.12259	hypothetical protein L798_02964, partial	344	20	4.11675e-29	0.454	5	P:regulation of transcription, DNA-templated; P:transcription, DNA-templated; F:zinc ion binding; P:positive regulation of DNA-templated transcription, elongation; C:nucleus		CYTOPLASMIC_DOMAIN (PHOBIUS); TRANSMEMBRANE (PHOBIUS); NON_CYTOPLASMIC_DOMAIN (PHOBIUS); NON_CYTOPLASMIC_DOMAIN (PHOBIUS); TRANSMEMBRANE (PHOBIUS); TMhelix (TMHMM)	2.38839	0.00614714	1.31005	0.536963
TR35127|c0_g1_i2|m.25265	low-density lipoprotein receptor	174	20	1.31952e-20	0.4885	8	C:membrane; P:receptor-mediated endocytosis; P:lipid metabolic process; P:cholesterol transport; P:regulation of biological process; C:endosome; P:protein metabolic process; F:protein binding	-	IPR002172 (PRINTS); IPR002172 (SMART); IPR002172 (G3DSA:4.10.400.GENE3D); IPR002172 (G3DSA:4.10.400.GENE3D); G3DSA:4.10.1220.10 (GENE3D); IPR002172 (PFAM); PTHR10529 (PANTHER); IPR023415 (PROSITE_PATTERNS); IPR023415 (PROSITE_PATTERNS); SIGNAL_PEPTIDE_N_REGION (PHOBIUS); SIGNAL_PEPTIDE_C_REGION (PHOBIUS); SIGNAL_PEPTIDE (PHOBIUS); SIGNAL_PEPTIDE_H_REGION (PHOBIUS); NON_CYTOPLASMIC_DOMAIN (PHOBIUS…	-0.416948	0.535679	-0.567182	0.536963
TR80093|c0_g1_i1|m.75482	hypothetical protein L798_02965, partial	387	20	1.28716e-89	0.5975	1	P:cell-cell signaling		IPR000859 (G3DSA:2.60.120.GENE3D); IPR000859 (G3DSA:2.60.120.GENE3D); NON_CYTOPLASMIC_DOMAIN (PHOBIUS); SIGNAL_PEPTIDE_H_REGION (PHOBIUS); SIGNAL_PEPTIDE_C_REGION (PHOBIUS); SIGNAL_PEPTIDE (PHOBIUS); SIGNAL_PEPTIDE_N_REGION (PHOBIUS); IPR000859 (PROSITE_PROFILES); IPR000859 (PROSITE_PROFILES); SignalP-TM (SIGNALP_GRAM_POSITIVE); SignalP-noTM (SIGNALP_GRAM_NEGATIVE); SignalP-noTM (SIGNALP_EUK); IP…	0.550815	0.751576	1.12313	0.536963
TR81186|c0_g1_i2|m.76692	---NA---	539	0			0	-		no IPS match	1.9781	0.0304375	1.2602	0.538194
TR14699|c0_g1_i1|m.3589	cd209 antigen-like protein e	197	20	4.23886e-17	0.5065	2	F:carbohydrate binding; P:regulation of T cell proliferation		IPR001304 (SMART); IPR001304 (PFAM); IPR016186 (G3DSA:3.10.100.GENE3D); PTHR22802 (PANTHER); NON_CYTOPLASMIC_DOMAIN (PHOBIUS); SIGNAL_PEPTIDE_H_REGION (PHOBIUS); SIGNAL_PEPTIDE_N_REGION (PHOBIUS); SIGNAL_PEPTIDE_C_REGION (PHOBIUS); SIGNAL_PEPTIDE (PHOBIUS); IPR001304 (PROSITE_PROFILES); SignalP-noTM (SIGNALP_EUK); IPR016187 (SUPERFAMILY)	-1.40259	0.0552571	-0.964237	0.53979
TR35234|c0_g1_i1|m.25543	---NA---	337	0			0	-		no IPS match	0.987873	0.277236	0.952421	0.53979
TR24458|c0_g1_i5|m.13206	borealin isoform x1	252	7	4.5714e-14	0.4543	0	-		IPR018851 (PFAM); PTHR16040 (PANTHER); PTHR16040:SF4 (PANTHER)	-0.170593	0.867994	0.552857	0.53979
TR70360|c1_g1_i1|m.66519	cdgsh iron sulfur domain-containing	111	20	7.73512e-30	0.6775	2	C:intracellular membrane-bounded organelle; F:2 iron, 2 sulfur cluster binding	-	IPR006622 (SMART); IPR018967 (PFAM); PTHR13680 (PANTHER); CYTOPLASMIC_DOMAIN (PHOBIUS); NON_CYTOPLASMIC_DOMAIN (PHOBIUS); TRANSMEMBRANE (PHOBIUS); PS51257 (PROSITE_PROFILES); TMhelix (TMHMM)	-0.337503	0.114941	-0.260581	0.541873
TR84654|c0_g1_i1|m.82447	zinc finger protein 431-like isoform x5	816	20	1.85595e-40	0.4625	2	F:nucleic acid binding; F:metal ion binding		Coil (COILS); IPR015880 (SMART); PF13465 (PFAM); IPR013087 (G3DSA:3.30.160.GENE3D); IPR007087 (PFAM); PF13894 (PFAM); IPR013087 (G3DSA:3.30.160.GENE3D); IPR013087 (G3DSA:3.30.160.GENE3D); IPR013087 (G3DSA:3.30.160.GENE3D); PTHR24375 (PANTHER); IPR007087 (PROSITE_PATTERNS); IPR007087 (PROSITE_PATTERNS); IPR007087 (PROSITE_PATTERNS); IPR007087 (PROSITE_PATTERNS); IPR007087 (PROSITE_PATTERNS); IPR00…	0.534568	0.14638	0.431522	0.541873
TR71833|c0_g1_i1|m.67699	---NA---	135	0			0	-		SIGNAL_PEPTIDE (PHOBIUS); NON_CYTOPLASMIC_DOMAIN (PHOBIUS); SIGNAL_PEPTIDE_H_REGION (PHOBIUS); SIGNAL_PEPTIDE_N_REGION (PHOBIUS); SIGNAL_PEPTIDE_C_REGION (PHOBIUS); SignalP-noTM (SIGNALP_GRAM_NEGATIVE); SignalP-noTM (SIGNALP_EUK)	-1.55292	0.16061	-1.2818	0.541873
TR81521|c0_g1_i1|m.77467	epidermal cell surface receptor	1382	20	6.9141e-120	0.5335	4	C:plasma membrane part; P:single-organism carbohydrate metabolic process; P:multicellular organismal development; F:protein binding	-	IPR003961 (SMART); IPR001007 (SMART); IPR003961 (PFAM); IPR013783 (G3DSA:2.60.40.GENE3D); IPR013783 (G3DSA:2.60.40.GENE3D); PTHR10489:SF544 (PANTHER); PTHR10489 (PANTHER); NON_CYTOPLASMIC_DOMAIN (PHOBIUS); CYTOPLASMIC_DOMAIN (PHOBIUS); TRANSMEMBRANE (PHOBIUS); IPR003961 (PROSITE_PROFILES); IPR001007 (PROSITE_PROFILES); IPR003961 (PROSITE_PROFILES); IPR003961 (PROSITE_PROFILES); IPR003961 (PROSITE…	0.514568	0.195406	0.44581	0.541873
TR73033|c0_g1_i1|m.68581	agap000173-pa-like protein	426	20	2.54876e-73	0.7295	0	-		IPR018790 (PFAM); PTHR31094 (PANTHER)	-0.413666	0.255118	-0.387698	0.541873
TR74582|c1_g1_i1|m.70451	xaa-pro aminopeptidase 1	737	20	0	0.629	2	F:binding; F:hydrolase activity	-	IPR000587 (PFAM); IPR000994 (G3DSA:3.90.230.GENE3D); IPR029149 (G3DSA:3.40.350.GENE3D); IPR000994 (PFAM); PTHR10804 (PANTHER); PTHR10804:SF87 (PANTHER); IPR001131 (PROSITE_PATTERNS); SIGNAL_PEPTIDE_H_REGION (PHOBIUS); SIGNAL_PEPTIDE_N_REGION (PHOBIUS); NON_CYTOPLASMIC_DOMAIN (PHOBIUS); SIGNAL_PEPTIDE (PHOBIUS); SIGNAL_PEPTIDE_C_REGION (PHOBIUS); PS51257 (PROSITE_PROFILES); SignalP-noTM (SIGNALP_G…	0.496134	0.410983	0.564571	0.541873
TR76948|c0_g1_i4|m.72583	tyrosine-protein kinase pr2	535	20	0	0.846	2	F:non-membrane spanning protein tyrosine kinase activity; F:ATP binding	EC:2.7.10.2	IPR020635 (SMART); IPR000095 (SMART); IPR002290 (SMART); IPR013761 (G3DSA:1.10.150.GENE3D); IPR001245 (PFAM); IPR000095 (PFAM); IPR000095 (G3DSA:3.90.810.GENE3D); G3DSA:1.10.510.10 (GENE3D); G3DSA:2.30.30.40 (GENE3D); G3DSA:3.30.200.20 (GENE3D); PTHR24418 (PANTHER); PTHR24418:SF196 (PANTHER); IPR017441 (PROSITE_PATTERNS); IPR008266 (PROSITE_PATTERNS); IPR000095 (PROSITE_PROFILES); IPR000719 (PROS…	0.265327	0.576899	0.37428	0.541873
TR21288|c0_g1_i1|m.9714	ataxin-3-like	337	20	4.7403e-98	0.648	16	P:cytoskeleton organization; C:mitochondrial matrix; P:cellular response to misfolded protein; C:nuclear inclusion body; C:mitochondrial membrane; P:proteasome-mediated ubiquitin-dependent protein catabolic process; P:misfolded or incompletely synthesized protein catabolic process; P:regulation of cell-substrate adhesion; F:ubiquitin-specific protease activity; F:ubiquitin protein ligase binding;…	EC:3.1.2.15	IPR006155 (PRINTS); IPR003903 (SMART); IPR006155 (PFAM); PTHR14159 (PANTHER); IPR003903 (PROSITE_PROFILES); IPR006155 (PROSITE_PROFILES); TMhelix (TMHMM)	-0.325393	0.652249	-0.521633	0.541873
TR43150|c2_g1_i3|m.34040	riboflavin partial	145	20	5.62372e-20	0.7165	6	C:cytosol; P:positive regulation of NAD(P)H oxidase activity; P:apoptotic process; P:riboflavin biosynthetic process; F:riboflavin kinase activity; F:ion binding	EC:2.7.1.26	IPR015865 (SMART); IPR015865 (PFAM); IPR023465 (G3DSA:2.40.30.GENE3D); IPR023468 (PANTHER); SIGNAL_PEPTIDE_H_REGION (PHOBIUS); SIGNAL_PEPTIDE_N_REGION (PHOBIUS); NON_CYTOPLASMIC_DOMAIN (PHOBIUS); SIGNAL_PEPTIDE (PHOBIUS); SIGNAL_PEPTIDE_C_REGION (PHOBIUS); SignalP-noTM (SIGNALP_EUK); IPR015865 (SUPERFAMILY)	-0.377307	0.687275	-0.649011	0.541873
TR38513|c0_g1_i1|m.29500	tetratricopeptide repeat protein 7b isoform x2	861	20	0	0.694	1	F:protein binding		Coil (COILS); IPR019734 (SMART); IPR019734 (PFAM); IPR011990 (G3DSA:1.25.40.GENE3D); IPR019734 (PFAM); IPR011990 (G3DSA:1.25.40.GENE3D); PF13414 (PFAM); IPR011990 (G3DSA:1.25.40.GENE3D); PTHR23083:SF376 (PANTHER); PTHR23083 (PANTHER); IPR019734 (PROSITE_PROFILES); IPR013026 (PROSITE_PROFILES); IPR019734 (PROSITE_PROFILES); IPR013026 (PROSITE_PROFILES); IPR019734 (PROSITE_PROFILES); IPR019734 (PRO…	-0.176587	0.691532	-0.305306	0.541873
TR74582|c1_g1_i3|m.70453	xaa-pro aminopeptidase 1	1455	20	0	0.6345	2	F:binding; F:hydrolase activity	-	Coil (COILS); IPR000994 (PFAM); IPR029149 (G3DSA:3.40.350.GENE3D); IPR000994 (G3DSA:3.90.230.GENE3D); IPR000587 (PFAM); IPR000994 (G3DSA:3.90.230.GENE3D); PTHR10804:SF93 (PANTHER); PTHR10804 (PANTHER); IPR001131 (PROSITE_PATTERNS); NON_CYTOPLASMIC_DOMAIN (PHOBIUS); SIGNAL_PEPTIDE_N_REGION (PHOBIUS); SIGNAL_PEPTIDE (PHOBIUS); CYTOPLASMIC_DOMAIN (PHOBIUS); TRANSMEMBRANE (PHOBIUS); SIGNAL_PEPTIDE_C_…	0.17975	0.695819	0.310779	0.541873
TR84153|c0_g2_i1|m.82212	activating signal cointegrator 1 complex subunit 3	2255	20	0	0.721	7	P:single-organism process; P:DNA metabolic process; F:helicase activity; C:intracellular; F:ATP binding; F:nucleic acid binding; F:protein binding	-	Coil (COILS); IPR004179 (SMART); IPR014001 (SMART); IPR003593 (SMART); IPR001650 (SMART); IPR004179 (SMART); G3DSA:1.10.3380.10 (GENE3D); IPR027417 (G3DSA:3.40.50.GENE3D); IPR004179 (PFAM); PIRSF039073 (PIRSF); IPR011545 (PFAM); IPR001650 (PFAM); IPR027417 (G3DSA:3.40.50.GENE3D); IPR027417 (G3DSA:3.40.50.GENE3D); IPR000008 (G3DSA:2.60.40.GENE3D); PTHR11752:SF8 (PANTHER); PTHR11752 (PANTHER); IPR0…	-0.176694	0.708305	-0.321911	0.541873
TR82834|c1_g1_i11|m.80346	forkhead box protein p1 isoform x2	388	20	2.75222e-129	0.6305	4	F:sequence-specific DNA binding; F:sequence-specific DNA binding transcription factor activity; C:transcription factor complex; P:regulation of transcription, DNA-templated		Coil (COILS); IPR001766 (PRINTS); IPR001766 (SMART); IPR001766 (PFAM); IPR011991 (G3DSA:1.10.10.GENE3D); PTHR25042:SF7 (PANTHER); PTHR25042 (PANTHER); PS00658 (PROSITE_PATTERNS); IPR001766 (PROSITE_PROFILES); SSF46785 (SUPERFAMILY)	-0.60423	0.758818	1.25004	0.541873
TR36964|c1_g1_i1|m.27775	wd repeat-containing protein 19 isoform x1	1346	20	0	0.766	1	F:protein binding		Coil (COILS); IPR001680 (SMART); IPR011990 (G3DSA:1.25.40.GENE3D); IPR015943 (G3DSA:2.130.10.GENE3D); PTHR14920 (PANTHER); PTHR14920:SF0 (PANTHER); IPR017986 (PROSITE_PROFILES); SSF82171 (SUPERFAMILY); SSF69322 (SUPERFAMILY)	0.352116	0.831878	0.971811	0.541873
TR59666|c5_g1_i1|m.54369	---NA---	130	0			0	-		no IPS match	0.125835	0.900808	0.502265	0.541873
TR62717|c1_g1_i1|m.58707	KIF3B	103	1	2.78575e-11	0.91	0	-		no IPS match	-0.122144	0.921452	0.58574	0.541873
TR34046|c2_g2_i2|m.22506	sodium myo-inositol cotransporter	694	20	0	0.675	3	C:membrane; F:transporter activity; P:transmembrane transport	-	Coil (COILS); IPR019900 (TIGRFAM); IPR001734 (PFAM); PTHR11819:SF123 (PANTHER); IPR001734 (PANTHER); CYTOPLASMIC_DOMAIN (PHOBIUS); CYTOPLASMIC_DOMAIN (PHOBIUS); NON_CYTOPLASMIC_DOMAIN (PHOBIUS); NON_CYTOPLASMIC_DOMAIN (PHOBIUS); TRANSMEMBRANE (PHOBIUS); TRANSMEMBRANE (PHOBIUS); TRANSMEMBRANE (PHOBIUS); TRANSMEMBRANE (PHOBIUS); CYTOPLASMIC_DOMAIN (PHOBIUS); TRANSMEMBRANE (PHOBIUS); NON_CYTOPLASMIC…	-0.0522113	0.96414	-0.530759	0.541873
TR17579|c0_g1_i1|m.5583	chitin deacetylase 1 precursor	504	20	0	0.658	5	P:carbohydrate metabolic process; C:extracellular region; F:chitin binding; F:hydrolase activity, acting on carbon-nitrogen (but not peptide) bonds; P:chitin metabolic process	-	IPR002557 (SMART); IPR002509 (G3DSA:3.20.20.GENE3D); IPR002557 (G3DSA:2.170.140.GENE3D); IPR002557 (PFAM); PTHR11177:SF104 (PANTHER); PTHR11177 (PANTHER); SIGNAL_PEPTIDE_H_REGION (PHOBIUS); SIGNAL_PEPTIDE_C_REGION (PHOBIUS); SIGNAL_PEPTIDE (PHOBIUS); NON_CYTOPLASMIC_DOMAIN (PHOBIUS); SIGNAL_PEPTIDE_N_REGION (PHOBIUS); IPR002557 (PROSITE_PROFILES); SignalP-noTM (SIGNALP_EUK); IPR002557 (SUPERFAMIL…	-0.0671037	0.982126	-1.11938	0.541873
TR47644|c0_g1_i1|m.39890	ras-like protein 2	202	20	1.02774e-102	0.8625	12	P:small GTPase mediated signal transduction; F:sphingomyelin phosphodiesterase activity; P:regulation of transcription, DNA-templated; F:sequence-specific DNA binding; F:protein heterodimerization activity; C:membrane; F:GTP binding; C:nucleus; P:intracellular protein transport; P:nucleocytoplasmic transport; F:GTPase activity; P:glycosphingolipid metabolic process	EC:3.1.4.12	IPR001806 (PRINTS); IPR020849 (SMART); IPR003578 (SMART); IPR003579 (SMART); IPR002041 (SMART); IPR027417 (G3DSA:3.40.50.GENE3D); IPR005225 (TIGRFAM); IPR001806 (PFAM); PTHR24070:SF231 (PANTHER); IPR020849 (PANTHER); IPR020849 (PROSITE_PROFILES); IPR027417 (SUPERFAMILY)	0.128305	0.792647	0.293724	0.542508
TR51984|c1_g1_i1|m.45549	conserved hypothetical protein	1131	5	1.05774e-07	0.636	1	F:structural constituent of cuticle		IPR000618 (PFAM); NON_CYTOPLASMIC_DOMAIN (PHOBIUS); SIGNAL_PEPTIDE (PHOBIUS); SIGNAL_PEPTIDE_H_REGION (PHOBIUS); SIGNAL_PEPTIDE_N_REGION (PHOBIUS); SIGNAL_PEPTIDE_C_REGION (PHOBIUS); IPR000618 (PROSITE_PROFILES); SignalP-TM (SIGNALP_GRAM_POSITIVE); TMhelix (TMHMM)	1.70853	0.0776905	1.23408	0.54658
TR53782|c3_g1_i1|m.47602	a disintegrin and metalloproteinase with thrombospondin motifs 16-like isoform x3	765	20	0	0.6585	1	F:metalloendopeptidase activity	-	PF13582 (PFAM); IPR024079 (G3DSA:3.40.390.GENE3D); PTHR13723:SF148 (PANTHER); PTHR13723 (PANTHER); SIGNAL_PEPTIDE (PHOBIUS); SIGNAL_PEPTIDE_H_REGION (PHOBIUS); SIGNAL_PEPTIDE_N_REGION (PHOBIUS); SIGNAL_PEPTIDE_C_REGION (PHOBIUS); NON_CYTOPLASMIC_DOMAIN (PHOBIUS); IPR001590 (PROSITE_PROFILES); SignalP-noTM (SIGNALP_EUK); SignalP-TM (SIGNALP_GRAM_POSITIVE); SignalP-noTM (SIGNALP_GRAM_NEGATIVE); SSF…	-1.20186	0.147492	-0.967753	0.54658
TR57008|c0_g1_i1|m.50346	glutamate synthase	235	20	4.66081e-22	0.691	2	F:oxidoreductase activity, acting on the CH-NH2 group of donors; F:binding	-	no IPS match	-0.931708	0.206111	-0.809265	0.54658
TR43106|c0_g1_i1|m.33866	phosphoenolpyruvate carboxykinase	177	20	3.46835e-70	0.7595	5	P:gluconeogenesis; F:GTP binding; P:phosphorylation; F:phosphoenolpyruvate carboxykinase (GTP) activity; P:tricarboxylic acid cycle	EC:4.1.1.32	IPR008210 (G3DSA:3.40.449.GENE3D); IPR008209 (PFAM); IPR008209 (PANTHER); IPR008210 (SUPERFAMILY)	-1.14463	0.215588	-1.01147	0.54658
TR36940|c0_g1_i2|m.27704	PREDICTED: uncharacterized protein LOC100160832 isoform X2	1168	20	2.62166e-163	0.6295	0	-		IPR001507 (SMART); IPR003609 (SMART); IPR001507 (PFAM); IPR003014 (PFAM); G3DSA:3.50.4.10 (GENE3D); PTHR22963 (PANTHER); PTHR22963:SF27 (PANTHER); TRANSMEMBRANE (PHOBIUS); SIGNAL_PEPTIDE (PHOBIUS); NON_CYTOPLASMIC_DOMAIN (PHOBIUS); SIGNAL_PEPTIDE_H_REGION (PHOBIUS); SIGNAL_PEPTIDE_N_REGION (PHOBIUS); CYTOPLASMIC_DOMAIN (PHOBIUS); SIGNAL_PEPTIDE_C_REGION (PHOBIUS); IPR003609 (PROSITE_PROFILES); IP…	1.17052	0.250216	1.083	0.54658
TR60866|c1_g1_i1|m.55546	ubiquitin carboxyl-terminal hydrolase partial	522	20	1.66922e-69	0.5805	2	F:ubiquitinyl hydrolase activity; P:ubiquitin-dependent protein catabolic process	-	IPR001394 (PFAM); PTHR24006 (PANTHER); PTHR24006:SF346 (PANTHER); IPR018200 (PROSITE_PATTERNS); IPR028889 (PROSITE_PROFILES); SSF54001 (SUPERFAMILY)	-0.507218	0.278592	-0.481882	0.54658
TR48808|c0_g1_i1|m.41255	facilitated trehalose transporter tret1-like	485	20	2.02032e-53	0.463	2	C:integral component of membrane; F:transmembrane transporter activity	-	Coil (COILS); G3DSA:1.20.1250.20 (GENE3D); IPR005828 (PFAM); PTHR24063 (PANTHER); CYTOPLASMIC_DOMAIN (PHOBIUS); CYTOPLASMIC_DOMAIN (PHOBIUS); CYTOPLASMIC_DOMAIN (PHOBIUS); TRANSMEMBRANE (PHOBIUS); CYTOPLASMIC_DOMAIN (PHOBIUS); TRANSMEMBRANE (PHOBIUS); NON_CYTOPLASMIC_DOMAIN (PHOBIUS); TRANSMEMBRANE (PHOBIUS); TRANSMEMBRANE (PHOBIUS); TRANSMEMBRANE (PHOBIUS); TRANSMEMBRANE (PHOBIUS); TRANSMEMBRANE…	0.380954	0.344701	0.396941	0.54658
TR48734|c0_g1_i1|m.40875	long-chain-fatty-acid-- ligase 4 isoform x2	674	20	0	0.6555	1	F:catalytic activity	-	G3DSA:3.30.300.30 (GENE3D); G3DSA:3.40.50.980 (GENE3D); IPR000873 (PFAM); G3DSA:2.30.38.10 (GENE3D); G3DSA:3.40.50.980 (GENE3D); PTHR24096:SF153 (PANTHER); PTHR24096 (PANTHER); IPR020845 (PROSITE_PATTERNS); SSF56801 (SUPERFAMILY)	-0.369706	0.432108	-0.427473	0.54658
TR50437|c3_g1_i1|m.43837	toll-like receptor	930	20	0	0.6375	3	C:integral component of membrane; P:signal transduction; F:protein binding	-	PR01537 (PRINTS); IPR003591 (SMART); IPR000157 (SMART); SM00364 (SMART); SM00365 (SMART); IPR000483 (SMART); G3DSA:3.80.10.10 (GENE3D); IPR000157 (G3DSA:3.40.50.GENE3D); IPR001611 (PFAM); IPR000157 (PFAM); PTHR24365 (PANTHER); CYTOPLASMIC_DOMAIN (PHOBIUS); SIGNAL_PEPTIDE (PHOBIUS); SIGNAL_PEPTIDE_N_REGION (PHOBIUS); SIGNAL_PEPTIDE_C_REGION (PHOBIUS); TRANSMEMBRANE (PHOBIUS); NON_CYTOPLASMIC_DOMAI…	0.365644	0.458993	0.437314	0.54658
TR54155|c0_g1_i2|m.48191	broad-complex core protein isoform 6-like isoform x2	499	20	8.72779e-61	0.5795	5	F:nucleic acid binding; C:intracellular membrane-bounded organelle; P:metabolic process; F:protein binding; F:metal ion binding	-	IPR000210 (SMART); IPR015880 (SMART); IPR013087 (G3DSA:3.30.160.GENE3D); IPR013069 (PFAM); G3DSA:3.30.710.10 (GENE3D); PF13465 (PFAM); IPR013087 (G3DSA:3.30.160.GENE3D); IPR013087 (G3DSA:3.30.160.GENE3D); PTHR24409 (PANTHER); IPR007087 (PROSITE_PROFILES); IPR007087 (PROSITE_PROFILES); IPR000210 (PROSITE_PROFILES); IPR007087 (PROSITE_PROFILES); SSF57667 (SUPERFAMILY); IPR011333 (SUPERFAMILY); SSF5…	0.220157	0.480903	0.268722	0.54658
TR34960|c0_g1_i2|m.25045	mothers against decapentaplegic-like protein 3	246	20	3.43947e-148	0.9065	6	C:transcription factor complex; F:sequence-specific DNA binding transcription factor activity; P:transforming growth factor beta receptor signaling pathway; C:nucleus; F:protein binding; P:regulation of transcription, DNA-templated	-	IPR001132 (SMART); IPR017855 (G3DSA:2.60.200.GENE3D); IPR001132 (PFAM); IPR013790 (PANTHER); IPR001132 (PROSITE_PROFILES); SignalP-TM (SIGNALP_GRAM_POSITIVE); IPR008984 (SUPERFAMILY)	-0.238759	0.528198	-0.314457	0.54658
TR84654|c1_g1_i1|m.82456	phosphoethanolamine n-methyltransferase 1-like isoform x3	448	20	4.55263e-91	0.535	1	P:metabolic process	-	IPR020803 (SMART); IPR029063 (G3DSA:3.40.50.GENE3D); PF13489 (PFAM); IPR029063 (G3DSA:3.40.50.GENE3D); PTHR10108 (PANTHER); PTHR10108:SF711 (PANTHER); IPR029063 (SUPERFAMILY); IPR029063 (SUPERFAMILY)	0.767896	0.614536	1.1609	0.54658
TR18912|c6_g1_i1|m.7545	long-chain-fatty-acid-- ligase 4 isoform x2	721	20	0	0.719	1	F:catalytic activity	-	G3DSA:3.40.50.980 (GENE3D); G3DSA:2.30.38.10 (GENE3D); IPR000873 (PFAM); G3DSA:3.40.50.980 (GENE3D); PTHR24096:SF153 (PANTHER); PTHR24096 (PANTHER); IPR020845 (PROSITE_PATTERNS); NON_CYTOPLASMIC_DOMAIN (PHOBIUS); CYTOPLASMIC_DOMAIN (PHOBIUS); TRANSMEMBRANE (PHOBIUS); SSF56801 (SUPERFAMILY); TMhelix (TMHMM)	-0.145885	0.941003	-0.914421	0.54658
TR38396|c0_g1_i4|m.29202	cyclin-j isoform x1	242	20	7.40167e-32	0.417	1	C:nucleus		IPR013763 (G3DSA:1.10.472.GENE3D); IPR013763 (G3DSA:1.10.472.GENE3D); IPR004367 (PFAM); PTHR10177 (PANTHER); PTHR10177:SF27 (PANTHER); IPR013763 (SUPERFAMILY); IPR013763 (SUPERFAMILY)	0.00187279	0.997632	0.394929	0.54658
TR35965|c0_g1_i1|m.26614	leukocyte elastase inhibitor	453	20	5.43874e-177	0.5625	2	P:regulation of proteolysis; C:extracellular space	-	IPR023796 (SMART); G3DSA:2.30.39.10 (GENE3D); G3DSA:3.30.497.10 (GENE3D); IPR023796 (PFAM); IPR000215 (PANTHER); IPR023795 (PROSITE_PATTERNS); CYTOPLASMIC_DOMAIN (PHOBIUS); TRANSMEMBRANE (PHOBIUS); NON_CYTOPLASMIC_DOMAIN (PHOBIUS); IPR023796 (SUPERFAMILY); TMhelix (TMHMM)	-0.840355	0.311258	-0.845294	0.548072
TR58183|c0_g1_i1|m.52341	reverse transcriptase	428	20	3.00821e-48	0.462	4	F:RNA binding; P:RNA-dependent DNA replication; F:RNA-directed DNA polymerase activity; F:metal ion binding		no IPS match	-0.0700206	0.920431	-0.329452	0.548072
TR81592|c0_g3_i1|m.77885	hypothetical protein LOTGIDRAFT_160924	109	9	3.76791e-14	0.59	0	-		no IPS match	-0.619977	0.543013	0.822653	0.548259
TR48728|c0_g1_i14|m.40861	chitin deacetylase-like partial	782	20	0	0.7805	5	P:carbohydrate metabolic process; C:extracellular region; F:chitin binding; F:hydrolase activity, acting on carbon-nitrogen (but not peptide) bonds; P:chitin metabolic process	-	IPR002557 (SMART); IPR002509 (G3DSA:3.20.20.GENE3D); IPR002557 (PFAM); IPR002509 (PFAM); IPR002557 (G3DSA:2.170.140.GENE3D); PTHR11177 (PANTHER); PTHR11177:SF150 (PANTHER); SIGNAL_PEPTIDE (PHOBIUS); SIGNAL_PEPTIDE_C_REGION (PHOBIUS); NON_CYTOPLASMIC_DOMAIN (PHOBIUS); SIGNAL_PEPTIDE_H_REGION (PHOBIUS); SIGNAL_PEPTIDE_N_REGION (PHOBIUS); PS51257 (PROSITE_PROFILES); IPR002557 (PROSITE_PROFILES); Sig…	1.16942	0.0695437	0.825894	0.550477
TR34380|c2_g5_i13|m.23415	microtubule-actin cross-linking factor 1-like	1044	20	0	0.7435	3	F:actin binding; F:calcium ion binding; P:cell cycle arrest	-	Coil (COILS); Coil (COILS); Coil (COILS); IPR003108 (SMART); IPR018159 (SMART); IPR002048 (SMART); IPR003108 (G3DSA:3.30.920.GENE3D); IPR011992 (G3DSA:1.10.238.GENE3D); IPR002017 (PFAM); IPR011992 (G3DSA:1.10.238.GENE3D); G3DSA:1.20.58.60 (GENE3D); IPR003108 (PFAM); G3DSA:1.20.58.60 (GENE3D); G3DSA:1.20.58.60 (GENE3D); IPR011992 (PFAM); PTHR11915 (PANTHER); PTHR11915:SF50 (PANTHER); IPR018247 (PR…	0.199485	0.277564	0.189327	0.550477
TR82866|c0_g1_i3|m.80518	sodium-coupled monocarboxylate transporter 2	675	20	2.52883e-115	0.5445	3	C:membrane; P:transmembrane transport; F:transporter activity	-	IPR001734 (PFAM); IPR019900 (TIGRFAM); IPR001734 (PANTHER); PTHR11819:SF16 (PANTHER); CYTOPLASMIC_DOMAIN (PHOBIUS); NON_CYTOPLASMIC_DOMAIN (PHOBIUS); CYTOPLASMIC_DOMAIN (PHOBIUS); TRANSMEMBRANE (PHOBIUS); NON_CYTOPLASMIC_DOMAIN (PHOBIUS); TRANSMEMBRANE (PHOBIUS); NON_CYTOPLASMIC_DOMAIN (PHOBIUS); TRANSMEMBRANE (PHOBIUS); NON_CYTOPLASMIC_DOMAIN (PHOBIUS); TRANSMEMBRANE (PHOBIUS); TRANSMEMBRANE (PH…	-0.897854	0.322396	-0.913995	0.550477
TR47637|c4_g1_i2|m.39879	neural-cadherin isoform x2	205	20	2.27633e-135	0.819	5	C:integral component of membrane; P:homophilic cell adhesion; F:calcium ion binding; C:plasma membrane; F:protein binding	-	IPR000233 (PFAM); IPR027397 (G3DSA:4.10.900.GENE3D); G3DSA:2.10.25.10 (GENE3D); PTHR24027 (PANTHER); PTHR24027:SF251 (PANTHER); IPR013032 (PROSITE_PATTERNS); IPR013032 (PROSITE_PATTERNS); CYTOPLASMIC_DOMAIN (PHOBIUS); NON_CYTOPLASMIC_DOMAIN (PHOBIUS); TRANSMEMBRANE (PHOBIUS); IPR000742 (PROSITE_PROFILES); TMhelix (TMHMM)	0.301105	0.485096	0.369894	0.550477
TR25016|c0_g1_i2|m.13579	---NA---	125	0			0	-		no IPS match	-1.06808	0.0240059	-0.651658	0.553053
TR81425|c0_g1_i1|m.77003	---NA---	570	0			2	F:protein binding; F:zinc ion binding		IPR001841 (SMART); IPR013083 (G3DSA:3.30.40.GENE3D); PTHR13139 (PANTHER); IPR017907 (PROSITE_PATTERNS); SSF57850 (SUPERFAMILY)	0.116979	0.897037	-0.463164	0.553053
TR63716|c0_g1_i1|m.59943	cell division cycle protein 123 homolog	380	20	6.24684e-93	0.5645	1	P:cell cycle		PF07065 (PFAM); IPR009772 (PTHR15323:PANTHER); PTHR15323 (PANTHER)	0.104565	0.84418	0.306201	0.553155
TR17154|c0_g1_i1|m.5373	ras-related protein rab-14	215	20	1.71303e-160	0.945	10	F:GTP binding; F:ribonuclease activity; P:tRNA processing; P:small GTPase mediated signal transduction; C:membrane; P:intracellular protein transport; F:GTPase activity; P:nucleocytoplasmic transport; C:intracellular; P:regulation of RNA metabolic process	-	IPR001806 (PRINTS); IPR020849 (SMART); IPR002041 (SMART); IPR003579 (SMART); IPR003578 (SMART); IPR001806 (PFAM); IPR005225 (TIGRFAM); IPR027417 (G3DSA:3.40.50.GENE3D); PTHR24073:SF185 (PANTHER); PTHR24073 (PANTHER); PS51419 (PROSITE_PROFILES); IPR027417 (SUPERFAMILY)	-0.201822	0.864832	-0.65462	0.553155
TR46871|c0_g1_i1|m.38338	chorion partial	822	20	4.27268e-154	0.5555	4	F:peroxidase activity; F:heme binding; P:response to oxidative stress; P:peroxidase reaction		IPR019791 (PRINTS); IPR019791 (PFAM); IPR019791 (G3DSA:1.10.640.GENE3D); PTHR11475 (PANTHER); SIGNAL_PEPTIDE_C_REGION (PHOBIUS); SIGNAL_PEPTIDE_N_REGION (PHOBIUS); SIGNAL_PEPTIDE_H_REGION (PHOBIUS); NON_CYTOPLASMIC_DOMAIN (PHOBIUS); SIGNAL_PEPTIDE (PHOBIUS); IPR019791 (PROSITE_PROFILES); SignalP-noTM (SIGNALP_EUK); IPR010255 (SUPERFAMILY)	-1.61853	0.00351399	-0.823555	0.55331
TR14088|c0_g1_i2|m.2875	tubulin beta-1 chain	349	20	0	0.9355	7	C:microtubule; P:protein polymerization; P:microtubule-based process; F:GTPase activity; F:structural constituent of cytoskeleton; C:cytoplasm; F:GTP binding	-	IPR002453 (PRINTS); IPR000217 (PRINTS); IPR003008 (SMART); IPR018316 (SMART); IPR018316 (PFAM); IPR018316 (G3DSA:3.30.1330.GENE3D); IPR003008 (G3DSA:3.40.50.GENE3D); IPR003008 (PFAM); PTHR11588:SF54 (PANTHER); IPR000217 (PANTHER); IPR013838 (PROSITE_PATTERNS); IPR017975 (PROSITE_PATTERNS); IPR003008 (SUPERFAMILY); IPR008280 (SUPERFAMILY)	0.968025	0.0152884	0.565086	0.55331
TR66044|c0_g1_i2|m.62683	nitric oxide synthase	889	20	0	0.618	8	F:iron ion binding; F:FMN binding; F:nitric-oxide synthase activity; P:nitric oxide biosynthetic process; F:flavin adenine dinucleotide binding; F:NADP binding; F:heme binding; F:calmodulin binding	-	IPR001094 (PRINTS); G3DSA:2.40.30.10 (GENE3D); G3DSA:3.90.1230.10 (GENE3D); IPR008254 (PFAM); IPR003097 (PFAM); IPR029039 (G3DSA:3.40.50.GENE3D); IPR004030 (G3DSA:3.90.340.GENE3D); IPR004030 (PFAM); IPR023173 (G3DSA:1.20.990.GENE3D); IPR012144 (PIRSF); PTHR19384:SF53 (PANTHER); PTHR19384 (PANTHER); IPR004030 (PROSITE_PATTERNS); IPR008254 (PROSITE_PROFILES); IPR029039 (SUPERFAMILY); IPR004030 (SUP…	-1.92828	0.0377373	-1.23871	0.55331
TR53722|c1_g1_i1|m.47437	endonuclease 8-like 1	478	20	7.10423e-109	0.6075	6	P:base-excision repair; F:DNA-(apurinic or apyrimidinic site) lyase activity; F:hydrolase activity, hydrolyzing N-glycosyl compounds; F:zinc ion binding; F:damaged DNA binding; P:nucleotide-excision repair	-	IPR012319 (SMART); IPR015371 (PFAM); IPR015886 (PFAM); G3DSA:3.20.190.10 (GENE3D); G3DSA:1.10.8.50 (GENE3D); IPR012319 (PFAM); PTHR22993 (PANTHER); IPR012319 (PROSITE_PROFILES); SSF57716 (SUPERFAMILY); IPR010979 (SUPERFAMILY); IPR012319 (SUPERFAMILY)	-0.18465	0.798203	0.416429	0.55331
TR24390|c0_g2_i4|m.12871	rna polymerase ii degradation factor 1-like isoform x1	1139	20	6.06925e-80	0.6655	1	F:protein binding		IPR001660 (SMART); IPR013761 (G3DSA:1.10.150.GENE3D); IPR021129 (PFAM); IPR013761 (SUPERFAMILY)	-0.126897	0.914303	0.548385	0.554107
TR81431|c0_g1_i2|m.77016	homeobox protein abdominal-a homolog isoform x1	320	20	7.40875e-150	0.611	2	F:sequence-specific DNA binding; P:regulation of transcription, DNA-templated		Coil (COILS); IPR020479 (PRINTS); IPR001356 (SMART); IPR022132 (PFAM); IPR009057 (G3DSA:1.10.10.GENE3D); IPR001356 (PFAM); PTHR24326:SF147 (PANTHER); PTHR24326 (PANTHER); IPR017970 (PROSITE_PATTERNS); IPR001356 (PROSITE_PROFILES); IPR009057 (SUPERFAMILY)	0.550925	0.503207	0.695136	0.554928
TR50429|c0_g1_i1|m.43827	---NA---	317	0			0	-		Coil (COILS); Coil (COILS)	-0.493167	0.70824	-0.885301	0.557764
TR40287|c0_g1_i2|m.30991	beta-galactosidase isoform x1	651	20	0	0.632	6	F:beta-galactosidase activity; P:galactose metabolic process; P:glycosaminoglycan catabolic process; P:glycosphingolipid metabolic process; C:beta-galactosidase complex; P:glycerolipid metabolic process	-	IPR001944 (PRINTS); IPR026283 (PIRSF); IPR001944 (PFAM); IPR008979 (G3DSA:2.60.120.GENE3D); IPR013781 (G3DSA:3.20.20.GENE3D); PTHR23421:SF13 (PANTHER); IPR001944 (PANTHER); IPR019801 (PROSITE_PATTERNS); NON_CYTOPLASMIC_DOMAIN (PHOBIUS); SIGNAL_PEPTIDE_N_REGION (PHOBIUS); SIGNAL_PEPTIDE_C_REGION (PHOBIUS); SIGNAL_PEPTIDE (PHOBIUS); SIGNAL_PEPTIDE_H_REGION (PHOBIUS); IPR008979 (SUPERFAMILY); IPR017…	-1.81304	0.00416151	-0.918853	0.558265
TR45231|c0_g1_i1|m.37289	suppressor of tumorigenicity 14 protein homolog	313	20	7.04716e-38	0.5325	1	F:serine-type endopeptidase activity	-	IPR001314 (PRINTS); IPR001254 (SMART); G3DSA:2.40.10.10 (GENE3D); IPR001254 (PFAM); G3DSA:2.40.10.10 (GENE3D); PTHR24260 (PANTHER); IPR018114 (PROSITE_PATTERNS); IPR018114 (PROSITE_PATTERNS); IPR001254 (PROSITE_PROFILES); SignalP-TM (SIGNALP_GRAM_POSITIVE); IPR009003 (SUPERFAMILY)	1.77673	0.0710548	1.24887	0.558265
TR78272|c0_g1_i1|m.73458	chondroitin proteoglycan-2-like	297	20	1.30994e-174	0.785	3	C:extracellular region; P:chitin metabolic process; F:chitin binding	-	IPR002557 (SMART); IPR002557 (G3DSA:2.170.140.GENE3D); IPR002557 (PFAM); PTHR23301 (PANTHER); PTHR23301:SF13 (PANTHER); SIGNAL_PEPTIDE_H_REGION (PHOBIUS); SIGNAL_PEPTIDE_C_REGION (PHOBIUS); SIGNAL_PEPTIDE (PHOBIUS); SIGNAL_PEPTIDE_N_REGION (PHOBIUS); NON_CYTOPLASMIC_DOMAIN (PHOBIUS); IPR002557 (PROSITE_PROFILES); IPR002557 (PROSITE_PROFILES); IPR002557 (PROSITE_PROFILES); SignalP-noTM (SIGNALP_GR…	1.42731	0.073804	1.00796	0.558265
TR49878|c4_g1_i5|m.43033	---NA---	365	0			0	-		SIGNAL_PEPTIDE_N_REGION (PHOBIUS); SIGNAL_PEPTIDE (PHOBIUS); SIGNAL_PEPTIDE_H_REGION (PHOBIUS); SIGNAL_PEPTIDE_C_REGION (PHOBIUS); NON_CYTOPLASMIC_DOMAIN (PHOBIUS); SignalP-noTM (SIGNALP_EUK); SignalP-TM (SIGNALP_GRAM_POSITIVE); SignalP-noTM (SIGNALP_GRAM_NEGATIVE)	1.26567	0.0779038	0.906244	0.558265
TR35251|c1_g1_i2|m.25615	---NA---	109	0			0	-		SIGNAL_PEPTIDE_N_REGION (PHOBIUS); SIGNAL_PEPTIDE_H_REGION (PHOBIUS); NON_CYTOPLASMIC_DOMAIN (PHOBIUS); SIGNAL_PEPTIDE (PHOBIUS); SIGNAL_PEPTIDE_C_REGION (PHOBIUS); TMhelix (TMHMM)	-0.995355	0.190309	-0.841641	0.558265
TR81521|c0_g1_i2|m.77470	epidermal cell surface receptor	1347	20	1.06687e-118	0.542	4	C:plasma membrane part; P:single-organism carbohydrate metabolic process; P:multicellular organismal development; F:protein binding	-	IPR003961 (SMART); IPR001007 (SMART); IPR013783 (G3DSA:2.60.40.GENE3D); IPR013783 (G3DSA:2.60.40.GENE3D); IPR003961 (PFAM); PTHR10489:SF544 (PANTHER); PTHR10489 (PANTHER); CYTOPLASMIC_DOMAIN (PHOBIUS); NON_CYTOPLASMIC_DOMAIN (PHOBIUS); TRANSMEMBRANE (PHOBIUS); IPR001007 (PROSITE_PROFILES); IPR003961 (PROSITE_PROFILES); IPR003961 (PROSITE_PROFILES); IPR003961 (PROSITE_PROFILES); IPR003961 (PROSITE…	0.514682	0.200228	0.439916	0.558265
TR82060|c0_g1_i1|m.79484	hybrid signal transduction histidine kinase m	413	20	2.09396e-67	0.7275	0	-		IPR029201 (PFAM); TRANSMEMBRANE (PHOBIUS); TRANSMEMBRANE (PHOBIUS); NON_CYTOPLASMIC_DOMAIN (PHOBIUS); NON_CYTOPLASMIC_DOMAIN (PHOBIUS); TRANSMEMBRANE (PHOBIUS); CYTOPLASMIC_DOMAIN (PHOBIUS); CYTOPLASMIC_DOMAIN (PHOBIUS); CYTOPLASMIC_DOMAIN (PHOBIUS); TRANSMEMBRANE (PHOBIUS); SignalP-TM (SIGNALP_GRAM_POSITIVE); TMhelix (TMHMM); TMhelix (TMHMM); TMhelix (TMHMM); TMhelix (TMHMM)	1.07135	0.207957	0.928092	0.558265
TR29316|c0_g1_i1|m.18519	ammonium transporter rh type b-like	483	20	0	0.7005	2	C:integral component of membrane; F:ammonium transmembrane transporter activity	-	IPR002229 (PRINTS); IPR024041 (PFAM); IPR029020 (G3DSA:1.10.3430.GENE3D); PTHR11883:SF20 (PANTHER); PTHR11883 (PANTHER); NON_CYTOPLASMIC_DOMAIN (PHOBIUS); NON_CYTOPLASMIC_DOMAIN (PHOBIUS); CYTOPLASMIC_DOMAIN (PHOBIUS); CYTOPLASMIC_DOMAIN (PHOBIUS); NON_CYTOPLASMIC_DOMAIN (PHOBIUS); TRANSMEMBRANE (PHOBIUS); CYTOPLASMIC_DOMAIN (PHOBIUS); CYTOPLASMIC_DOMAIN (PHOBIUS); TRANSMEMBRANE (PHOBIUS); CYTOPL…	0.521617	0.31908	0.524705	0.558265
TR62847|c0_g1_i3|m.58991	nuclear transcription factor y subunit alpha isoform x1	211	20	3.24086e-43	0.59	4	F:sequence-specific DNA binding transcription factor activity; C:CCAAT-binding factor complex; F:DNA binding; P:regulation of transcription, DNA-templated		IPR001289 (SMART); IPR001289 (PFAM); IPR001289 (PANTHER); IPR018362 (PROSITE_PATTERNS); IPR001289 (PROSITE_PROFILES)	-0.548235	0.325688	-0.552372	0.558265
TR59555|c0_g1_i1|m.54133	transmembrane protein 53	286	20	6.20624e-18	0.4795	0	-		IPR008547 (PFAM); IPR029058 (G3DSA:3.40.50.GENE3D); PTHR20908:SF1 (PANTHER); PTHR20908 (PANTHER); IPR029058 (SUPERFAMILY)	-0.543169	0.354217	-0.566597	0.558265
TR47497|c0_g1_i1|m.39531	lipophorin receptor	870	20	0	0.5855	6	F:receptor activity; F:calcium ion binding; C:integral component of membrane; P:receptor-mediated endocytosis; F:protein binding; P:signal transduction	-	IPR002172 (PRINTS); IPR000742 (SMART); IPR001881 (SMART); IPR000033 (SMART); IPR002172 (SMART); IPR002172 (G3DSA:4.10.400.GENE3D); G3DSA:2.10.25.10 (GENE3D); G3DSA:2.10.25.10 (GENE3D); IPR002172 (G3DSA:4.10.400.GENE3D); G3DSA:2.10.25.10 (GENE3D); IPR001881 (PFAM); IPR002172 (G3DSA:4.10.400.GENE3D); IPR011042 (G3DSA:2.120.10.GENE3D); IPR000033 (PFAM); IPR002172 (G3DSA:4.10.400.GENE3D); G3DSA:4.10.…	-0.997677	0.40149	-1.10923	0.558265
TR81431|c0_g1_i1|m.77014	homeobox protein abdominal-a homolog isoform x1	289	20	2.85778e-147	0.6835	2	F:sequence-specific DNA binding; P:regulation of transcription, DNA-templated		Coil (COILS); IPR020479 (PRINTS); IPR001356 (SMART); IPR001356 (PFAM); IPR009057 (G3DSA:1.10.10.GENE3D); IPR022132 (PFAM); PTHR24326:SF147 (PANTHER); PTHR24326 (PANTHER); IPR017970 (PROSITE_PATTERNS); IPR001356 (PROSITE_PROFILES); IPR009057 (SUPERFAMILY)	0.551131	0.505879	0.694652	0.558265
TR54155|c0_g1_i1|m.48189	transcriptional repressor ctcf	129	20	3.14476e-23	0.587	2	F:nucleic acid binding; F:metal ion binding		IPR015880 (SMART); IPR013087 (G3DSA:3.30.160.GENE3D); PF13465 (PFAM); IPR013087 (G3DSA:3.30.160.GENE3D); IPR013087 (G3DSA:3.30.160.GENE3D); PTHR24409 (PANTHER); IPR007087 (PROSITE_PATTERNS); IPR007087 (PROSITE_PROFILES); IPR007087 (PROSITE_PROFILES); IPR007087 (PROSITE_PROFILES); SSF57667 (SUPERFAMILY); SSF57667 (SUPERFAMILY)	0.213278	0.513523	0.269314	0.558265
TR19620|c0_g1_i2|m.7872	dual specificity mitogen-activated protein kinase kinase 6	358	20	1.73155e-162	0.8045	3	F:ATP binding; F:protein serine/threonine kinase activity; P:serine family amino acid metabolic process	EC:2.7.11	IPR002290 (SMART); IPR000719 (PFAM); G3DSA:3.30.200.20 (GENE3D); G3DSA:1.10.510.10 (GENE3D); PTHR24360:SF44 (PANTHER); PTHR24360 (PANTHER); IPR017441 (PROSITE_PATTERNS); IPR008271 (PROSITE_PATTERNS); IPR000719 (PROSITE_PROFILES); IPR011009 (SUPERFAMILY)	-0.134353	0.775687	-0.288687	0.558265
TR58291|c0_g3_i2|m.52995	---NA---	138	0			0	-		no IPS match	-0.261613	0.831878	0.701242	0.558265
TR34763|c6_g3_i2|m.24253	---NA---	99	0			0	-		no IPS match	0.188276	0.862009	0.589736	0.558265
TR43919|c0_g1_i1|m.34753	toll-like receptor	1008	20	0	0.6015	3	C:membrane; F:protein binding; P:signal transduction	-	PR01537 (PRINTS); IPR003591 (SMART); SM00364 (SMART); IPR000157 (SMART); IPR000483 (SMART); IPR001611 (PFAM); IPR000157 (PFAM); G3DSA:3.80.10.10 (GENE3D); G3DSA:3.80.10.10 (GENE3D); IPR000157 (G3DSA:3.40.50.GENE3D); PTHR24365 (PANTHER); SIGNAL_PEPTIDE_N_REGION (PHOBIUS); SIGNAL_PEPTIDE_H_REGION (PHOBIUS); SIGNAL_PEPTIDE (PHOBIUS); CYTOPLASMIC_DOMAIN (PHOBIUS); SIGNAL_PEPTIDE_C_REGION (PHOBIUS); T…	-0.0615128	0.94465	0.403843	0.558265
TR18207|c0_g1_i2|m.6594	transcriptional activator cubitus interruptus isoform x1	1424	20	0	0.563	2	F:nucleic acid binding; F:metal ion binding		IPR015880 (SMART); IPR013087 (G3DSA:3.30.160.GENE3D); IPR013087 (G3DSA:3.30.160.GENE3D); IPR007087 (PFAM); IPR013087 (G3DSA:3.30.160.GENE3D); PF13465 (PFAM); IPR013087 (G3DSA:3.30.160.GENE3D); PTHR19818 (PANTHER); PTHR19818:SF7 (PANTHER); IPR007087 (PROSITE_PATTERNS); IPR007087 (PROSITE_PATTERNS); IPR007087 (PROSITE_PATTERNS); IPR007087 (PROSITE_PATTERNS); IPR007087 (PROSITE_PROFILES); IPR007087 …	0.0550115	0.950187	0.417654	0.558265
TR49899|c0_g1_i5|m.43162	clip-associating protein 1-a-like isoform 2	1498	20	0	0.6105	5	F:kinetochore binding; F:microtubule plus-end binding; C:kinetochore microtubule; C:cytoplasmic microtubule; C:tubulin complex		IPR024395 (PFAM); IPR011989 (G3DSA:1.25.10.GENE3D); IPR028399 (PTHR21567:PANTHER); PTHR21567 (PANTHER); IPR021133 (PROSITE_PROFILES); IPR016024 (SUPERFAMILY)	-0.03487	0.962122	-0.321563	0.558265
TR57997|c2_g2_i6|m.51962	---NA---	111	0			0	-		IPR000477 (PFAM)	-0.27636	0.0773836	-0.193981	0.559622
TR29575|c0_g1_i1|m.18923	---NA---	219	0			0	-		NON_CYTOPLASMIC_DOMAIN (PHOBIUS); TRANSMEMBRANE (PHOBIUS); CYTOPLASMIC_DOMAIN (PHOBIUS); NON_CYTOPLASMIC_DOMAIN (PHOBIUS); TRANSMEMBRANE (PHOBIUS); TRANSMEMBRANE (PHOBIUS); CYTOPLASMIC_DOMAIN (PHOBIUS); TMhelix (TMHMM); TMhelix (TMHMM); TMhelix (TMHMM)	0.713828	0.134453	0.554842	0.559622
TR76851|c1_g6_i1|m.72349	acyl-protein thioesterase 1	225	20	7.25335e-109	0.807	1	F:carboxylic ester hydrolase activity	EC:3.1.1.1	IPR003140 (PFAM); IPR029058 (G3DSA:3.40.50.GENE3D); PTHR10655 (PANTHER); PTHR10655:SF22 (PANTHER); IPR029058 (SUPERFAMILY)	-0.361553	0.215628	-0.315289	0.559622
TR73663|c3_g2_i1|m.69279	cytochrome p450 cyp12a2-like	526	20	1.67565e-120	0.5575	3	F:oxidoreductase activity, acting on paired donors, with incorporation or reduction of molecular oxygen; F:iron ion binding; F:heme binding	-	IPR002401 (PRINTS); IPR001128 (PRINTS); IPR001128 (G3DSA:1.10.630.GENE3D); IPR001128 (PFAM); PTHR24305:SF49 (PANTHER); PTHR24305 (PANTHER); IPR017972 (PROSITE_PATTERNS); IPR001128 (SUPERFAMILY)	-0.448527	0.427249	-0.509636	0.559622
TR45103|c1_g1_i1|m.36403	zinc finger protein 346-like	314	20	1.40368e-36	0.5485	2	F:nucleic acid binding; F:zinc ion binding		IPR015880 (SMART); IPR003604 (SMART); PF12874 (PFAM); PTHR23067 (PANTHER); PTHR23067:SF41 (PANTHER); IPR007087 (PROSITE_PATTERNS); IPR007087 (PROSITE_PATTERNS); IPR007087 (PROSITE_PATTERNS); SSF57667 (SUPERFAMILY); SSF57667 (SUPERFAMILY); SSF57667 (SUPERFAMILY)	-0.148413	0.718955	-0.271119	0.559622
TR28469|c0_g2_i7|m.17686	---NA---	215	0			0	-		CYTOPLASMIC_DOMAIN (PHOBIUS); TRANSMEMBRANE (PHOBIUS); NON_CYTOPLASMIC_DOMAIN (PHOBIUS); TMhelix (TMHMM)	0.845914	0.467098	1.00692	0.561022
TR51144|c0_g1_i2|m.44514	mediator of rna polymerase ii transcription subunit 18	222	20	9.08335e-71	0.7095	2	C:mediator complex; F:RNA polymerase II transcription cofactor activity	-	IPR019095 (PFAM); PTHR13321:SF2 (PANTHER); PTHR13321 (PANTHER)	-0.23487	0.841874	-0.67957	0.561022
TR28467|c0_g1_i2|m.17671	serine protease inhibitor dipetalogastin	496	20	1.83355e-174	0.662	1	F:protein binding		IPR002350 (SMART); G3DSA:3.30.60.30 (GENE3D); G3DSA:3.30.60.30 (GENE3D); IPR002350 (PFAM); G3DSA:3.30.60.30 (GENE3D); G3DSA:3.30.60.30 (GENE3D); PTHR10913 (PANTHER); PTHR10913:SF45 (PANTHER); NON_CYTOPLASMIC_DOMAIN (PHOBIUS); SIGNAL_PEPTIDE_C_REGION (PHOBIUS); SIGNAL_PEPTIDE_H_REGION (PHOBIUS); SIGNAL_PEPTIDE (PHOBIUS); SIGNAL_PEPTIDE_N_REGION (PHOBIUS); IPR002350 (PROSITE_PROFILES); IPR002350 (P…	2.41671	0.00638549	1.28895	0.561975
TR54155|c0_g1_i1|m.48188	broad-complex core protein isoform 6-like isoform x2	471	20	1.56682e-63	0.6015	5	F:nucleic acid binding; C:intracellular membrane-bounded organelle; P:metabolic process; F:protein binding; F:metal ion binding	-	IPR000210 (SMART); IPR015880 (SMART); IPR013069 (PFAM); PF13465 (PFAM); IPR013087 (G3DSA:3.30.160.GENE3D); IPR013087 (G3DSA:3.30.160.GENE3D); G3DSA:3.30.710.10 (GENE3D); IPR013087 (G3DSA:3.30.160.GENE3D); PTHR23110 (PANTHER); IPR007087 (PROSITE_PATTERNS); IPR007087 (PROSITE_PROFILES); IPR007087 (PROSITE_PROFILES); IPR000210 (PROSITE_PROFILES); IPR007087 (PROSITE_PROFILES); IPR011333 (SUPERFAMILY)…	0.211997	0.516693	0.26803	0.561975
TR26362|c1_g1_i1|m.15358	cuticle protein	139	20	1.43429e-17	0.584	1	F:structural constituent of cuticle		IPR000618 (PFAM); PTHR12236 (PANTHER); IPR000618 (PROSITE_PROFILES)	-1.15629	0.325688	-1.16479	0.563236
TR77614|c0_g1_i1|m.72937	---NA---	415	0			0	-		PR01217 (PRINTS); SIGNAL_PEPTIDE_N_REGION (PHOBIUS); SIGNAL_PEPTIDE (PHOBIUS); SIGNAL_PEPTIDE_H_REGION (PHOBIUS); NON_CYTOPLASMIC_DOMAIN (PHOBIUS); SIGNAL_PEPTIDE_C_REGION (PHOBIUS); SignalP-noTM (SIGNALP_EUK)	-0.725589	0.234074	0.613489	0.563382
TR24395|c1_g1_i2|m.12890	---NA---	235	0			3	F:hydrolase activity, hydrolyzing O-glycosyl compounds; P:carbohydrate metabolic process; F:polysaccharide binding		IPR001919 (PFAM); IPR012341 (G3DSA:1.50.10.GENE3D); IPR012291 (G3DSA:2.60.40.GENE3D); IPR001919 (PROSITE_PROFILES); SignalP-TM (SIGNALP_GRAM_POSITIVE); IPR008965 (SUPERFAMILY)	-0.717713	0.489259	-0.876735	0.563816
TR31749|c0_g1_i1|m.21160	alanine aminotransferase	518	20	0	0.796	8	F:Ras GTPase activator activity; C:intracellular; P:biosynthetic process; F:L-alanine:2-oxoglutarate aminotransferase activity; F:pyridoxal phosphate binding; P:alanine metabolic process; P:aspartate metabolic process; P:carbon utilization	EC:2.6.1.2	IPR004839 (PFAM); IPR015422 (G3DSA:3.90.1150.GENE3D); IPR015421 (G3DSA:3.40.640.GENE3D); PTHR11751:SF29 (PANTHER); PTHR11751 (PANTHER); IPR015424 (SUPERFAMILY)	-0.269258	0.804351	-0.634293	0.572133
TR38383|c0_g1_i4|m.29176	---NA---	190	0			0	-		no IPS match	-0.517976	0.467472	-0.615698	0.574535
TR30526|c0_g1_i3|m.20407	elongation of very long chain fatty acids protein 6	333	20	1.62132e-104	0.71	2	P:fatty acid metabolic process; C:integral component of membrane	-	IPR002076 (PFAM); PTHR11157:SF17 (PANTHER); IPR002076 (PANTHER); PS01188 (PROSITE_PATTERNS); TRANSMEMBRANE (PHOBIUS); CYTOPLASMIC_DOMAIN (PHOBIUS); TRANSMEMBRANE (PHOBIUS); TRANSMEMBRANE (PHOBIUS); NON_CYTOPLASMIC_DOMAIN (PHOBIUS); TRANSMEMBRANE (PHOBIUS); TRANSMEMBRANE (PHOBIUS); NON_CYTOPLASMIC_DOMAIN (PHOBIUS); CYTOPLASMIC_DOMAIN (PHOBIUS); NON_CYTOPLASMIC_DOMAIN (PHOBIUS); TRANSMEMBRANE (PHOB…	-0.314555	0.485096	-0.379666	0.574535
TR69446|c0_g1_i1|m.65436	leucine-rich repeat-containing g-protein coupled receptor 4	409	20	6.33266e-16	0.4685	1	F:protein binding		IPR003591 (SMART); G3DSA:3.80.10.10 (GENE3D); IPR001611 (PFAM); IPR001611 (PFAM); PTHR23155 (PANTHER); NON_CYTOPLASMIC_DOMAIN (PHOBIUS); SIGNAL_PEPTIDE_N_REGION (PHOBIUS); SIGNAL_PEPTIDE_H_REGION (PHOBIUS); SIGNAL_PEPTIDE_C_REGION (PHOBIUS); SIGNAL_PEPTIDE (PHOBIUS); IPR001611 (PROSITE_PROFILES); IPR001611 (PROSITE_PROFILES); IPR001611 (PROSITE_PROFILES); IPR001611 (PROSITE_PROFILES); IPR001611 (…	1.81136	0.0559476	1.21537	0.575595
TR63022|c0_g1_i2|m.59418	upf0501 protein kiaa1430 homolog	538	20	1.28726e-13	0.525	0	-		IPR029488 (PFAM); PTHR23035:SF1 (PANTHER); PTHR23035 (PANTHER)	-0.507309	0.225321	-0.444575	0.575595
TR80993|c0_g1_i2|m.76576	tubulin beta-2c chain	122	20	1.50305e-71	0.9725	7	C:microtubule; P:protein polymerization; P:microtubule-based process; F:GTPase activity; F:structural constituent of cytoskeleton; C:cytoplasm; F:GTP binding	-	Coil (COILS); IPR002453 (PRINTS); IPR018316 (G3DSA:3.30.1330.GENE3D); IPR018316 (PFAM); IPR023123 (G3DSA:1.10.287.GENE3D); IPR000217 (PANTHER); PTHR11588:SF54 (PANTHER); IPR008280 (SUPERFAMILY)	-0.126055	0.799976	-0.289355	0.575595
TR30681|c0_g1_i1|m.20505	rhomboid-related protein 3	532	20	4.25798e-74	0.5935	3	C:integral component of membrane; F:serine-type endopeptidase activity; F:calcium ion binding		IPR011992 (G3DSA:1.10.238.GENE3D); IPR022764 (G3DSA:1.20.1540.GENE3D); IPR022764 (PFAM); PTHR22936:SF5 (PANTHER); IPR002610 (PANTHER); IPR018247 (PROSITE_PATTERNS); NON_CYTOPLASMIC_DOMAIN (PHOBIUS); TRANSMEMBRANE (PHOBIUS); NON_CYTOPLASMIC_DOMAIN (PHOBIUS); TRANSMEMBRANE (PHOBIUS); TRANSMEMBRANE (PHOBIUS); TRANSMEMBRANE (PHOBIUS); CYTOPLASMIC_DOMAIN (PHOBIUS); TRANSMEMBRANE (PHOBIUS); CYTOPLASMIC…	-0.146825	0.816474	-0.361574	0.575595
TR28469|c0_g2_i3|m.17683	---NA---	253	0			0	-		TRANSMEMBRANE (PHOBIUS); CYTOPLASMIC_DOMAIN (PHOBIUS); NON_CYTOPLASMIC_DOMAIN (PHOBIUS); TMhelix (TMHMM)	0.864208	0.449158	0.996991	0.575954
TR81592|c0_g3_i9|m.77890	PREDICTED: uncharacterized protein LOC100893398	119	7	4.06876e-18	0.5557	0	-		no IPS match	-0.621911	0.571471	0.839221	0.575954
TR1279|c0_g1_i1|m.173	---NA---	116	0			0	-		no IPS match	-0.235191	0.787288	-0.516625	0.575954
TR19752|c0_g1_i1|m.7963	protein prune homolog 2	467	20	7.16278e-89	0.6885	1	C:intracellular membrane-bounded organelle	-	IPR001251 (SMART); IPR022181 (PFAM); IPR001251 (PFAM); IPR001251 (G3DSA:3.40.525.GENE3D); PTHR12112:SF10 (PANTHER); PTHR12112 (PANTHER); IPR001251 (PROSITE_PROFILES); IPR001251 (SUPERFAMILY)	-0.0967086	0.838129	-0.266707	0.575954
TR24001|c0_g1_i2|m.12241	---NA---	108	0			0	-		no IPS match	-1.41956	0.00462174	-0.713266	0.577605
TR14244|c1_g1_i1|m.3240	---NA---	750	0			0	-		no IPS match	-0.901126	0.00462174	-0.457222	0.577605
TR25035|c0_g1_i5|m.13643	---NA---	471	0			0	-		PR01228 (PRINTS)	2.38822	0.00816406	1.2864	0.577605
TR23981|c1_g2_i1|m.12166	protein split ends	3805	20	2.15778e-74	0.6215	2	F:nucleic acid binding; F:nucleotide binding		Coil (COILS); Coil (COILS); Coil (COILS); Coil (COILS); Coil (COILS); Coil (COILS); IPR016194 (G3DSA:2.40.290.GENE3D); IPR012921 (PFAM); PTHR23189 (PANTHER); IPR010912 (PROSITE_PROFILES); IPR016194 (SUPERFAMILY)	-0.375292	0.0351601	-0.233569	0.577605
TR67819|c0_g1_i2|m.64421	nascent polypeptide-associated complex subunit muscle-specific form	537	20	8.51403e-73	0.496	1	F:protein binding		IPR001660 (SMART); IPR021129 (PFAM); IPR013761 (G3DSA:1.10.150.GENE3D); PTHR12247 (PANTHER); PTHR12247:SF67 (PANTHER); IPR001660 (PROSITE_PROFILES); IPR013761 (SUPERFAMILY)	1.01544	0.218038	0.87975	0.577605
TR66278|c0_g1_i1|m.62883	PREDICTED: uncharacterized protein LOC105269059	526	20	1.15363e-173	0.642	2	F:nucleic acid binding; F:protein dimerization activity		IPR001507 (SMART); IPR001507 (PFAM); PTHR22907:SF5 (PANTHER); PTHR22907 (PANTHER); SIGNAL_PEPTIDE_C_REGION (PHOBIUS); SIGNAL_PEPTIDE_H_REGION (PHOBIUS); SIGNAL_PEPTIDE_N_REGION (PHOBIUS); TRANSMEMBRANE (PHOBIUS); SIGNAL_PEPTIDE (PHOBIUS); NON_CYTOPLASMIC_DOMAIN (PHOBIUS); CYTOPLASMIC_DOMAIN (PHOBIUS); IPR001507 (PROSITE_PROFILES); SignalP-noTM (SIGNALP_EUK); SignalP-TM (SIGNALP_GRAM_POSITIVE); Si…	1.38001	0.282679	1.29118	0.577605
TR27936|c1_g1_i2|m.16514	axin-2 isoform x1	1135	20	1.42222e-86	0.507	1	P:termination of G-protein coupled receptor signaling pathway		IPR016137 (SMART); IPR001158 (SMART); G3DSA:1.10.167.10 (GENE3D); IPR024066 (G3DSA:1.10.196.GENE3D); IPR014936 (PFAM); IPR001158 (PFAM); IPR016137 (PFAM); PTHR10845 (PANTHER); PTHR10845:SF148 (PANTHER); IPR001158 (PROSITE_PROFILES); IPR016137 (PROSITE_PROFILES); IPR029071 (SUPERFAMILY); IPR016137 (SUPERFAMILY)	0.228115	0.354669	0.232483	0.577605
TR47308|c1_g1_i1|m.38900	nucleosome-remodeling factor subunit nurf301 isoform x1	2585	20	0	0.5515	2	F:protein binding; F:zinc ion binding		Coil (COILS); IPR001487 (PRINTS); IPR001965 (SMART); IPR018500 (SMART); IPR001487 (SMART); IPR013083 (G3DSA:3.30.40.GENE3D); IPR004022 (PFAM); IPR001487 (G3DSA:1.20.920.GENE3D); IPR019787 (PFAM); IPR001487 (PFAM); IPR013083 (G3DSA:3.30.40.GENE3D); PTHR22880 (PANTHER); PTHR22880:SF5 (PANTHER); IPR019786 (PROSITE_PATTERNS); IPR018359 (PROSITE_PATTERNS); IPR019786 (PROSITE_PATTERNS); IPR019786 (PROS…	0.17113	0.521442	0.214551	0.577605
TR74638|c2_g1_i11|m.70765	bromodomain adjacent to zinc finger domain protein 2b	480	1	1.72936e-17	0.47	2	C:nucleus; F:DNA binding		IPR001739 (SMART)	0.328814	0.534738	0.425196	0.577605
TR23094|c0_g1_i8|m.11096	latrophilin cirl-like isoform x7	1130	20	0	0.594	3	C:integral component of membrane; F:G-protein coupled receptor activity; F:carbohydrate binding		IPR000832 (PRINTS); IPR000203 (SMART); IPR001879 (SMART); IPR001879 (PFAM); IPR000922 (PFAM); IPR022624 (PFAM); IPR000203 (PFAM); IPR000832 (PFAM); PTHR12011:SF217 (PANTHER); PTHR12011 (PANTHER); CYTOPLASMIC_DOMAIN (PHOBIUS); SIGNAL_PEPTIDE_C_REGION (PHOBIUS); SIGNAL_PEPTIDE (PHOBIUS); TRANSMEMBRANE (PHOBIUS); TRANSMEMBRANE (PHOBIUS); SIGNAL_PEPTIDE_N_REGION (PHOBIUS); NON_CYTOPLASMIC_DOMAIN (PHO…	0.210973	0.657917	0.329542	0.577605
TR42552|c0_g1_i1|m.33258	zinc finger protein 271-like	476	20	1.88991e-78	0.5795	2	F:nucleic acid binding; F:metal ion binding		IPR015880 (SMART); IPR013087 (G3DSA:3.30.160.GENE3D); PF13465 (PFAM); PF13894 (PFAM); IPR013087 (G3DSA:3.30.160.GENE3D); IPR013087 (G3DSA:3.30.160.GENE3D); PTHR24409 (PANTHER); IPR007087 (PROSITE_PATTERNS); IPR007087 (PROSITE_PATTERNS); IPR007087 (PROSITE_PATTERNS); IPR007087 (PROSITE_PATTERNS); IPR007087 (PROSITE_PATTERNS); IPR007087 (PROSITE_PATTERNS); IPR007087 (PROSITE_PATTERNS); IPR007087 (P…	0.373785	0.764431	0.757109	0.577605
TR62702|c0_g1_i1|m.58434	protein saal1	659	20	2.76984e-23	0.45	0	-		IPR011989 (G3DSA:1.25.10.GENE3D); PTHR23424 (PANTHER)	0.0273755	0.980324	0.399951	0.577605
TR63704|c0_g1_i1|m.59940	cdk2-associated and cullin domain-containing protein 1	260	20	1.30218e-46	0.5705	3	C:cullin-RING ubiquitin ligase complex; F:ubiquitin protein ligase binding; P:ubiquitin-dependent protein catabolic process	-	IPR001373 (PFAM); G3DSA:1.20.1310.10 (GENE3D); PTHR11932 (PANTHER); PTHR11932:SF67 (PANTHER); IPR016159 (SUPERFAMILY)	0.00100241	0.998189	0.413428	0.577605
TR60866|c1_g1_i2|m.55547	ubiquitin carboxyl-terminal hydrolase partial	619	20	2.28294e-73	0.587	2	F:ubiquitinyl hydrolase activity; P:ubiquitin-dependent protein catabolic process	-	IPR001394 (PFAM); PTHR24006 (PANTHER); PTHR24006:SF346 (PANTHER); IPR018200 (PROSITE_PATTERNS); IPR028889 (PROSITE_PROFILES); SSF54001 (SUPERFAMILY)	-0.48648	0.33972	-0.489098	0.580344
TR38396|c0_g1_i1|m.29200	cyclin j	286	20	5.10177e-49	0.513	1	C:nucleus		IPR013763 (SMART); IPR004367 (PFAM); IPR013763 (G3DSA:1.10.472.GENE3D); IPR013763 (G3DSA:1.10.472.GENE3D); IPR006671 (PFAM); PIRSF001771 (PIRSF); PTHR10177:SF27 (PANTHER); PTHR10177 (PANTHER); IPR013763 (SUPERFAMILY); IPR013763 (SUPERFAMILY)	0.00198028	0.99743	0.375678	0.580344
TR27952|c0_g1_i2|m.16604	PREDICTED: uncharacterized protein LOC103514302	117	20	6.83405e-42	0.8185	0	-		SIGNAL_PEPTIDE_H_REGION (PHOBIUS); SIGNAL_PEPTIDE (PHOBIUS); NON_CYTOPLASMIC_DOMAIN (PHOBIUS); SIGNAL_PEPTIDE_N_REGION (PHOBIUS); SIGNAL_PEPTIDE_C_REGION (PHOBIUS); SignalP-noTM (SIGNALP_EUK); TMhelix (TMHMM)	0.719973	0.14638	0.561016	0.583009
TR68188|c0_g1_i1|m.64777	protein lethal essential for life-like	249	20	3.8752e-30	0.592	2	P:response to stress; F:structural constituent of eye lens		IPR001436 (PRINTS); IPR002068 (PFAM); IPR002068 (PROSITE_PROFILES); IPR008978 (SUPERFAMILY)	-1.01274	0.0809309	-0.708696	0.585675
TR55095|c0_g1_i1|m.49188	hyperglycemic hormone	140	20	2.12192e-64	0.7445	4	P:carbohydrate metabolic process; C:extracellular region; F:neuropeptide hormone activity; P:neuropeptide signaling pathway	-	IPR001166 (PRINTS); IPR000346 (PRINTS); IPR001166 (PFAM); IPR001166 (G3DSA:1.10.2010.GENE3D); IPR018251 (PROSITE_PATTERNS); NON_CYTOPLASMIC_DOMAIN (PHOBIUS); SIGNAL_PEPTIDE (PHOBIUS); SIGNAL_PEPTIDE_C_REGION (PHOBIUS); SIGNAL_PEPTIDE_N_REGION (PHOBIUS); SIGNAL_PEPTIDE_H_REGION (PHOBIUS); SignalP-noTM (SIGNALP_EUK); SignalP-TM (SIGNALP_GRAM_POSITIVE); IPR001166 (SUPERFAMILY); TMhelix (TMHMM)	-0.805532	0.279591	-0.744829	0.585675
TR57101|c1_g2_i1|m.50477	protein tob1-like	378	20	3.15867e-111	0.6565	1	P:negative regulation of cell proliferation	-	IPR002087 (PRINTS); IPR002087 (SMART); IPR002087 (PFAM); IPR015676 (PANTHER); SSF160696 (SUPERFAMILY)	-0.552466	0.375851	-0.581432	0.585675
TR38383|c0_g1_i3|m.29175	tumor protein p53-inducible nuclear protein 1 isoform x1	305	20	1.4959e-17	0.451	0	-		IPR029431 (PFAM); IPR029431 (PANTHER)	-0.496592	0.510195	-0.616387	0.585675
TR24458|c0_g1_i4|m.13205	hypothetical protein BRAFLDRAFT_121686	235	1	5.63048e-07	0.46	0	-		IPR018851 (PFAM); NON_CYTOPLASMIC_DOMAIN (PHOBIUS); CYTOPLASMIC_DOMAIN (PHOBIUS); TRANSMEMBRANE (PHOBIUS)	-0.278527	0.788274	0.589537	0.585675
TR82581|c1_g1_i3|m.79998	6-phosphofructo-2-kinase fructose- -bisphosphatase 1 isoform x1	531	20	0	0.832	6	P:fructose metabolic process; F:fructose-2,6-bisphosphate 2-phosphatase activity; F:6-phosphofructo-2-kinase activity; P:fructose 2,6-bisphosphate metabolic process; F:ATP binding; P:mannose metabolic process	EC:3.1.3.46; EC:2.7.1.105	Coil (COILS); IPR003094 (PRINTS); IPR013078 (SMART); IPR029033 (G3DSA:3.40.50.GENE3D); PIRSF000709 (PIRSF); IPR027417 (G3DSA:3.40.50.GENE3D); IPR013078 (PFAM); IPR013079 (PFAM); IPR003094 (PANTHER); IPR001345 (PROSITE_PATTERNS); IPR027417 (SUPERFAMILY); IPR029033 (SUPERFAMILY)	0.261206	0.838343	0.715684	0.585675
TR83350|c1_g1_i4|m.81440	osiris isoform c	199	19	1.57184e-16	0.5137	3	F:molecular_function; P:biological_process; C:integral component of plasma membrane		SIGNAL_PEPTIDE_H_REGION (PHOBIUS); SIGNAL_PEPTIDE_C_REGION (PHOBIUS); SIGNAL_PEPTIDE (PHOBIUS); SIGNAL_PEPTIDE_N_REGION (PHOBIUS); NON_CYTOPLASMIC_DOMAIN (PHOBIUS); SignalP-TM (SIGNALP_EUK)	2.48126	0.00517815	1.27774	0.586298
TR60500|c0_g1_i1|m.55329	arrestin homolog	374	20	1.3437e-158	0.753	1	P:signal transduction	-	IPR000698 (PRINTS); IPR011022 (SMART); IPR011021 (PFAM); IPR011022 (PFAM); IPR014753 (G3DSA:2.60.40.GENE3D); IPR014752 (G3DSA:2.60.40.GENE3D); IPR000698 (PANTHER); PTHR11792:SF21 (PANTHER); IPR014756 (SUPERFAMILY); IPR014756 (SUPERFAMILY)	-0.315247	0.900808	-1.23802	0.586298
TR82060|c0_g1_i1|m.79485	---NA---	112	0			0	-		no IPS match	1.04201	0.230455	0.907977	0.586796
TR59543|c0_g1_i1|m.54094	delta-1-pyrroline-5-carboxylate synthase isoform x1	871	20	0	0.8075	8	C:mitochondrial inner membrane; F:glutamate-5-semialdehyde dehydrogenase activity; P:proline biosynthetic process; F:glutamate 5-kinase activity; C:lipid particle; F:delta1-pyrroline-5-carboxylate synthetase activity; P:urea cycle intermediate metabolic process; P:glutamate biosynthetic process	EC:1.2.1.41; EC:2.7.2.11	IPR001057 (PRINTS); IPR001048 (G3DSA:3.40.1160.GENE3D); IPR005766 (PIRSF); IPR015590 (PFAM); IPR016163 (G3DSA:3.40.309.GENE3D); IPR005766 (TIGRFAM); IPR000965 (TIGRFAM); IPR001048 (PFAM); IPR005715 (TIGRFAM); IPR016162 (G3DSA:3.40.605.GENE3D); PTHR11063 (PANTHER); PTHR11063:SF8 (PANTHER); IPR020593 (PROSITE_PATTERNS); IPR019797 (PROSITE_PATTERNS); IPR005715 (HAMAP); IPR016161 (SUPERFAMILY); IPR00…	-0.093448	0.952273	-0.730479	0.586796
TR59944|c0_g1_i1|m.55094	serine threonine-protein kinase pim-3	378	20	4.7252e-114	0.732	2	F:protein kinase activity; F:ATP binding	-	IPR002290 (SMART); G3DSA:1.10.510.10 (GENE3D); G3DSA:3.30.200.20 (GENE3D); IPR000719 (PFAM); PTHR22984:SF1 (PANTHER); PTHR22984 (PANTHER); IPR017441 (PROSITE_PATTERNS); IPR008271 (PROSITE_PATTERNS); IPR000719 (PROSITE_PROFILES); IPR011009 (SUPERFAMILY)	-0.780712	0.372287	-0.816033	0.587341
TR29535|c5_g3_i1|m.18743	patched domain-containing protein 3-like	1005	20	0	0.5285	2	F:hedgehog receptor activity; C:integral component of membrane		IPR003392 (PFAM); G3DSA:1.20.1640.10 (GENE3D); PTHR10796 (PANTHER); PTHR10796:SF77 (PANTHER); CYTOPLASMIC_DOMAIN (PHOBIUS); CYTOPLASMIC_DOMAIN (PHOBIUS); TRANSMEMBRANE (PHOBIUS); TRANSMEMBRANE (PHOBIUS); TRANSMEMBRANE (PHOBIUS); NON_CYTOPLASMIC_DOMAIN (PHOBIUS); NON_CYTOPLASMIC_DOMAIN (PHOBIUS); TRANSMEMBRANE (PHOBIUS); NON_CYTOPLASMIC_DOMAIN (PHOBIUS); TRANSMEMBRANE (PHOBIUS); CYTOPLASMIC_DOMAIN…	-2.19876	0.00902859	-1.18166	0.587455
TR34023|c0_g1_i1|m.22312	heme-binding protein 2	891	20	8.18335e-90	0.475	0	-		IPR006917 (PFAM); IPR006917 (PANTHER); SIGNAL_PEPTIDE_H_REGION (PHOBIUS); NON_CYTOPLASMIC_DOMAIN (PHOBIUS); SIGNAL_PEPTIDE_C_REGION (PHOBIUS); SIGNAL_PEPTIDE (PHOBIUS); SIGNAL_PEPTIDE_N_REGION (PHOBIUS); SignalP-TM (SIGNALP_GRAM_POSITIVE); SignalP-noTM (SIGNALP_EUK); IPR011256 (SUPERFAMILY); IPR011256 (SUPERFAMILY)	0.804982	0.283828	0.746753	0.591263
TR72833|c0_g1_i2|m.68382	PREDICTED: cubilin	193	3	5.06224e-08	0.4833	4	F:calcium ion binding; F:receptor activity; C:membrane; P:receptor-mediated endocytosis		IPR000859 (G3DSA:2.60.120.GENE3D); IPR000859 (PFAM); SIGNAL_PEPTIDE_N_REGION (PHOBIUS); SIGNAL_PEPTIDE_H_REGION (PHOBIUS); SIGNAL_PEPTIDE_C_REGION (PHOBIUS); NON_CYTOPLASMIC_DOMAIN (PHOBIUS); SIGNAL_PEPTIDE (PHOBIUS); IPR000859 (PROSITE_PROFILES); SignalP-TM (SIGNALP_GRAM_POSITIVE); SignalP-noTM (SIGNALP_EUK); IPR000859 (SUPERFAMILY)	-2.05142	0.0235552	-1.20756	0.591308
TR81521|c0_g1_i3|m.77473	epidermal cell surface receptor	929	20	1.30343e-124	0.5225	4	C:plasma membrane part; P:single-organism carbohydrate metabolic process; P:multicellular organismal development; F:protein binding	-	IPR003961 (SMART); IPR001007 (SMART); IPR003961 (PFAM); IPR013783 (G3DSA:2.60.40.GENE3D); IPR013783 (G3DSA:2.60.40.GENE3D); PTHR10489 (PANTHER); PTHR10489:SF544 (PANTHER); TRANSMEMBRANE (PHOBIUS); CYTOPLASMIC_DOMAIN (PHOBIUS); NON_CYTOPLASMIC_DOMAIN (PHOBIUS); IPR003961 (PROSITE_PROFILES); IPR003961 (PROSITE_PROFILES); IPR001007 (PROSITE_PROFILES); IPR003961 (PROSITE_PROFILES); IPR003961 (PROSITE…	0.536195	0.234963	0.46808	0.591308
TR58287|c3_g1_i3|m.52968	hypothetical protein HELRODRAFT_164914	368	20	1.26119e-29	0.484	3	F:RNA binding; P:RNA-dependent DNA replication; F:RNA-directed DNA polymerase activity		Coil (COILS); IPR000305 (PFAM); IPR000477 (PROSITE_PROFILES); IPR000305 (PROSITE_PROFILES); IPR000305 (SUPERFAMILY)	-0.258953	0.874235	-0.846799	0.591308
TR44090|c2_g1_i1|m.35012	---NA---	117	0			0	-		no IPS match	0.542823	0.161699	0.428183	0.591471
TR24989|c0_g2_i1|m.13451	---NA---	522	0			0	-		SIGNAL_PEPTIDE_C_REGION (PHOBIUS); SIGNAL_PEPTIDE (PHOBIUS); SIGNAL_PEPTIDE_N_REGION (PHOBIUS); NON_CYTOPLASMIC_DOMAIN (PHOBIUS); SIGNAL_PEPTIDE_H_REGION (PHOBIUS); TMhelix (TMHMM)	0.346139	0.379832	0.359657	0.591471
TR65110|c0_g1_i3|m.60986	---NA---	186	0			0	-		no IPS match	0.750006	0.00723731	0.395626	0.59295
TR39022|c0_g1_i1|m.29800	tumor necrosis factor-inducible gene 6 protein	159	3	1.51231e-06	0.4467	2	P:cell adhesion; F:hyaluronic acid binding		IPR000859 (SMART); IPR000859 (PFAM); IPR000859 (G3DSA:2.60.120.GENE3D); NON_CYTOPLASMIC_DOMAIN (PHOBIUS); SIGNAL_PEPTIDE_C_REGION (PHOBIUS); SIGNAL_PEPTIDE (PHOBIUS); SIGNAL_PEPTIDE_H_REGION (PHOBIUS); SIGNAL_PEPTIDE_N_REGION (PHOBIUS); IPR000859 (PROSITE_PROFILES); SignalP-noTM (SIGNALP_EUK); IPR000859 (SUPERFAMILY)	-1.68326	0.0246174	-0.994178	0.59295
TR64266|c0_g1_i1|m.60281	matrix metalloproteinase	631	20	1.21919e-167	0.559	4	F:zinc ion binding; C:extracellular matrix; F:metalloendopeptidase activity; F:calcium ion binding	-	Coil (COILS); IPR021190 (PRINTS); IPR018487 (SMART); IPR006026 (SMART); IPR018487 (PFAM); IPR001818 (PFAM); IPR002477 (G3DSA:1.10.101.GENE3D); IPR000585 (G3DSA:2.110.10.GENE3D); IPR002477 (PFAM); IPR016293 (PIRSF); IPR024079 (G3DSA:3.40.390.GENE3D); PTHR10201 (PANTHER); IPR021158 (PROSITE_PATTERNS); SIGNAL_PEPTIDE (PHOBIUS); NON_CYTOPLASMIC_DOMAIN (PHOBIUS); SIGNAL_PEPTIDE_C_REGION (PHOBIUS); SIG…	0.757999	0.196891	0.627935	0.59295
TR44337|c0_g1_i1|m.35494	6-pyruvoyl tetrahydrobiopterin synthase	146	20	9.63419e-66	0.7945	4	F:metal ion binding; F:6-pyruvoyltetrahydropterin synthase activity; P:tetrahydrobiopterin biosynthetic process; P:folic acid biosynthetic process	EC:4.2.3.12	G3DSA:3.30.479.10 (GENE3D); IPR007115 (PFAM); IPR007115 (PANTHER); PTHR12589:SF1 (PANTHER); IPR022470 (PROSITE_PATTERNS); SSF55620 (SUPERFAMILY)	0.702272	0.283137	0.648216	0.59295
TR39056|c0_g1_i2|m.29830	u7 snrna-associated sm-like protein lsm11	358	20	3.7998e-30	0.5195	0	-		Coil (COILS); G3DSA:2.30.30.100 (GENE3D); IPR001163 (PFAM); PTHR21415 (PANTHER); PTHR21415:SF1 (PANTHER); IPR010920 (SUPERFAMILY)	0.413221	0.318265	0.398147	0.59295
TR57459|c0_g1_i1|m.50633	bromodomain-containing protein ddb_g0270170	781	20	6.5536e-61	0.6585	1	P:signal transduction		IPR000159 (SMART); IPR000159 (PFAM); PTHR21298 (PANTHER); IPR000159 (PROSITE_PROFILES); IPR000159 (PROSITE_PROFILES); SignalP-TM (SIGNALP_GRAM_POSITIVE); IPR029071 (SUPERFAMILY); IPR029071 (SUPERFAMILY)	0.514088	0.510039	0.628795	0.59295
TR23094|c0_g1_i5|m.11093	latrophilin cirl-like isoform x1	1347	20	0	0.53	3	C:integral component of membrane; F:G-protein coupled receptor activity; F:carbohydrate binding		Coil (COILS); IPR000832 (PRINTS); IPR000203 (SMART); IPR001879 (SMART); IPR000203 (PFAM); IPR000922 (PFAM); IPR001879 (PFAM); IPR022624 (PFAM); IPR000832 (PFAM); PTHR12011:SF217 (PANTHER); PTHR12011 (PANTHER); CYTOPLASMIC_DOMAIN (PHOBIUS); SIGNAL_PEPTIDE_C_REGION (PHOBIUS); SIGNAL_PEPTIDE (PHOBIUS); TRANSMEMBRANE (PHOBIUS); TRANSMEMBRANE (PHOBIUS); SIGNAL_PEPTIDE_N_REGION (PHOBIUS); NON_CYTOPLASM…	0.195326	0.679751	0.314342	0.59295
TR23219|c0_g1_i1|m.11789	rab3 gtpase-activating protein non-catalytic subunit isoform x1	1413	20	0	0.5255	1	P:regulation of GTPase activity		IPR029257 (PFAM); PF14655 (PFAM); IPR026059 (PANTHER)	0.00569305	0.992498	0.25569	0.59295
TR67522|c0_g1_i1|m.64112	cobw domain-containing protein 1	378	20	2.36308e-140	0.751	1	F:nucleotide binding	-	IPR011629 (SMART); IPR027417 (G3DSA:3.40.50.GENE3D); IPR011629 (G3DSA:3.30.1220.GENE3D); IPR003495 (PFAM); IPR011629 (PFAM); PTHR13748 (PANTHER); PTHR13748:SF32 (PANTHER); IPR027417 (SUPERFAMILY); IPR011629 (SUPERFAMILY)	0.303367	0.673944	0.47896	0.593138
TR52302|c0_g1_i1|m.45873	---NA---	250	0			0	-		NON_CYTOPLASMIC_DOMAIN (PHOBIUS); TRANSMEMBRANE (PHOBIUS); TRANSMEMBRANE (PHOBIUS); CYTOPLASMIC_DOMAIN (PHOBIUS); CYTOPLASMIC_DOMAIN (PHOBIUS); TMhelix (TMHMM); TMhelix (TMHMM)	-0.889971	0.058616	-0.577564	0.593641
TR17913|c2_g1_i1|m.6060	e3 ubiquitin-protein ligase rbbp6	119	20	4.02121e-32	0.772	10	F:ferric iron binding; F:zinc ion binding; F:nucleic acid binding; P:apoptotic process; P:neurogenesis; P:cellular iron ion homeostasis; P:iron ion transport; C:extracellular region; P:cell proliferation involved in compound eye morphogenesis; C:nucleus	-	IPR014891 (PFAM); PTHR15439 (PANTHER); PTHR15439:SF0 (PANTHER); IPR014891 (PROSITE_PROFILES)	-0.32684	0.489259	-0.387343	0.593796
TR49130|c0_g1_i1|m.41482	gastrula zinc finger protein - partial	643	20	1.04178e-148	0.559	2	F:metal ion binding; F:nucleic acid binding		IPR015880 (SMART); IPR007087 (PFAM); IPR013087 (G3DSA:3.30.160.GENE3D); PF13894 (PFAM); PF13465 (PFAM); IPR013087 (G3DSA:3.30.160.GENE3D); IPR013087 (G3DSA:3.30.160.GENE3D); IPR013087 (G3DSA:3.30.160.GENE3D); IPR013087 (G3DSA:3.30.160.GENE3D); IPR022755 (PFAM); PTHR24409 (PANTHER); IPR007087 (PROSITE_PATTERNS); IPR007087 (PROSITE_PATTERNS); IPR007087 (PROSITE_PATTERNS); IPR007087 (PROSITE_PATTERN…	-0.0998865	0.932473	-0.526715	0.595369
TR18886|c3_g2_i5|m.7378	---NA---	134	0			0	-		no IPS match	0.558399	0.435905	0.623583	0.59726
TR55526|c0_g1_i1|m.49341	atpase asna1 homolog	362	20	3.10416e-179	0.876	6	P:protein insertion into ER membrane; P:transport; F:metal ion binding; F:ATP binding; F:ATPase activity; C:endoplasmic reticulum	EC:3.6.1.3	IPR016300 (TIGRFAM); IPR027417 (G3DSA:3.40.50.GENE3D); IPR025723 (PFAM); PTHR10803:SF3 (PANTHER); IPR016300 (PANTHER); SIGNAL_PEPTIDE_C_REGION (PHOBIUS); SIGNAL_PEPTIDE_H_REGION (PHOBIUS); SIGNAL_PEPTIDE_N_REGION (PHOBIUS); SIGNAL_PEPTIDE (PHOBIUS); NON_CYTOPLASMIC_DOMAIN (PHOBIUS); IPR027542 (HAMAP); IPR027417 (SUPERFAMILY)	-0.566785	0.495094	-0.679267	0.598132
TR34512|c0_g1_i1|m.23718	---NA---	260	0			0	-		CYTOPLASMIC_DOMAIN (PHOBIUS); TRANSMEMBRANE (PHOBIUS); NON_CYTOPLASMIC_DOMAIN (PHOBIUS)	-0.371799	0.264746	-0.332389	0.601664
TR43175|c0_g1_i1|m.34113	serine proteinase inhibitor	428	20	4.49543e-101	0.5545	3	P:negative regulation of cellular process; P:regulation of proteolysis; C:extracellular space	-	IPR023796 (SMART); IPR023796 (PFAM); G3DSA:3.30.497.10 (GENE3D); G3DSA:2.30.39.10 (GENE3D); IPR000215 (PANTHER); IPR023795 (PROSITE_PATTERNS); NON_CYTOPLASMIC_DOMAIN (PHOBIUS); SIGNAL_PEPTIDE_H_REGION (PHOBIUS); SIGNAL_PEPTIDE (PHOBIUS); SIGNAL_PEPTIDE_N_REGION (PHOBIUS); SIGNAL_PEPTIDE_C_REGION (PHOBIUS); IPR023796 (SUPERFAMILY)	0.953276	0.219196	0.810894	0.60169
TR33067|c0_g1_i2|m.21795	amp deaminase 2 isoform x3	851	20	0	0.795	3	F:AMP deaminase activity; P:IMP salvage; P:purine nucleobase metabolic process	EC:3.5.4.6	IPR001365 (PFAM); IPR006329 (TIGRFAM); G3DSA:3.20.20.140 (GENE3D); IPR006329 (PANTHER); IPR006650 (PROSITE_PATTERNS); NON_CYTOPLASMIC_DOMAIN (PHOBIUS); NON_CYTOPLASMIC_DOMAIN (PHOBIUS); TRANSMEMBRANE (PHOBIUS); CYTOPLASMIC_DOMAIN (PHOBIUS); TRANSMEMBRANE (PHOBIUS); SSF51556 (SUPERFAMILY); TMhelix (TMHMM); TMhelix (TMHMM)	-1.04627	0.213958	-0.882755	0.601902
TR49435|c0_g1_i1|m.41957	upf0462 protein c4orf33 homolog	728	20	7.99837e-86	0.63	0	-		PTHR31475 (PANTHER); PTHR31475:SF5 (PANTHER); SIGNAL_PEPTIDE (PHOBIUS); SIGNAL_PEPTIDE_H_REGION (PHOBIUS); SIGNAL_PEPTIDE_C_REGION (PHOBIUS); SIGNAL_PEPTIDE_N_REGION (PHOBIUS); NON_CYTOPLASMIC_DOMAIN (PHOBIUS); SignalP-noTM (SIGNALP_EUK)	1.13746	0.0885125	0.79944	0.602967
TR49154|c0_g1_i1|m.41527	---NA---	211	0			0	-		SIGNAL_PEPTIDE_C_REGION (PHOBIUS); SIGNAL_PEPTIDE_H_REGION (PHOBIUS); SIGNAL_PEPTIDE (PHOBIUS); SIGNAL_PEPTIDE_N_REGION (PHOBIUS); NON_CYTOPLASMIC_DOMAIN (PHOBIUS); SignalP-TM (SIGNALP_GRAM_POSITIVE); SignalP-noTM (SIGNALP_GRAM_NEGATIVE)	1.1769	0.38781	1.23795	0.603361
TR24989|c0_g2_i1|m.13450	hypothetical protein DAPPUDRAFT_55076	783	1	1.6652e-06	0.59	8	F:ATP binding; C:kinesin complex; P:metabolic process; F:nucleotide binding; F:microtubule motor activity; F:microtubule binding; P:microtubule-based movement; C:microtubule		Coil (COILS); Coil (COILS); Coil (COILS)	0.346139	0.379832	0.356062	0.607457
TR81945|c1_g1_i1|m.78913	PREDICTED: uncharacterized protein LOC105325263 isoform X3	506	4	3.1223e-07	0.42	2	F:alcohol O-acetyltransferase activity; P:alcohol metabolic process		IPR001242 (PFAM); SSF52777 (SUPERFAMILY)	-0.941407	0.430682	-1.03823	0.607457
TR49899|c0_g1_i2|m.43150	clip-associating protein 1-a isoform x4	1468	20	0	0.616	5	F:kinetochore binding; F:microtubule plus-end binding; C:kinetochore microtubule; C:cytoplasmic microtubule; C:tubulin complex		IPR011989 (G3DSA:1.25.10.GENE3D); IPR024395 (PFAM); PTHR21567 (PANTHER); IPR028399 (PTHR21567:PANTHER); IPR021133 (PROSITE_PROFILES); IPR016024 (SUPERFAMILY)	-0.0101623	0.988781	-0.307315	0.607457
TR13238|c1_g1_i2|m.1965	juvenile hormone-inducible protein	454	20	3.28821e-27	0.467	1	F:transferase activity, transferring phosphorus-containing groups		IPR015897 (SMART); G3DSA:3.90.1200.10 (GENE3D); IPR004119 (PFAM); PTHR11012 (PANTHER); IPR011009 (SUPERFAMILY)	0.808949	0.60779	1.15072	0.609336
TR34512|c0_g1_i1|m.23717	retinal homeobox protein rx2-like	278	20	1.16823e-42	0.6685	2	P:regulation of transcription, DNA-templated; F:sequence-specific DNA binding	-	IPR001356 (SMART); IPR001356 (PFAM); IPR009057 (G3DSA:1.10.10.GENE3D); PTHR24329 (PANTHER); IPR017970 (PROSITE_PATTERNS); IPR001356 (PROSITE_PROFILES); IPR009057 (SUPERFAMILY)	-0.370551	0.268857	-0.331166	0.61033
TR81836|c0_g1_i1|m.78834	c-type lectin 2	369	20	6.21507e-88	0.4845	1	F:protein binding		IPR002172 (SMART); IPR001304 (SMART); IPR002172 (PFAM); IPR016186 (G3DSA:3.10.100.GENE3D); IPR002172 (G3DSA:4.10.400.GENE3D); IPR001304 (PFAM); IPR023415 (PROSITE_PATTERNS); CYTOPLASMIC_DOMAIN (PHOBIUS); NON_CYTOPLASMIC_DOMAIN (PHOBIUS); TRANSMEMBRANE (PHOBIUS); IPR002172 (PROSITE_PROFILES); IPR001304 (PROSITE_PROFILES); IPR002172 (SUPERFAMILY); IPR016187 (SUPERFAMILY)	-1.14736	0.294432	-1.0684	0.61033
TR20660|c0_g1_i1|m.9320	---NA---	466	0			0	-		no IPS match	0.367729	0.321648	0.35491	0.61033
TR81592|c0_g3_i4|m.77887	hypothetical protein LOTGIDRAFT_160924	107	9	2.02589e-14	0.5911	0	-		no IPS match	-0.629173	0.581109	0.842223	0.61033
TR47665|c0_g5_i1|m.39951	mrnp complex	610	15	5.29883e-21	0.486	0	-		Coil (COILS); Coil (COILS); PTHR31027 (PANTHER)	-0.435675	0.705948	-0.74483	0.61033
TR54725|c4_g2_i2|m.48938	ferritin	169	20	1.55697e-85	0.819	6	C:cytoplasm; P:cellular iron ion homeostasis; F:ferric iron binding; F:ferroxidase activity; P:iron ion transport; P:chlorophyll metabolic process	EC:1.16.3.1	IPR012347 (G3DSA:1.20.1260.GENE3D); IPR008331 (PFAM); IPR001519 (PANTHER); IPR009040 (PROSITE_PROFILES); IPR009078 (SUPERFAMILY)	-0.168135	0.950187	-1.24563	0.61033
TR79457|c0_g2_i1|m.74998	glycosyl-phosphatidylinositol-linked carbonic anhydrase	843	20	1.85726e-111	0.5685	4	P:one-carbon metabolic process; F:carbonate dehydratase activity; F:zinc ion binding; P:nitrogen compound metabolic process	-	IPR001148 (SMART); IPR001148 (G3DSA:3.10.200.GENE3D); IPR001148 (PFAM); IPR023561 (PANTHER); IPR018338 (PROSITE_PATTERNS); IPR018338 (PROSITE_PATTERNS); IPR018338 (PROSITE_PATTERNS); IPR001148 (PROSITE_PROFILES); IPR001148 (PROSITE_PROFILES); IPR001148 (PROSITE_PROFILES); IPR001148 (PROSITE_PROFILES); IPR001148 (SUPERFAMILY); IPR001148 (SUPERFAMILY); IPR001148 (SUPERFAMILY); IPR001148 (SUPERFAMIL…	0.0604385	0.968175	0.622364	0.61033
TR54709|c4_g1_i1|m.48882	isoform a	557	20	0	0.6915	0	-		IPR008166 (PFAM); PTHR21461 (PANTHER); PTHR21461:SF4 (PANTHER); NON_CYTOPLASMIC_DOMAIN (PHOBIUS); TRANSMEMBRANE (PHOBIUS); CYTOPLASMIC_DOMAIN (PHOBIUS); TMhelix (TMHMM)	-0.0138243	0.992498	-0.646068	0.61033
TR62974|c2_g1_i2|m.59172	---NA---	349	0			0	-		no IPS match	-1.03412	0.313254	-0.990233	0.610666
TR54480|c0_g2_i1|m.48366	phytanoyl- dioxygenase	280	20	1.70361e-111	0.6375	2	P:oxidation-reduction process; F:dioxygenase activity		IPR008775 (PFAM); G3DSA:2.60.120.620 (GENE3D); PTHR20883 (PANTHER); PTHR20883:SF2 (PANTHER); SSF51197 (SUPERFAMILY)	1.35355	0.219217	1.14543	0.611944
TR33067|c0_g1_i3|m.21796	amp deaminase 2 isoform x3	888	20	0	0.7665	3	F:AMP deaminase activity; P:IMP salvage; P:purine nucleobase metabolic process	-	IPR001365 (PFAM); IPR006329 (PIRSF); IPR006329 (TIGRFAM); G3DSA:3.20.20.140 (GENE3D); IPR006329 (PANTHER); IPR006650 (PROSITE_PATTERNS); NON_CYTOPLASMIC_DOMAIN (PHOBIUS); TRANSMEMBRANE (PHOBIUS); CYTOPLASMIC_DOMAIN (PHOBIUS); TRANSMEMBRANE (PHOBIUS); NON_CYTOPLASMIC_DOMAIN (PHOBIUS); SSF51556 (SUPERFAMILY); TMhelix (TMHMM); TMhelix (TMHMM)	-1.01656	0.235934	-0.873456	0.615232
TR34512|c0_g1_i1|m.23719	---NA---	248	0			0	-		no IPS match	-0.370889	0.265759	-0.329047	0.615232
TR83308|c0_g1_i1|m.81334	pancreatic secretory trypsin inhibitor	132	7	3.64163e-08	0.6386	3	P:negative regulation of peptidase activity; P:regulation of cellular process; F:protein binding	-	IPR002350 (SMART); IPR002350 (PFAM); G3DSA:3.30.60.30 (GENE3D); NON_CYTOPLASMIC_DOMAIN (PHOBIUS); SIGNAL_PEPTIDE_N_REGION (PHOBIUS); SIGNAL_PEPTIDE_C_REGION (PHOBIUS); SIGNAL_PEPTIDE (PHOBIUS); SIGNAL_PEPTIDE_H_REGION (PHOBIUS); IPR002350 (PROSITE_PROFILES); SignalP-TM (SIGNALP_GRAM_POSITIVE); SignalP-noTM (SIGNALP_GRAM_NEGATIVE); SignalP-noTM (SIGNALP_EUK); SSF100895 (SUPERFAMILY)	-1.32227	0.304929	-1.24573	0.615232
TR27936|c1_g1_i1|m.16511	axin-2 isoform x1	1085	20	3.92584e-82	0.508	1	P:termination of G-protein coupled receptor signaling pathway		IPR016137 (PRINTS); IPR016137 (SMART); IPR001158 (SMART); IPR001158 (PFAM); IPR016137 (PFAM); IPR014936 (PFAM); IPR024066 (G3DSA:1.10.196.GENE3D); G3DSA:1.10.167.10 (GENE3D); PTHR10845 (PANTHER); PTHR10845:SF148 (PANTHER); IPR001158 (PROSITE_PROFILES); IPR016137 (PROSITE_PROFILES); IPR029071 (SUPERFAMILY); IPR016137 (SUPERFAMILY)	0.231259	0.356375	0.230776	0.615232
TR67470|c0_g1_i3|m.63853	probable gpi-anchored adhesin-like protein pga55 isoform x1	1427	20	1.14811e-48	0.54	0	-		Coil (COILS); Coil (COILS); Coil (COILS); Coil (COILS); PTHR24153 (PANTHER); PTHR24153:SF8 (PANTHER)	0.819121	0.363427	0.831399	0.615232
TR43176|c0_g1_i1|m.34116	fad synthase isoform x1	575	20	1.71284e-158	0.643	1	F:transferase activity	-	IPR001453 (SMART); IPR001453 (G3DSA:3.40.980.GENE3D); IPR001453 (PFAM); IPR014729 (G3DSA:3.40.50.GENE3D); IPR002500 (PFAM); PTHR23293 (PANTHER); PTHR23293:SF9 (PANTHER); SSF52402 (SUPERFAMILY); IPR001453 (SUPERFAMILY)	-0.678499	0.534209	-0.858728	0.615349
TR74688|c0_g1_i1|m.70907	antimicrobial peptide type 2 precursor	196	6	3.00914e-35	0.5817	2	F:peptidase inhibitor activity; C:extracellular region		IPR008197 (G3DSA:4.10.75.GENE3D); SIGNAL_PEPTIDE_C_REGION (PHOBIUS); SIGNAL_PEPTIDE_N_REGION (PHOBIUS); SIGNAL_PEPTIDE (PHOBIUS); SIGNAL_PEPTIDE_H_REGION (PHOBIUS); NON_CYTOPLASMIC_DOMAIN (PHOBIUS); IPR008197 (PROSITE_PROFILES); SignalP-noTM (SIGNALP_GRAM_NEGATIVE); SignalP-TM (SIGNALP_GRAM_POSITIVE); SignalP-noTM (SIGNALP_EUK)	0.592899	0.48933	0.69816	0.615539
TR65496|c3_g3_i2|m.62049	ephrin-b2 isoform x1	326	20	1.20256e-84	0.797	3	C:membrane; F:catalytic activity; P:oxidation-reduction process	-	IPR001799 (PRINTS); IPR001799 (PFAM); IPR008972 (G3DSA:2.60.40.GENE3D); IPR001799 (PANTHER); PTHR11304:SF29 (PANTHER); CYTOPLASMIC_DOMAIN (PHOBIUS); TRANSMEMBRANE (PHOBIUS); NON_CYTOPLASMIC_DOMAIN (PHOBIUS); TRANSMEMBRANE (PHOBIUS); CYTOPLASMIC_DOMAIN (PHOBIUS); IPR001799 (PROSITE_PROFILES); SignalP-noTM (SIGNALP_EUK); SignalP-TM (SIGNALP_GRAM_POSITIVE); IPR008972 (SUPERFAMILY); TMhelix (TMHMM)	0.0346152	0.9857	0.799427	0.615539
TR49878|c4_g1_i2|m.43030	---NA---	402	0			0	-		SIGNAL_PEPTIDE_N_REGION (PHOBIUS); SIGNAL_PEPTIDE (PHOBIUS); SIGNAL_PEPTIDE_H_REGION (PHOBIUS); SIGNAL_PEPTIDE_C_REGION (PHOBIUS); NON_CYTOPLASMIC_DOMAIN (PHOBIUS); SignalP-noTM (SIGNALP_GRAM_NEGATIVE); SignalP-TM (SIGNALP_GRAM_POSITIVE); SignalP-noTM (SIGNALP_EUK)	1.19532	0.106799	0.856284	0.61583
TR80575|c0_g1_i2|m.75847	microtubule-associated protein jupiter isoform x1	215	20	1.36338e-13	0.566	0	-		no IPS match	0.300614	0.336956	0.294674	0.615985
TR73663|c3_g2_i5|m.69284	cytochrome p450 cyp12a2-like	367	20	3.31297e-65	0.5375	3	F:oxidoreductase activity, acting on paired donors, with incorporation or reduction of molecular oxygen; F:iron ion binding; F:heme binding	-	IPR002401 (PRINTS); IPR001128 (PFAM); IPR001128 (G3DSA:1.10.630.GENE3D); PTHR24305 (PANTHER); PTHR24305:SF49 (PANTHER); IPR001128 (SUPERFAMILY)	-0.451359	0.522039	-0.558887	0.615985
TR49690|c2_g2_i10|m.42231	sodium-independent sulfate anion transporter	674	20	0	0.656	2	C:integral component of membrane; F:secondary active sulfate transmembrane transporter activity	-	IPR002645 (G3DSA:3.30.750.GENE3D); IPR011547 (PFAM); IPR002645 (PFAM); IPR030402 (PFAM); IPR001902 (TIGRFAM); IPR001902 (PANTHER); PTHR11814:SF55 (PANTHER); TRANSMEMBRANE (PHOBIUS); TRANSMEMBRANE (PHOBIUS); NON_CYTOPLASMIC_DOMAIN (PHOBIUS); NON_CYTOPLASMIC_DOMAIN (PHOBIUS); TRANSMEMBRANE (PHOBIUS); TRANSMEMBRANE (PHOBIUS); TRANSMEMBRANE (PHOBIUS); CYTOPLASMIC_DOMAIN (PHOBIUS); TRANSMEMBRANE (PHOB…	-0.567227	0.559777	-0.742428	0.615985
TR24390|c0_g2_i1|m.12867	rna polymerase ii degradation factor 1-like isoform x3	1237	20	2.04679e-79	0.6655	1	F:protein binding		IPR001660 (SMART); IPR013761 (G3DSA:1.10.150.GENE3D); IPR021129 (PFAM); IPR013761 (SUPERFAMILY)	-0.159816	0.880283	0.515046	0.615985
TR47508|c0_g2_i2|m.39596	hypothetical protein EAG_11073, partial	167	3	1.56171e-13	0.6933	0	-		no IPS match	-0.813716	0.372287	-0.828837	0.617903
TR62974|c2_g1_i1|m.59171	---NA---	226	0			0	-		no IPS match	-1.03423	0.312725	-0.982817	0.620433
TR76832|c0_g2_i1|m.72228	protein partial	587	20	2.52593e-78	0.6	0	-		Coil (COILS); IPR007518 (PFAM); IPR007518 (PANTHER)	-0.00303462	0.9954	-0.254748	0.620433
TR58622|c0_g1_i1|m.53412	hypothetical protein NEMVEDRAFT_v1g148126	128	1	1.16837e-07	0.54	0	-		NON_CYTOPLASMIC_DOMAIN (PHOBIUS); TRANSMEMBRANE (PHOBIUS); TRANSMEMBRANE (PHOBIUS); CYTOPLASMIC_DOMAIN (PHOBIUS); NON_CYTOPLASMIC_DOMAIN (PHOBIUS); CYTOPLASMIC_DOMAIN (PHOBIUS); TRANSMEMBRANE (PHOBIUS); TMhelix (TMHMM); TMhelix (TMHMM); TMhelix (TMHMM)	-1.03061	0.0345521	-0.621354	0.621434
TR58622|c0_g1_i1|m.53414	protein root primordium defective 1-like	105	7	6.95644e-10	0.4671	1	C:mitochondrion		no IPS match	-1.03061	0.0345521	-0.621354	0.621434
TR49400|c0_g1_i3|m.41819	af4 fmr2 family member 4 isoform x1	1531	20	1.25262e-47	0.5395	1	F:DNA binding		IPR007797 (PFAM); PTHR10528:SF11 (PANTHER); IPR007797 (PANTHER)	-0.429201	0.0459644	-0.267282	0.621434
TR41016|c0_g1_i3|m.31722	nk-tumor recognition partial	154	8	1.80244e-07	0.48	2	F:peptidyl-prolyl cis-trans isomerase activity; P:protein folding		IPR029000 (G3DSA:2.40.100.GENE3D); IPR002130 (PFAM); IPR029000 (SUPERFAMILY)	-1.15846	0.134814	-0.851436	0.621434
TR62973|c3_g2_i6|m.59164	threo-3-hydroxyaspartate ammonia-lyase-like	1708	20	0	0.845	5	P:threonine catabolic process; F:amino acid binding; F:L-threonine ammonia-lyase activity; P:glycine metabolic process; P:L-serine metabolic process	EC:4.3.1.19	IPR005789 (TIGRFAM); IPR001926 (PFAM); G3DSA:3.30.70.260 (GENE3D); G3DSA:3.40.50.1100 (GENE3D); IPR002912 (PFAM); PTHR10314:SF17 (PANTHER); PTHR10314 (PANTHER); IPR002912 (PROSITE_PROFILES); IPR001926 (SUPERFAMILY)	-0.584024	0.139242	-0.437283	0.621434
TR49855|c1_g1_i1|m.42852	low quality protein: titin-like	4773	20	0	0.758	1	F:protein binding		IPR003598 (SMART); IPR003599 (SMART); IPR013783 (G3DSA:2.60.40.GENE3D); IPR013783 (G3DSA:2.60.40.GENE3D); IPR010939 (PFAM); IPR013783 (G3DSA:2.60.40.GENE3D); IPR013098 (PFAM); IPR013783 (G3DSA:2.60.40.GENE3D); IPR013783 (G3DSA:2.60.40.GENE3D); IPR013783 (G3DSA:2.60.40.GENE3D); IPR013783 (G3DSA:2.60.40.GENE3D); IPR013783 (G3DSA:2.60.40.GENE3D); IPR013783 (G3DSA:2.60.40.GENE3D); PTHR19897:SF149 (PA…	-0.669523	0.223843	-0.564029	0.621434
TR67843|c0_g1_i1|m.64585	pancreatic lipase-related protein 2-like	455	20	1.62306e-50	0.5145	1	F:carboxylic ester hydrolase activity	-	IPR000734 (PRINTS); IPR013818 (PFAM); IPR029058 (G3DSA:3.40.50.GENE3D); IPR000734 (PANTHER); TRANSMEMBRANE (PHOBIUS); CYTOPLASMIC_DOMAIN (PHOBIUS); TRANSMEMBRANE (PHOBIUS); NON_CYTOPLASMIC_DOMAIN (PHOBIUS); NON_CYTOPLASMIC_DOMAIN (PHOBIUS); IPR029058 (SUPERFAMILY); TMhelix (TMHMM); TMhelix (TMHMM); TMhelix (TMHMM)	0.396721	0.333006	0.383732	0.621434
TR29516|c2_g1_i4|m.18635	e3 ubiquitin-protein ligase rnf152-like	371	19	7.50298e-09	0.5305	2	F:zinc ion binding; F:protein binding	-	Coil (COILS); Coil (COILS); Coil (COILS); IPR001841 (SMART); IPR001841 (PFAM); IPR023137 (G3DSA:1.10.3540.GENE3D); IPR013083 (G3DSA:3.30.40.GENE3D); PTHR13139 (PANTHER); IPR001841 (PROSITE_PROFILES); SSF57850 (SUPERFAMILY)	0.964956	0.343676	0.949222	0.621434
TR58145|c0_g1_i1|m.52265	---NA---	210	0			0	-		no IPS match	-1.07513	0.392362	-1.11913	0.621434
TR40317|c0_g1_i2|m.31172	---NA---	206	0			0	-		SIGNAL_PEPTIDE_N_REGION (PHOBIUS); SIGNAL_PEPTIDE_C_REGION (PHOBIUS); NON_CYTOPLASMIC_DOMAIN (PHOBIUS); SIGNAL_PEPTIDE_H_REGION (PHOBIUS); SIGNAL_PEPTIDE (PHOBIUS); SignalP-noTM (SIGNALP_EUK)	-1.10094	0.403791	-1.16601	0.621434
TR42476|c0_g5_i1|m.33215	---NA---	125	0			0	-		no IPS match	-0.673163	0.513578	-0.815087	0.621434
TR29322|c0_g1_i1|m.18524	3-hydroxyacyl- dehydrogenase type-2	255	20	2.47783e-142	0.8245	1	F:oxidoreductase activity	-	IPR002347 (PRINTS); IPR002198 (PRINTS); IPR013968 (SMART); IPR016040 (G3DSA:3.40.50.GENE3D); IPR002198 (PFAM); PTHR24316:SF251 (PANTHER); PTHR24316 (PANTHER); IPR020904 (PROSITE_PATTERNS); SSF51735 (SUPERFAMILY)	-0.259641	0.724226	-0.460369	0.621434
TR53168|c0_g1_i1|m.46697	---NA---	451	0			0	-		Coil (COILS); Coil (COILS); Coil (COILS); Coil (COILS); TRANSMEMBRANE (PHOBIUS); NON_CYTOPLASMIC_DOMAIN (PHOBIUS); CYTOPLASMIC_DOMAIN (PHOBIUS); TMhelix (TMHMM)	-0.284401	0.73674	-0.519291	0.621434
TR81958|c7_g1_i1|m.78984	---NA---	135	0			0	-		no IPS match	0.548637	0.756444	1.05156	0.621434
TR44103|c0_g1_i3|m.35062	apoptosis-stimulating of p53 protein 2-like	514	20	6.98043e-76	0.6605	0	-		Coil (COILS); Coil (COILS); Coil (COILS); Coil (COILS); PTHR24131 (PANTHER)	0.140749	0.807327	0.316151	0.621434
TR26430|c0_g1_i1|m.15416	nadh dehydrogenase	397	20	1.02617e-146	0.674	6	F:NADH dehydrogenase activity; C:mitochondrial part; C:lipid particle; F:nucleoside kinase activity; F:ATP binding; P:electron transport	EC:1.6.99.3	IPR027417 (G3DSA:3.40.50.GENE3D); IPR002624 (PFAM); IPR015828 (PIRSF); PTHR10513:SF15 (PANTHER); IPR002624 (PANTHER); SignalP-TM (SIGNALP_GRAM_POSITIVE); IPR027417 (SUPERFAMILY)	-0.141826	0.83254	-0.370072	0.621434
TR82589|c0_g1_i1|m.80013	monocarboxylate transporter 3 isoform x4	824	20	0	0.636	2	P:transmembrane transport; C:integral component of membrane		G3DSA:1.20.1250.20 (GENE3D); IPR011701 (PFAM); PTHR11360:SF91 (PANTHER); PTHR11360 (PANTHER); CYTOPLASMIC_DOMAIN (PHOBIUS); NON_CYTOPLASMIC_DOMAIN (PHOBIUS); TRANSMEMBRANE (PHOBIUS); CYTOPLASMIC_DOMAIN (PHOBIUS); TRANSMEMBRANE (PHOBIUS); TRANSMEMBRANE (PHOBIUS); CYTOPLASMIC_DOMAIN (PHOBIUS); NON_CYTOPLASMIC_DOMAIN (PHOBIUS); NON_CYTOPLASMIC_DOMAIN (PHOBIUS); TRANSMEMBRANE (PHOBIUS); TRANSMEMBRANE…	-0.222063	0.885537	-0.756986	0.621434
TR67470|c0_g1_i4|m.63857	probable gpi-anchored adhesin-like protein pga55 isoform x1	1393	20	1.04799e-48	0.5405	0	-		Coil (COILS); Coil (COILS); Coil (COILS); Coil (COILS); PTHR24153 (PANTHER); PTHR24153:SF8 (PANTHER)	0.812202	0.363338	0.816016	0.623156
TR49899|c0_g1_i9|m.43173	clip-associating protein 1-a isoform x3	1533	20	0	0.617	5	F:kinetochore binding; F:microtubule plus-end binding; C:kinetochore microtubule; C:cytoplasmic microtubule; C:tubulin complex		IPR011989 (G3DSA:1.25.10.GENE3D); IPR024395 (PFAM); PTHR21567 (PANTHER); IPR028399 (PTHR21567:PANTHER); IPR021133 (PROSITE_PROFILES); IPR016024 (SUPERFAMILY)	-0.0144326	0.9857	-0.27551	0.623156
TR64266|c0_g1_i2|m.60286	matrix metalloproteinase	708	20	6.29151e-91	0.582	3	F:zinc ion binding; C:extracellular matrix; F:metalloendopeptidase activity	-	Coil (COILS); IPR021190 (PRINTS); IPR018487 (SMART); IPR006026 (SMART); IPR018487 (PFAM); IPR002477 (G3DSA:1.10.101.GENE3D); IPR000585 (G3DSA:2.110.10.GENE3D); IPR002477 (PFAM); IPR024079 (G3DSA:3.40.390.GENE3D); IPR001818 (PFAM); PTHR10201 (PANTHER); IPR021158 (PROSITE_PATTERNS); SIGNAL_PEPTIDE (PHOBIUS); SIGNAL_PEPTIDE_C_REGION (PHOBIUS); SIGNAL_PEPTIDE_H_REGION (PHOBIUS); SIGNAL_PEPTIDE_N_REGI…	0.776786	0.205344	0.634747	0.624564
TR14964|c0_g1_i1|m.4068	---NA---	117	0			3	F:chitin binding; P:chitin metabolic process; C:extracellular region		IPR002557 (SMART); IPR002557 (G3DSA:2.170.140.GENE3D); IPR002557 (PFAM); SIGNAL_PEPTIDE_C_REGION (PHOBIUS); SIGNAL_PEPTIDE_H_REGION (PHOBIUS); SIGNAL_PEPTIDE (PHOBIUS); SIGNAL_PEPTIDE_N_REGION (PHOBIUS); NON_CYTOPLASMIC_DOMAIN (PHOBIUS); IPR002557 (PROSITE_PROFILES); SignalP-noTM (SIGNALP_EUK); IPR002557 (SUPERFAMILY); TMhelix (TMHMM)	-1.55549	0.00416151	-0.758821	0.624837
TR59700|c4_g2_i4|m.54623	hypothetical protein L345_14201, partial	416	1	4.07879e-12	0.68	0	-		no IPS match	-0.969794	0.206764	-0.788181	0.624837
TR58145|c0_g1_i1|m.52264	---NA---	644	0			0	-		TRANSMEMBRANE (PHOBIUS); CYTOPLASMIC_DOMAIN (PHOBIUS); NON_CYTOPLASMIC_DOMAIN (PHOBIUS); SignalP-noTM (SIGNALP_EUK)	-1.07545	0.391416	-1.11508	0.624837
TR28901|c2_g2_i2|m.18006	dnaj homolog subfamily b member 9	225	20	5.898e-50	0.542	3	C:cytoplasm; C:intracellular organelle lumen; C:intracellular membrane-bounded organelle	-	IPR001623 (PRINTS); IPR001623 (SMART); IPR001623 (G3DSA:1.10.287.GENE3D); IPR001623 (PFAM); PTHR24077 (PANTHER); IPR018253 (PROSITE_PATTERNS); SIGNAL_PEPTIDE (PHOBIUS); NON_CYTOPLASMIC_DOMAIN (PHOBIUS); SIGNAL_PEPTIDE_C_REGION (PHOBIUS); SIGNAL_PEPTIDE_H_REGION (PHOBIUS); SIGNAL_PEPTIDE_N_REGION (PHOBIUS); IPR001623 (PROSITE_PROFILES); SignalP-noTM (SIGNALP_EUK); IPR001623 (SUPERFAMILY)	-0.752631	0.433328	-0.821234	0.624837
TR83176|c0_g5_i2|m.81092	---NA---	105	0			0	-		NON_CYTOPLASMIC_DOMAIN (PHOBIUS); SIGNAL_PEPTIDE_N_REGION (PHOBIUS); SIGNAL_PEPTIDE (PHOBIUS); SIGNAL_PEPTIDE_C_REGION (PHOBIUS); SIGNAL_PEPTIDE_H_REGION (PHOBIUS); SignalP-noTM (SIGNALP_GRAM_NEGATIVE); SignalP-TM (SIGNALP_GRAM_POSITIVE); SignalP-TM (SIGNALP_EUK); TMhelix (TMHMM); TMhelix (TMHMM)	0.61798	0.437802	0.674154	0.624837
TR82836|c0_g1_i2|m.80364	multiple epidermal growth factor-like domains protein 6 isoform x2	1840	20	0	0.564	2	F:protein binding; F:calcium ion binding		PR00011 (PRINTS); IPR000742 (SMART); IPR001881 (SMART); IPR002049 (SMART); G3DSA:2.10.25.10 (GENE3D); G3DSA:2.10.25.10 (GENE3D); IPR002049 (PFAM); G3DSA:2.10.25.10 (GENE3D); G3DSA:2.10.25.10 (GENE3D); G3DSA:2.10.25.10 (GENE3D); G3DSA:2.10.25.10 (GENE3D); PF14670 (PFAM); IPR013032 (PFAM); G3DSA:2.170.300.10 (GENE3D); G3DSA:2.10.25.10 (GENE3D); IPR001881 (PFAM); IPR026823 (PFAM); PTHR24035:SF29 (PA…	0.371344	0.458993	0.413901	0.624837
TR80699|c0_g1_i1|m.76003	small subunit processome component 20 homolog	2130	20	0	0.5075	1	F:binding		Coil (COILS); Coil (COILS); Coil (COILS); IPR011430 (PFAM); PTHR17695 (PANTHER); PTHR17695:SF11 (PANTHER); TRANSMEMBRANE (PHOBIUS); NON_CYTOPLASMIC_DOMAIN (PHOBIUS); CYTOPLASMIC_DOMAIN (PHOBIUS); SignalP-noTM (SIGNALP_EUK); SignalP-TM (SIGNALP_GRAM_POSITIVE); IPR016024 (SUPERFAMILY)	-0.197507	0.674448	-0.307125	0.624837
TR51332|c0_g1_i1|m.44961	protein o-mannosyltransferase 1	843	20	0	0.746	3	P:protein O-linked glycosylation; F:mannosyltransferase activity; C:alpha-1,6-mannosyltransferase complex	-	IPR016093 (SMART); IPR016093 (PFAM); IPR003342 (PFAM); G3DSA:2.80.10.50 (GENE3D); IPR027005 (PANTHER); PTHR10050:SF26 (PANTHER); CYTOPLASMIC_DOMAIN (PHOBIUS); NON_CYTOPLASMIC_DOMAIN (PHOBIUS); TRANSMEMBRANE (PHOBIUS); NON_CYTOPLASMIC_DOMAIN (PHOBIUS); NON_CYTOPLASMIC_DOMAIN (PHOBIUS); TRANSMEMBRANE (PHOBIUS); NON_CYTOPLASMIC_DOMAIN (PHOBIUS); TRANSMEMBRANE (PHOBIUS); NON_CYTOPLASMIC_DOMAIN (PHOBI…	1.25524	0.0275226	0.729486	0.625335
TR40317|c0_g1_i2|m.31173	---NA---	180	0			0	-		NON_CYTOPLASMIC_DOMAIN (PHOBIUS); TRANSMEMBRANE (PHOBIUS); CYTOPLASMIC_DOMAIN (PHOBIUS); TMhelix (TMHMM)	-1.10194	0.402798	-1.15738	0.625335
TR80970|c0_g1_i1|m.76562	---NA---	235	0			0	-		IPR029034 (G3DSA:2.10.90.GENE3D); NON_CYTOPLASMIC_DOMAIN (PHOBIUS); CYTOPLASMIC_DOMAIN (PHOBIUS); TRANSMEMBRANE (PHOBIUS); TMhelix (TMHMM)	-0.666778	0.496542	-0.782756	0.625335
TR84109|c5_g1_i1|m.82037	upf0553 protein c9orf64 homolog	339	20	3.7571e-111	0.6525	3	F:molecular_function; P:biological_process; C:cellular_component		IPR019438 (PFAM); PTHR21314:SF0 (PANTHER); IPR019438 (PANTHER)	-0.201516	0.733002	0.357568	0.625335
TR76832|c0_g2_i2|m.72230	protein partial	622	20	2.19595e-84	0.598	0	-		Coil (COILS); IPR007518 (PFAM); IPR007518 (PANTHER)	-0.0255557	0.968175	-0.259998	0.625796
TR47508|c0_g2_i3|m.39597	hypothetical protein COCSUDRAFT_40018	308	1	3.02218e-10	0.62	0	-		no IPS match	-0.797713	0.379779	-0.809849	0.62939
TR76353|c0_g1_i1|m.71561	---NA---	224	0			0	-		SIGNAL_PEPTIDE (PHOBIUS); SIGNAL_PEPTIDE_H_REGION (PHOBIUS); SIGNAL_PEPTIDE_C_REGION (PHOBIUS); NON_CYTOPLASMIC_DOMAIN (PHOBIUS); SIGNAL_PEPTIDE_N_REGION (PHOBIUS); SignalP-noTM (SIGNALP_EUK); SignalP-TM (SIGNALP_GRAM_POSITIVE); SignalP-noTM (SIGNALP_GRAM_NEGATIVE); TMhelix (TMHMM)	-0.552856	0.767123	-1.09445	0.62939
TR49401|c0_g1_i11|m.41839	---NA---	192	0			0	-		no IPS match	-0.389535	0.789842	-0.825016	0.62939
TR47251|c2_g1_i1|m.38617	spectrin alpha chain-like	360	20	0	0.8385	3	P:protein transport; F:calcium ion binding; F:protein binding	-	Coil (COILS); IPR002048 (SMART); IPR011992 (PFAM); G3DSA:1.20.58.60 (GENE3D); IPR011992 (G3DSA:1.10.238.GENE3D); IPR011992 (G3DSA:1.10.238.GENE3D); IPR002017 (PFAM); IPR014837 (PFAM); PTHR11915:SF250 (PANTHER); PTHR11915 (PANTHER); IPR002048 (PROSITE_PROFILES); IPR002048 (PROSITE_PROFILES); SSF46966 (SUPERFAMILY); SSF47473 (SUPERFAMILY); SSF46966 (SUPERFAMILY)	-0.342151	0.682552	-0.538878	0.629621
TR49435|c0_g1_i2|m.41959	upf0462 protein c4orf33 homolog	449	20	2.71049e-88	0.625	0	-		PTHR31475 (PANTHER); PTHR31475:SF5 (PANTHER); TRANSMEMBRANE (PHOBIUS); SIGNAL_PEPTIDE (PHOBIUS); SIGNAL_PEPTIDE_H_REGION (PHOBIUS); SIGNAL_PEPTIDE_C_REGION (PHOBIUS); SIGNAL_PEPTIDE_N_REGION (PHOBIUS); NON_CYTOPLASMIC_DOMAIN (PHOBIUS); CYTOPLASMIC_DOMAIN (PHOBIUS); SignalP-noTM (SIGNALP_EUK)	1.04711	0.140462	0.777419	0.630606
TR75108|c0_g1_i1|m.71128	growth hormone-inducible transmembrane protein	336	20	8.4224e-104	0.6785	1	C:membrane	-	IPR006214 (PFAM); PTHR23291:SF32 (PANTHER); IPR006214 (PANTHER); TRANSMEMBRANE (PHOBIUS); NON_CYTOPLASMIC_DOMAIN (PHOBIUS); CYTOPLASMIC_DOMAIN (PHOBIUS); NON_CYTOPLASMIC_DOMAIN (PHOBIUS); CYTOPLASMIC_DOMAIN (PHOBIUS); CYTOPLASMIC_DOMAIN (PHOBIUS); TRANSMEMBRANE (PHOBIUS); TRANSMEMBRANE (PHOBIUS); TRANSMEMBRANE (PHOBIUS); NON_CYTOPLASMIC_DOMAIN (PHOBIUS); TRANSMEMBRANE (PHOBIUS); CYTOPLASMIC_DOMAI…	-0.30977	0.509206	-0.369127	0.630606
TR57485|c0_g1_i1|m.50789	facilitated trehalose transporter tret1-like isoform x1	569	20	9.90112e-60	0.4965	3	P:disaccharide transport; F:transmembrane transporter activity; C:integral component of membrane	-	IPR005828 (PFAM); G3DSA:1.20.1250.20 (GENE3D); G3DSA:1.20.1250.20 (GENE3D); PTHR24063 (PANTHER); IPR005829 (PROSITE_PATTERNS); NON_CYTOPLASMIC_DOMAIN (PHOBIUS); CYTOPLASMIC_DOMAIN (PHOBIUS); CYTOPLASMIC_DOMAIN (PHOBIUS); TRANSMEMBRANE (PHOBIUS); TRANSMEMBRANE (PHOBIUS); CYTOPLASMIC_DOMAIN (PHOBIUS); TRANSMEMBRANE (PHOBIUS); NON_CYTOPLASMIC_DOMAIN (PHOBIUS); NON_CYTOPLASMIC_DOMAIN (PHOBIUS); TRANS…	-1.63671	0.0210805	-0.90069	0.634401
TR34335|c3_g1_i1|m.23084	bromodomain-containing protein ddb_g0270170	1162	20	1.96446e-63	0.686	1	P:signal transduction		IPR000159 (SMART); IPR000159 (PFAM); G3DSA:3.10.20.90 (GENE3D); PTHR21298 (PANTHER); IPR000159 (PROSITE_PROFILES); IPR000159 (PROSITE_PROFILES); IPR029071 (SUPERFAMILY); IPR029071 (SUPERFAMILY)	0.788739	0.290312	0.710541	0.634401
TR23971|c1_g1_i1|m.12131	four-jointed box protein 1-like	494	20	1.02874e-132	0.6605	0	-		IPR024868 (PRINTS); IPR009581 (PFAM); PTHR13147:SF5 (PANTHER); IPR024868 (PANTHER); TRANSMEMBRANE (PHOBIUS); NON_CYTOPLASMIC_DOMAIN (PHOBIUS); CYTOPLASMIC_DOMAIN (PHOBIUS); TMhelix (TMHMM)	0.84926	0.290312	0.766243	0.634401
TR24458|c0_g1_i2|m.13201	---NA---	203	0			0	-		Coil (COILS); IPR018851 (PFAM)	-0.2192	0.813275	0.493662	0.635926
TR36736|c0_g1_i1|m.27277	baculoviral iap repeat-containing protein 7 isoform x1	449	20	2.05645e-50	0.439	2	F:metal ion binding; F:zinc ion binding		Coil (COILS); IPR001370 (SMART); IPR001370 (PFAM); IPR001370 (G3DSA:1.10.1170.GENE3D); PF13920 (PFAM); PTHR10044 (PANTHER); PTHR10044:SF86 (PANTHER); IPR001370 (PROSITE_PATTERNS); IPR001370 (PROSITE_PROFILES); IPR001370 (PROSITE_PROFILES); SSF57924 (SUPERFAMILY); SSF57924 (SUPERFAMILY)	-0.402732	0.856731	-1.16558	0.635926
TR17944|c0_g1_i3|m.6263	synphilin-1 isoform x1	1561	20	1.62165e-43	0.5295	1	F:protein binding		IPR002110 (SMART); IPR020683 (PFAM); IPR020683 (G3DSA:1.25.40.GENE3D); PF13857 (PFAM); PTHR22882 (PANTHER); IPR002110 (PROSITE_PROFILES); IPR020683 (PROSITE_PROFILES); IPR020683 (SUPERFAMILY)	0.756314	0.160651	0.575524	0.63671
TR67783|c0_g1_i4|m.64270	prohormone-4	223	20	1.25795e-93	0.7755	1	F:protein binding		IPR002172 (SMART); IPR002172 (G3DSA:4.10.400.GENE3D); IPR002172 (PFAM); PTHR20967 (PANTHER); SIGNAL_PEPTIDE_N_REGION (PHOBIUS); SIGNAL_PEPTIDE (PHOBIUS); SIGNAL_PEPTIDE_H_REGION (PHOBIUS); NON_CYTOPLASMIC_DOMAIN (PHOBIUS); SIGNAL_PEPTIDE_C_REGION (PHOBIUS); IPR002172 (PROSITE_PROFILES); SignalP-noTM (SIGNALP_GRAM_NEGATIVE); SignalP-TM (SIGNALP_GRAM_POSITIVE); SignalP-noTM (SIGNALP_EUK); IPR002172…	-0.355658	0.432108	-0.382424	0.63671
TR36940|c0_g1_i1|m.27702	PREDICTED: uncharacterized protein LOC105221415 isoform X2	1220	20	9.46894e-137	0.635	0	-		IPR003609 (SMART); IPR001507 (SMART); G3DSA:3.50.4.10 (GENE3D); IPR001507 (PFAM); IPR003014 (PFAM); PTHR22963 (PANTHER); PTHR22963:SF27 (PANTHER); TRANSMEMBRANE (PHOBIUS); NON_CYTOPLASMIC_DOMAIN (PHOBIUS); CYTOPLASMIC_DOMAIN (PHOBIUS); SIGNAL_PEPTIDE (PHOBIUS); SIGNAL_PEPTIDE_H_REGION (PHOBIUS); SIGNAL_PEPTIDE_C_REGION (PHOBIUS); SIGNAL_PEPTIDE_N_REGION (PHOBIUS); IPR003609 (PROSITE_PROFILES); IP…	1.10925	0.298135	1.01396	0.637099
TR35370|c0_g1_i1|m.26217	calcineurin b homologous protein 1	189	20	3.78053e-105	0.901	1	F:calcium ion binding	-	IPR002048 (SMART); IPR011992 (G3DSA:1.10.238.GENE3D); IPR011992 (PFAM); PTHR23056 (PANTHER); PTHR23056:SF25 (PANTHER); IPR018247 (PROSITE_PATTERNS); IPR002048 (PROSITE_PROFILES); IPR002048 (PROSITE_PROFILES); IPR002048 (PROSITE_PROFILES); SSF47473 (SUPERFAMILY)	-0.319987	0.587364	-0.429161	0.637099
TR21417|c0_g1_i1|m.9813	thioredoxin- partial	105	20	1.54566e-49	0.8185	4	P:cell redox homeostasis; F:protein disulfide oxidoreductase activity; P:glycerol ether metabolic process; P:electron transport	-	PR00421 (PRINTS); IPR013766 (PFAM); IPR005746 (PIRSF); IPR012336 (G3DSA:3.40.30.GENE3D); IPR005746 (PANTHER); IPR017937 (PROSITE_PATTERNS); IPR012336 (PROSITE_PROFILES); IPR012336 (SUPERFAMILY)	-0.769002	0.262647	-0.668628	0.637776
TR28280|c0_g2_i1|m.17322	star protein	280	20	5.16995e-56	0.5705	2	P:organic substance transport; P:single-organism transport	-	IPR006342 (PFAM); IPR029063 (G3DSA:3.40.50.GENE3D); CYTOPLASMIC_DOMAIN (PHOBIUS); NON_CYTOPLASMIC_DOMAIN (PHOBIUS); TRANSMEMBRANE (PHOBIUS); IPR029063 (SUPERFAMILY); TMhelix (TMHMM)	0.55468	0.758638	1.05652	0.638672
TR47973|c0_g1_i1|m.40155	wee1-like protein kinase	622	20	0	0.656	5	F:ATP binding; P:mitotic nuclear division; F:non-membrane spanning protein tyrosine kinase activity; C:nucleus; F:magnesium ion binding	-	Coil (COILS); IPR002290 (SMART); IPR017164 (PIRSF); IPR000719 (PFAM); G3DSA:3.30.200.20 (GENE3D); G3DSA:1.10.510.10 (GENE3D); PTHR11042:SF69 (PANTHER); PTHR11042 (PANTHER); IPR017441 (PROSITE_PATTERNS); IPR008271 (PROSITE_PATTERNS); IPR000719 (PROSITE_PROFILES); IPR011009 (SUPERFAMILY)	-1.24295	0.184653	-0.974427	0.640635
TR13238|c1_g1_i1|m.1964	juvenile hormone-inducible protein	447	20	1.09862e-26	0.4695	1	F:transferase activity, transferring phosphorus-containing groups		IPR015897 (SMART); IPR004119 (PFAM); G3DSA:3.90.1200.10 (GENE3D); PTHR11012 (PANTHER); IPR011009 (SUPERFAMILY)	0.810344	0.613843	1.13123	0.640635
TR63675|c0_g1_i1|m.59920	e3 ubiquitin-protein ligase kcmf1-like	493	20	2.7264e-119	0.7195	2	F:zinc ion binding; F:ligase activity	-	Coil (COILS); Coil (COILS); IPR000433 (SMART); IPR000433 (PFAM); IPR008598 (PFAM); PTHR12268 (PANTHER); PTHR12268:SF13 (PANTHER); IPR000433 (PROSITE_PATTERNS); IPR000433 (PROSITE_PROFILES); SSF57850 (SUPERFAMILY)	-0.277644	0.68901	-0.439226	0.640635
TR49666|c0_g2_i3|m.42077	pancreas transcription factor 1 subunit alpha-like isoform 1	206	20	1.28992e-44	0.5515	11	C:intracellular ferritin complex; F:ferrous iron binding; C:microtubule associated complex; C:fusome; P:cellular iron ion homeostasis; P:post-embryonic development; P:regulation of cellular process; C:extracellular region; P:cell proliferation; C:Golgi apparatus; F:protein dimerization activity	-	IPR011598 (SMART); IPR011598 (PFAM); IPR011598 (G3DSA:4.10.280.GENE3D); PTHR23349:SF44 (PANTHER); PTHR23349 (PANTHER); IPR011598 (PROSITE_PROFILES); IPR011598 (SUPERFAMILY)	-0.0586427	0.962082	-0.509613	0.640635
TR58641|c0_g1_i1|m.53448	phosphatidate phosphatase	305	20	2.32835e-96	0.6665	2	F:catalytic activity; C:membrane	-	IPR000326 (SMART); IPR000326 (G3DSA:1.20.144.GENE3D); IPR000326 (PFAM); PTHR10165 (PANTHER); PTHR10165:SF88 (PANTHER); TRANSMEMBRANE (PHOBIUS); NON_CYTOPLASMIC_DOMAIN (PHOBIUS); TRANSMEMBRANE (PHOBIUS); CYTOPLASMIC_DOMAIN (PHOBIUS); TRANSMEMBRANE (PHOBIUS); TRANSMEMBRANE (PHOBIUS); NON_CYTOPLASMIC_DOMAIN (PHOBIUS); TRANSMEMBRANE (PHOBIUS); CYTOPLASMIC_DOMAIN (PHOBIUS); TRANSMEMBRANE (PHOBIUS); NO…	0.0385355	0.982506	-0.59903	0.640635
TR81955|c3_g1_i2|m.78958	---NA---	126	0			0	-		no IPS match	-0.56934	0.240749	-0.474894	0.640782
TR28317|c1_g1_i3|m.17378	daz-associated protein 2	220	20	6.56238e-14	0.7335	1	F:WW domain binding	-	IPR022730 (PFAM); PTHR31638 (PANTHER); PTHR31638:SF1 (PANTHER)	-0.199298	0.265759	-0.173533	0.640782
TR57992|c5_g2_i1|m.51938	semaphorin-2a isoform x2	745	20	0	0.851	7	F:receptor activity; F:RNA-directed DNA polymerase activity; F:RNA binding; P:multicellular organismal development; C:membrane; F:protein binding; P:signal transduction	EC:2.7.7.49	IPR001627 (SMART); IPR003599 (SMART); IPR015943 (G3DSA:2.130.10.GENE3D); G3DSA:3.30.1680.10 (GENE3D); IPR001627 (PFAM); IPR013783 (G3DSA:2.60.40.GENE3D); PTHR11036:SF76 (PANTHER); IPR027231 (PANTHER); SIGNAL_PEPTIDE_C_REGION (PHOBIUS); SIGNAL_PEPTIDE_H_REGION (PHOBIUS); SIGNAL_PEPTIDE (PHOBIUS); SIGNAL_PEPTIDE_N_REGION (PHOBIUS); NON_CYTOPLASMIC_DOMAIN (PHOBIUS); IPR007110 (PROSITE_PROFILES); IPR…	0.610035	0.310927	0.56561	0.640782
TR65439|c4_g1_i10|m.61708	inositol hexakisphosphate and diphosphoinositol-pentakisphosphate kinase isoform x9	1518	20	0	0.7395	3	F:acid phosphatase activity; P:riboflavin metabolic process; P:hexachlorocyclohexane metabolic process		Coil (COILS); Coil (COILS); IPR000560 (PFAM); IPR029033 (G3DSA:3.40.50.GENE3D); PTHR12750:SF9 (PANTHER); PTHR12750 (PANTHER); IPR000560 (PROSITE_PATTERNS); SSF56059 (SUPERFAMILY); IPR029033 (SUPERFAMILY)	-0.210092	0.738867	-0.378592	0.642011
TR80698|c2_g1_i2|m.75996	---NA---	744	0			5	F:zinc ion binding; F:sequence-specific DNA binding; F:sequence-specific DNA binding transcription factor activity; C:transcription factor complex; P:regulation of transcription, DNA-templated		IPR000679 (SMART); IPR013088 (G3DSA:3.30.50.GENE3D); IPR000679 (PFAM); IPR000679 (PROSITE_PROFILES); SSF57716 (SUPERFAMILY)	0.154111	0.920049	-0.672816	0.643253
TR78272|c0_g2_i1|m.73459	chondroitin proteoglycan-2-like	294	20	5.00632e-137	0.7025	3	C:extracellular region; P:chitin metabolic process; F:chitin binding		IPR002557 (SMART); IPR002557 (PFAM); IPR002557 (G3DSA:2.170.140.GENE3D); PTHR23301 (PANTHER); PTHR23301:SF13 (PANTHER); NON_CYTOPLASMIC_DOMAIN (PHOBIUS); SIGNAL_PEPTIDE_C_REGION (PHOBIUS); SIGNAL_PEPTIDE_H_REGION (PHOBIUS); SIGNAL_PEPTIDE (PHOBIUS); SIGNAL_PEPTIDE_N_REGION (PHOBIUS); IPR002557 (PROSITE_PROFILES); IPR002557 (PROSITE_PROFILES); IPR002557 (PROSITE_PROFILES); SignalP-noTM (SIGNALP_EU…	1.57887	0.0628028	1.01339	0.643654
TR58441|c1_g1_i1|m.53135	g-protein coupled receptor mth2	453	20	2.67517e-72	0.4795	4	P:immune response; F:scavenger receptor activity; F:polysaccharide binding; P:signal transduction	-	Coil (COILS); NON_CYTOPLASMIC_DOMAIN (PHOBIUS); SIGNAL_PEPTIDE (PHOBIUS); SIGNAL_PEPTIDE_N_REGION (PHOBIUS); SIGNAL_PEPTIDE_C_REGION (PHOBIUS); SIGNAL_PEPTIDE_H_REGION (PHOBIUS); IPR001212 (PROSITE_PROFILES)	0.489116	0.365663	0.481516	0.644892
TR41780|c0_g1_i1|m.32862	---NA---	227	0			0	-		SIGNAL_PEPTIDE (PHOBIUS); SIGNAL_PEPTIDE_C_REGION (PHOBIUS); NON_CYTOPLASMIC_DOMAIN (PHOBIUS); SIGNAL_PEPTIDE_N_REGION (PHOBIUS); SIGNAL_PEPTIDE_H_REGION (PHOBIUS); PS51257 (PROSITE_PROFILES); SignalP-noTM (SIGNALP_EUK)	-1.07718	0.388327	-1.09443	0.644892
TR49382|c0_g1_i1|m.41668	---NA---	198	0			0	-		NON_CYTOPLASMIC_DOMAIN (PHOBIUS); TRANSMEMBRANE (PHOBIUS); TRANSMEMBRANE (PHOBIUS); CYTOPLASMIC_DOMAIN (PHOBIUS); CYTOPLASMIC_DOMAIN (PHOBIUS); TMhelix (TMHMM); TMhelix (TMHMM)	-1.08148	0.410146	-1.12818	0.644892
TR67783|c0_g1_i5|m.64271	prohormone-4	239	20	4.56899e-93	0.8535	2	F:nucleic acid binding; F:protein binding	-	IPR002172 (SMART); IPR002172 (PFAM); IPR002172 (G3DSA:4.10.400.GENE3D); PTHR20967 (PANTHER); SIGNAL_PEPTIDE_N_REGION (PHOBIUS); SIGNAL_PEPTIDE (PHOBIUS); NON_CYTOPLASMIC_DOMAIN (PHOBIUS); SIGNAL_PEPTIDE_H_REGION (PHOBIUS); SIGNAL_PEPTIDE_C_REGION (PHOBIUS); IPR002172 (PROSITE_PROFILES); SignalP-noTM (SIGNALP_GRAM_NEGATIVE); SignalP-TM (SIGNALP_GRAM_POSITIVE); SignalP-noTM (SIGNALP_EUK); IPR002172…	-0.352999	0.435905	-0.380159	0.644892
TR39529|c6_g1_i8|m.30166	set and mynd domain-containing protein 4-like	686	20	1.73535e-53	0.4335	2	F:hydrolase activity; F:protein binding	-	Coil (COILS); Coil (COILS); IPR011990 (G3DSA:1.25.40.GENE3D); G3DSA:2.170.270.10 (GENE3D); PTHR12197 (PANTHER); PTHR12197:SF145 (PANTHER); IPR001214 (PROSITE_PROFILES); SSF144232 (SUPERFAMILY); SSF82199 (SUPERFAMILY); SSF48452 (SUPERFAMILY)	0.486376	0.728899	0.856391	0.644892
TR62755|c0_g1_i1|m.58848	acetyl- mitochondrial	412	20	0	0.8345	1	F:transferase activity, transferring acyl groups other than amino-acyl groups	-	IPR020616 (PFAM); IPR002155 (PIRSF); IPR020617 (PFAM); IPR016038 (G3DSA:3.40.47.GENE3D); IPR016038 (G3DSA:3.40.47.GENE3D); IPR002155 (TIGRFAM); PTHR18919:SF79 (PANTHER); PTHR18919 (PANTHER); IPR020610 (PROSITE_PATTERNS); IPR020613 (PROSITE_PATTERNS); IPR020615 (PROSITE_PATTERNS); IPR016039 (SUPERFAMILY); IPR016039 (SUPERFAMILY)	-0.166505	0.784016	-0.340514	0.644892
TR49899|c0_g1_i1|m.43146	clip-associating protein 1-a-like isoform 2	1499	20	0	0.6185	5	F:kinetochore binding; F:microtubule plus-end binding; C:kinetochore microtubule; C:cytoplasmic microtubule; C:tubulin complex		IPR011989 (G3DSA:1.25.10.GENE3D); IPR024395 (PFAM); IPR028399 (PTHR21567:PANTHER); PTHR21567 (PANTHER); IPR021133 (PROSITE_PROFILES); IPR016024 (SUPERFAMILY)	-0.0283107	0.966438	-0.274428	0.644892
TR16966|c0_g1_i1|m.5330	cytochrome b-c1 complex subunit mitochondrial	105	20	1.14771e-33	0.736	5	F:ubiquinol-cytochrome-c reductase activity; C:mitochondrial inner membrane; P:mitochondrial electron transport, ubiquinol to cytochrome c; P:electron transport; C:respiratory chain complex III	EC:1.10.2.2	IPR023184 (G3DSA:1.10.287.GENE3D); IPR023184 (PFAM); IPR003422 (PANTHER); IPR023184 (SUPERFAMILY)	0.00723489	0.990991	-0.235094	0.644892
TR64465|c0_g1_i1|m.60601	---NA---	321	0			0	-		Coil (COILS)	-0.866739	0.420598	-0.913647	0.645032
TR43327|c0_g1_i2|m.34347	histone-lysine n-methyltransferase setd2	2631	20	3.1979e-180	0.5295	9	P:anatomical structure morphogenesis; P:organ development; P:cardiovascular system development; F:protein binding; F:histone-lysine N-methyltransferase activity; C:nucleus; C:chromosome; P:regulation of transcription, DNA-templated; P:lysine catabolic process	-	Coil (COILS); Coil (COILS); Coil (COILS); Coil (COILS); IPR001214 (SMART); IPR006560 (SMART); IPR001202 (SMART); IPR003616 (SMART); IPR001202 (PFAM); G3DSA:2.20.70.10 (GENE3D); IPR013257 (PFAM); IPR001214 (PFAM); G3DSA:2.170.270.10 (GENE3D); PTHR22884 (PANTHER); PTHR22884:SF319 (PANTHER); IPR001202 (PROSITE_PATTERNS); IPR003616 (PROSITE_PROFILES); IPR001202 (PROSITE_PROFILES); IPR006560 (PROSITE_…	-0.0668801	0.836052	-0.171805	0.646663
TR36452|c1_g4_i1|m.26968	proprotein convertase subtilisin kexin type 6	145	20	6.62176e-22	0.5855	2	P:cellular process; F:serine-type endopeptidase activity	-	IPR008979 (G3DSA:2.60.120.GENE3D); IPR002884 (PFAM); PTHR10795:SF340 (PANTHER); IPR015500 (PANTHER); IPR014009 (PROSITE_PROFILES); IPR008979 (SUPERFAMILY); TMhelix (TMHMM)	-0.475549	0.579299	-0.622399	0.646847
TR78977|c1_g2_i1|m.74333	tubulin beta-2c chain	118	20	5.68567e-67	0.956	7	C:microtubule; P:protein polymerization; P:microtubule-based process; F:GTPase activity; F:structural constituent of cytoskeleton; C:cytoplasm; F:GTP binding	-	Coil (COILS); IPR002453 (PRINTS); IPR023123 (G3DSA:1.10.287.GENE3D); IPR018316 (G3DSA:3.30.1330.GENE3D); IPR018316 (PFAM); PTHR11588:SF84 (PANTHER); IPR000217 (PANTHER); IPR008280 (SUPERFAMILY)	0.870917	0.0299644	0.499937	0.646851
TR14699|c0_g1_i2|m.3590	cd209 antigen-like protein e	282	20	1.79039e-19	0.4905	4	F:binding; P:single-organism process; P:biological regulation; P:viral process	-	Coil (COILS); IPR001304 (SMART); IPR016186 (G3DSA:3.10.100.GENE3D); IPR001304 (PFAM); PTHR22802 (PANTHER); SIGNAL_PEPTIDE_H_REGION (PHOBIUS); SIGNAL_PEPTIDE_N_REGION (PHOBIUS); NON_CYTOPLASMIC_DOMAIN (PHOBIUS); SIGNAL_PEPTIDE (PHOBIUS); SIGNAL_PEPTIDE_C_REGION (PHOBIUS); IPR001304 (PROSITE_PROFILES); SignalP-noTM (SIGNALP_EUK); IPR016187 (SUPERFAMILY)	-1.37382	0.0619059	-0.86934	0.646851
TR83567|c0_g1_i1|m.81552	crustin type i	126	3	5.17148e-47	0.62	2	F:peptidase inhibitor activity; C:extracellular region		IPR008197 (PFAM); IPR008197 (G3DSA:4.10.75.GENE3D); SIGNAL_PEPTIDE_N_REGION (PHOBIUS); SIGNAL_PEPTIDE_C_REGION (PHOBIUS); NON_CYTOPLASMIC_DOMAIN (PHOBIUS); SIGNAL_PEPTIDE_H_REGION (PHOBIUS); SIGNAL_PEPTIDE (PHOBIUS); SignalP-noTM (SIGNALP_GRAM_NEGATIVE); SignalP-TM (SIGNALP_GRAM_POSITIVE); SignalP-noTM (SIGNALP_EUK)	-1.56436	0.0825898	-1.04452	0.646851
TR57500|c0_g1_i3|m.50886	serine protease 14	467	20	1.13543e-68	0.519	1	F:serine-type endopeptidase activity	-	IPR001314 (PRINTS); IPR003582 (SMART); IPR001254 (SMART); IPR001254 (PFAM); G3DSA:2.40.10.10 (GENE3D); G3DSA:2.40.10.10 (GENE3D); IPR003582 (PFAM); PTHR24260 (PANTHER); IPR018114 (PROSITE_PATTERNS); SIGNAL_PEPTIDE_N_REGION (PHOBIUS); SIGNAL_PEPTIDE_C_REGION (PHOBIUS); SIGNAL_PEPTIDE (PHOBIUS); NON_CYTOPLASMIC_DOMAIN (PHOBIUS); SIGNAL_PEPTIDE_H_REGION (PHOBIUS); IPR003582 (PROSITE_PROFILES); IPR00…	-0.504307	0.0948089	-0.340137	0.646851
TR50540|c0_g1_i1|m.44242	carcinin-like protein	127	20	4.90919e-42	0.5885	2	F:peptidase inhibitor activity; C:extracellular region	-	CYTOPLASMIC_DOMAIN (PHOBIUS); TRANSMEMBRANE (PHOBIUS); NON_CYTOPLASMIC_DOMAIN (PHOBIUS); IPR008197 (PROSITE_PROFILES); SignalP-TM (SIGNALP_GRAM_POSITIVE); TMhelix (TMHMM)	-1.71369	0.119456	-1.2143	0.646851
TR49996|c1_g1_i1|m.43521	---NA---	145	0			0	-		CYTOPLASMIC_DOMAIN (PHOBIUS); TRANSMEMBRANE (PHOBIUS); TRANSMEMBRANE (PHOBIUS); NON_CYTOPLASMIC_DOMAIN (PHOBIUS); TRANSMEMBRANE (PHOBIUS); CYTOPLASMIC_DOMAIN (PHOBIUS); NON_CYTOPLASMIC_DOMAIN (PHOBIUS); CYTOPLASMIC_DOMAIN (PHOBIUS); TRANSMEMBRANE (PHOBIUS); TMhelix (TMHMM); TMhelix (TMHMM); TMhelix (TMHMM); TMhelix (TMHMM)	0.513092	0.194905	0.403819	0.646851
TR81521|c0_g1_i6|m.77482	epidermal cell surface receptor	894	20	3.49707e-123	0.5325	4	C:plasma membrane part; P:single-organism carbohydrate metabolic process; P:multicellular organismal development; F:protein binding	-	IPR003961 (SMART); IPR001007 (SMART); IPR013783 (G3DSA:2.60.40.GENE3D); IPR013783 (G3DSA:2.60.40.GENE3D); IPR003961 (PFAM); PTHR10489 (PANTHER); PTHR10489:SF544 (PANTHER); CYTOPLASMIC_DOMAIN (PHOBIUS); NON_CYTOPLASMIC_DOMAIN (PHOBIUS); TRANSMEMBRANE (PHOBIUS); IPR003961 (PROSITE_PROFILES); IPR003961 (PROSITE_PROFILES); IPR001007 (PROSITE_PROFILES); IPR003961 (PROSITE_PROFILES); IPR003961 (PROSITE…	0.53738	0.244186	0.451181	0.646851
TR59578|c0_g1_i1|m.54191	zinc finger protein 665 isoform x1	554	20	6.46011e-109	0.5795	2	F:nucleic acid binding; F:metal ion binding		IPR015880 (SMART); IPR013087 (G3DSA:3.30.160.GENE3D); PF13912 (PFAM); IPR013087 (G3DSA:3.30.160.GENE3D); IPR013087 (G3DSA:3.30.160.GENE3D); IPR013087 (G3DSA:3.30.160.GENE3D); PF13465 (PFAM); IPR007087 (PFAM); PF13894 (PFAM); PTHR24409 (PANTHER); PTHR24409:SF14 (PANTHER); IPR007087 (PROSITE_PATTERNS); IPR007087 (PROSITE_PATTERNS); IPR007087 (PROSITE_PATTERNS); IPR007087 (PROSITE_PATTERNS); IPR0070…	0.764889	0.294331	0.685504	0.646851
TR67783|c0_g1_i3|m.64269	prohormone-4	215	20	1.66377e-94	0.791	1	F:protein binding		IPR002172 (SMART); IPR002172 (G3DSA:4.10.400.GENE3D); IPR002172 (PFAM); PTHR20967 (PANTHER); SIGNAL_PEPTIDE_N_REGION (PHOBIUS); SIGNAL_PEPTIDE (PHOBIUS); NON_CYTOPLASMIC_DOMAIN (PHOBIUS); SIGNAL_PEPTIDE_H_REGION (PHOBIUS); SIGNAL_PEPTIDE_C_REGION (PHOBIUS); IPR002172 (PROSITE_PROFILES); SignalP-noTM (SIGNALP_EUK); SignalP-noTM (SIGNALP_GRAM_NEGATIVE); SignalP-TM (SIGNALP_GRAM_POSITIVE); IPR002172…	-0.35094	0.29574	-0.31432	0.646851
TR52734|c0_g1_i1|m.46058	superoxide dismutase	190	20	3.65642e-59	0.681	3	P:cellular response to light stimulus; F:metal ion binding; F:superoxide dismutase activity	-	IPR001424 (PRINTS); IPR001424 (PFAM); IPR001424 (G3DSA:2.60.40.GENE3D); PTHR10003 (PANTHER); IPR018152 (PROSITE_PATTERNS); IPR018152 (PROSITE_PATTERNS); SIGNAL_PEPTIDE_N_REGION (PHOBIUS); SIGNAL_PEPTIDE_C_REGION (PHOBIUS); SIGNAL_PEPTIDE_H_REGION (PHOBIUS); SIGNAL_PEPTIDE (PHOBIUS); NON_CYTOPLASMIC_DOMAIN (PHOBIUS); SignalP-noTM (SIGNALP_GRAM_NEGATIVE); SignalP-noTM (SIGNALP_EUK); SignalP-TM (SIG…	-0.859482	0.318365	-0.797888	0.646851
TR76780|c7_g1_i1|m.71830	peroxiredoxin 6	219	20	6.06473e-131	0.8335	4	F:peroxiredoxin activity; F:peroxidase activity; P:peroxidase reaction; P:response to oxidative stress	EC:1.11.1.7; EC:1.11.1.15	IPR024706 (PIRSF); IPR012336 (G3DSA:3.40.30.GENE3D); IPR019479 (PFAM); G3DSA:3.30.1020.10 (GENE3D); IPR000866 (PFAM); PTHR10681 (PANTHER); PTHR10681:SF77 (PANTHER); IPR012336 (PROSITE_PROFILES); IPR012336 (SUPERFAMILY)	0.499486	0.399761	0.512678	0.646851
TR31517|c0_g1_i1|m.20867	---NA---	350	0			0	-		Coil (COILS); NON_CYTOPLASMIC_DOMAIN (PHOBIUS); SIGNAL_PEPTIDE_H_REGION (PHOBIUS); SIGNAL_PEPTIDE_N_REGION (PHOBIUS); SIGNAL_PEPTIDE_C_REGION (PHOBIUS); SIGNAL_PEPTIDE (PHOBIUS); SignalP-noTM (SIGNALP_EUK)	-0.580508	0.409676	-0.601169	0.646851
TR41152|c3_g1_i2|m.32187	alpha-( )-fucosyltransferase c	436	20	6.38023e-84	0.5715	3	C:membrane; P:protein glycosylation; F:fucosyltransferase activity	-	IPR001503 (PFAM); IPR001503 (PANTHER); PTHR11929:SF129 (PANTHER); SIGNAL_PEPTIDE_C_REGION (PHOBIUS); SIGNAL_PEPTIDE_N_REGION (PHOBIUS); SIGNAL_PEPTIDE (PHOBIUS); NON_CYTOPLASMIC_DOMAIN (PHOBIUS); SIGNAL_PEPTIDE_H_REGION (PHOBIUS); SignalP-TM (SIGNALP_GRAM_POSITIVE); SSF53756 (SUPERFAMILY); TMhelix (TMHMM)	-0.671086	0.511848	-0.790585	0.646851
TR36858|c0_g1_i2|m.27454	serine protease easter-like	246	20	2.41297e-48	0.561	1	F:serine-type endopeptidase activity	-	IPR006604 (SMART); IPR022700 (PFAM); G3DSA:2.40.10.10 (GENE3D); IPR001254 (PFAM); G3DSA:2.40.10.10 (GENE3D); PTHR24268 (PANTHER); PTHR24268:SF54 (PANTHER); IPR018114 (PROSITE_PATTERNS); SIGNAL_PEPTIDE_C_REGION (PHOBIUS); SIGNAL_PEPTIDE_H_REGION (PHOBIUS); SIGNAL_PEPTIDE_N_REGION (PHOBIUS); SIGNAL_PEPTIDE (PHOBIUS); NON_CYTOPLASMIC_DOMAIN (PHOBIUS); SignalP-noTM (SIGNALP_EUK); IPR009003 (SUPERFAMI…	-0.482833	0.579299	-0.629082	0.646851
TR36430|c1_g2_i1|m.26936	proton-coupled amino acid transporter 4 isoform x1	483	20	2.67276e-146	0.6575	2	C:integral component of membrane; C:membrane		IPR013057 (PFAM); PTHR22950:SF216 (PANTHER); PTHR22950 (PANTHER); TRANSMEMBRANE (PHOBIUS); TRANSMEMBRANE (PHOBIUS); NON_CYTOPLASMIC_DOMAIN (PHOBIUS); TRANSMEMBRANE (PHOBIUS); CYTOPLASMIC_DOMAIN (PHOBIUS); NON_CYTOPLASMIC_DOMAIN (PHOBIUS); TRANSMEMBRANE (PHOBIUS); NON_CYTOPLASMIC_DOMAIN (PHOBIUS); TRANSMEMBRANE (PHOBIUS); CYTOPLASMIC_DOMAIN (PHOBIUS); TRANSMEMBRANE (PHOBIUS); NON_CYTOPLASMIC_DOMAI…	0.533287	0.707311	0.876675	0.646851
TR23094|c0_g1_i1|m.11088	latrophilin cirl-like isoform x1	1304	20	0	0.527	3	C:integral component of membrane; F:G-protein coupled receptor activity; F:carbohydrate binding		Coil (COILS); IPR000832 (PRINTS); IPR000203 (SMART); IPR001879 (SMART); IPR022624 (PFAM); IPR000832 (PFAM); IPR000203 (PFAM); IPR000922 (PFAM); IPR001879 (PFAM); PTHR12011 (PANTHER); PTHR12011:SF217 (PANTHER); TRANSMEMBRANE (PHOBIUS); CYTOPLASMIC_DOMAIN (PHOBIUS); SIGNAL_PEPTIDE_C_REGION (PHOBIUS); SIGNAL_PEPTIDE (PHOBIUS); TRANSMEMBRANE (PHOBIUS); CYTOPLASMIC_DOMAIN (PHOBIUS); CYTOPLASMIC_DOMAIN…	0.170914	0.741672	0.305637	0.646851
TR28190|c1_g2_i1|m.17093	antiviral protein	231	20	7.62952e-24	0.499	1	F:carbohydrate binding		IPR001304 (SMART); IPR016186 (G3DSA:3.10.100.GENE3D); IPR001304 (PFAM); PTHR22802 (PANTHER); PTHR22802:SF219 (PANTHER); TRANSMEMBRANE (PHOBIUS); CYTOPLASMIC_DOMAIN (PHOBIUS); NON_CYTOPLASMIC_DOMAIN (PHOBIUS); IPR001304 (PROSITE_PROFILES); IPR016187 (SUPERFAMILY); TMhelix (TMHMM)	0.084563	0.978903	-1.11761	0.646851
TR23160|c0_g2_i1|m.11364	e3 ubiquitin-protein ligase bre1 isoform x2	327	20	0	0.905	7	F:ligase activity; P:pentose-phosphate shunt; F:phosphogluconate dehydrogenase (decarboxylating) activity; F:coenzyme binding; F:zinc ion binding; F:protein binding; P:D-gluconate metabolic process	EC:1.1.1.44	Coil (COILS); Coil (COILS); Coil (COILS); Coil (COILS); IPR001841 (SMART); IPR013083 (G3DSA:3.30.40.GENE3D); PF13920 (PFAM); PTHR23163 (PANTHER); PTHR23163:SF0 (PANTHER); IPR017907 (PROSITE_PATTERNS); IPR001841 (PROSITE_PROFILES); SSF57850 (SUPERFAMILY)	0.0336798	0.979164	0.447479	0.646851
TR63737|c0_g4_i1|m.59953	fast kinase domain-containing protein 5	716	20	4.35606e-103	0.4965	2	F:kinase activity; P:phosphorylation		IPR013584 (SMART); IPR013584 (PFAM); PTHR21228:SF31 (PANTHER); PTHR21228 (PANTHER); IPR013584 (PROSITE_PROFILES)	-0.109664	0.843179	-0.294857	0.646894
TR25389|c1_g1_i5|m.14002	transcription elongation regulator 1 isoform x2	347	20	1.23284e-102	0.7765	1	F:protein binding		Coil (COILS); IPR001202 (SMART); IPR002713 (SMART); IPR002713 (G3DSA:1.10.10.GENE3D); IPR002713 (PFAM); G3DSA:2.20.70.10 (GENE3D); IPR001202 (PFAM); PTHR15377:SF3 (PANTHER); PTHR15377 (PANTHER); IPR001202 (PROSITE_PROFILES); IPR002713 (PROSITE_PROFILES); IPR002713 (PROSITE_PROFILES); IPR002713 (SUPERFAMILY); IPR002713 (SUPERFAMILY); IPR001202 (SUPERFAMILY)	0.137049	0.717293	0.230535	0.647642
TR13757|c0_g1_i1|m.2520	c-type lectin	321	20	7.17948e-104	0.482	1	F:carbohydrate binding	-	Coil (COILS); IPR001304 (SMART); IPR001304 (PFAM); IPR016186 (G3DSA:3.10.100.GENE3D); PTHR22802:SF219 (PANTHER); PTHR22802 (PANTHER); SIGNAL_PEPTIDE_N_REGION (PHOBIUS); SIGNAL_PEPTIDE (PHOBIUS); SIGNAL_PEPTIDE_C_REGION (PHOBIUS); SIGNAL_PEPTIDE_H_REGION (PHOBIUS); NON_CYTOPLASMIC_DOMAIN (PHOBIUS); IPR001304 (PROSITE_PROFILES); SignalP-noTM (SIGNALP_EUK); SignalP-TM (SIGNALP_GRAM_POSITIVE); IPR016…	-0.0299631	0.973716	0.346052	0.647711
TR71432|c0_g1_i1|m.67564	---NA---	624	0			0	-		Coil (COILS); Coil (COILS); Coil (COILS); Coil (COILS)	-0.34477	0.747332	-0.626038	0.651833
TR61699|c0_g1_i2|m.57212	ccr4-not transcription complex subunit 2 isoform x1	421	20	7.68295e-143	0.729	2	C:nucleus; P:regulation of transcription, DNA-templated		IPR007282 (PFAM); PTHR23326 (PANTHER)	0.115692	0.764114	0.216926	0.65332
TR65504|c0_g1_i1|m.62122	---NA---	1130	0			0	-		CYTOPLASMIC_DOMAIN (PHOBIUS); SIGNAL_PEPTIDE_N_REGION (PHOBIUS); SIGNAL_PEPTIDE (PHOBIUS); NON_CYTOPLASMIC_DOMAIN (PHOBIUS); SIGNAL_PEPTIDE_H_REGION (PHOBIUS); TRANSMEMBRANE (PHOBIUS); SIGNAL_PEPTIDE_C_REGION (PHOBIUS); SignalP-noTM (SIGNALP_EUK)	0.977675	0.522039	1.16933	0.656454
TR70215|c0_g1_i1|m.66133	tubulin-folding cofactor b	245	20	5.89877e-93	0.7285	4	P:post-chaperonin tubulin folding pathway; C:cytosol; P:single-organism developmental process; F:protein binding	-	Coil (COILS); IPR000938 (SMART); IPR000938 (G3DSA:2.30.30.GENE3D); G3DSA:3.10.20.90 (GENE3D); IPR000938 (PFAM); IPR000626 (PFAM); PTHR18916 (PANTHER); IPR000938 (PROSITE_PATTERNS); IPR000938 (PROSITE_PROFILES); IPR029071 (SUPERFAMILY); IPR000938 (SUPERFAMILY)	-0.178224	0.2328	-0.145009	0.661006
TR49416|c1_g1_i1|m.41895	ribosomal protein s6 kinase alpha-2 isoform x2	1056	20	0	0.848	21	P:positive regulation of gene expression; P:cardiac muscle cell apoptotic process; F:ribosomal protein S6 kinase activity; P:heart development; P:negative regulation of meiosis; P:regulation of protein processing; P:negative regulation of cell cycle; P:heart contraction; P:brain renin-angiotensin system; C:cytoplasm; P:negative regulation of cell proliferation; C:spindle; P:peptidyl-serine phosph…	EC:2.7.11	IPR000961 (SMART); IPR002290 (SMART); G3DSA:1.10.510.10 (GENE3D); IPR017892 (PFAM); IPR000719 (PFAM); G3DSA:1.10.510.10 (GENE3D); G3DSA:3.30.200.20 (GENE3D); G3DSA:3.30.200.20 (GENE3D); PTHR24351:SF68 (PANTHER); PTHR24351 (PANTHER); IPR008271 (PROSITE_PATTERNS); IPR017441 (PROSITE_PATTERNS); IPR008271 (PROSITE_PATTERNS); IPR017441 (PROSITE_PATTERNS); IPR000961 (PROSITE_PROFILES); IPR000719 (PROSI…	-0.180233	0.520399	-0.212771	0.661006
TR28092|c0_g1_i1|m.16874	---NA---	455	0			0	-		no IPS match	-0.190099	0.761995	-0.358227	0.661006
TR27951|c2_g6_i1|m.16597	carbohydrate sulfotransferase 5-like isoform x2	448	20	1.5918e-67	0.5625	1	F:sulfotransferase activity		IPR027417 (G3DSA:3.40.50.GENE3D); IPR000863 (PFAM); PTHR10704 (PANTHER); CYTOPLASMIC_DOMAIN (PHOBIUS); NON_CYTOPLASMIC_DOMAIN (PHOBIUS); NON_CYTOPLASMIC_DOMAIN (PHOBIUS); TRANSMEMBRANE (PHOBIUS); TRANSMEMBRANE (PHOBIUS); IPR027417 (SUPERFAMILY); TMhelix (TMHMM); TMhelix (TMHMM); TMhelix (TMHMM)	0.58673	0.571011	0.747861	0.661094
TR52233|c0_g2_i1|m.45769	limbic system-associated membrane protein	326	20	4.86377e-88	0.7045	1	F:protein binding		IPR003599 (SMART); IPR003598 (SMART); PF13895 (PFAM); IPR013783 (G3DSA:2.60.40.GENE3D); IPR013098 (PFAM); PTHR23279 (PANTHER); SIGNAL_PEPTIDE_N_REGION (PHOBIUS); SIGNAL_PEPTIDE (PHOBIUS); NON_CYTOPLASMIC_DOMAIN (PHOBIUS); TRANSMEMBRANE (PHOBIUS); SIGNAL_PEPTIDE_C_REGION (PHOBIUS); SIGNAL_PEPTIDE_H_REGION (PHOBIUS); CYTOPLASMIC_DOMAIN (PHOBIUS); IPR007110 (PROSITE_PROFILES); IPR007110 (PROSITE_PRO…	0.103921	0.904536	0.386416	0.661112
TR71553|c0_g2_i1|m.67606	dnaj homolog subfamily c member 16	811	20	0	0.6665	2	P:metabolic process; P:cell redox homeostasis	-	IPR001623 (PRINTS); IPR001623 (SMART); IPR013766 (PFAM); IPR001623 (PFAM); IPR012336 (G3DSA:3.40.30.GENE3D); IPR001623 (G3DSA:1.10.287.GENE3D); PTHR24078 (PANTHER); PTHR24078:SF148 (PANTHER); IPR017937 (PROSITE_PATTERNS); IPR018253 (PROSITE_PATTERNS); CYTOPLASMIC_DOMAIN (PHOBIUS); SIGNAL_PEPTIDE_H_REGION (PHOBIUS); SIGNAL_PEPTIDE_C_REGION (PHOBIUS); SIGNAL_PEPTIDE_N_REGION (PHOBIUS); SIGNAL_PEPTI…	-0.418999	0.502558	-0.480558	0.661417
TR81781|c2_g2_i4|m.78741	heterogeneous nuclear ribonucleoprotein k	387	20	2.37632e-92	0.5465	1	F:RNA binding		IPR004087 (SMART); IPR004088 (G3DSA:3.30.1370.GENE3D); IPR004088 (PFAM); PTHR10288 (PANTHER); PTHR10288:SF102 (PANTHER); IPR004088 (PROSITE_PROFILES); IPR004088 (PROSITE_PROFILES); IPR004088 (PROSITE_PROFILES); IPR004088 (SUPERFAMILY); IPR004088 (SUPERFAMILY); IPR004088 (SUPERFAMILY)	-0.106011	0.674804	-0.160646	0.661417
TR33126|c1_g1_i2|m.21929	serine proteinase stubble	254	20	1.81093e-21	0.7785	1	F:serine-type endopeptidase activity	EC:3.4.21	NON_CYTOPLASMIC_DOMAIN (PHOBIUS); SIGNAL_PEPTIDE_H_REGION (PHOBIUS); SIGNAL_PEPTIDE_N_REGION (PHOBIUS); SIGNAL_PEPTIDE_C_REGION (PHOBIUS); SIGNAL_PEPTIDE (PHOBIUS); SignalP-noTM (SIGNALP_EUK); SignalP-TM (SIGNALP_GRAM_NEGATIVE); SignalP-TM (SIGNALP_GRAM_POSITIVE); TMhelix (TMHMM)	1.86857	0.0717754	1.20726	0.661679
TR26309|c0_g1_i2|m.15300	wd repeat-containing protein 47 isoform x3	782	20	0	0.9065	1	F:protein binding		IPR001680 (SMART); IPR015943 (G3DSA:2.130.10.GENE3D); IPR001680 (PFAM); PTHR19863 (PANTHER); IPR001680 (PROSITE_PROFILES); IPR001680 (PROSITE_PROFILES); IPR001680 (PROSITE_PROFILES); IPR001680 (PROSITE_PROFILES); IPR017986 (PROSITE_PROFILES); IPR017986 (SUPERFAMILY)	-0.261904	0.339517	-0.247006	0.661679
TR38398|c1_g1_i1|m.29206	cytoskeleton-associated protein 5	704	20	3.39942e-107	0.6085	4	C:protein complex; P:microtubule cytoskeleton organization; C:cytoskeletal part; C:microtubule cytoskeleton	-	PTHR12609 (PANTHER); PTHR12609:SF0 (PANTHER)	0.284242	0.410441	0.289434	0.661679
TR79185|c1_g1_i1|m.74775	dentin sialophospho	1256	1	6.74296e-10	0.47	0	-		Coil (COILS); IPR002999 (SMART); IPR002999 (PFAM); G3DSA:2.30.30.140 (GENE3D); IPR002999 (PROSITE_PROFILES); SSF63748 (SUPERFAMILY); SSF63748 (SUPERFAMILY)	0.171802	0.841049	0.447987	0.661679
TR24046|c0_g1_i3|m.12323	isoform a	784	20	4.44483e-111	0.642	3	P:single-organism cellular process; C:intracellular part; F:serine-type endopeptidase activity	-	IPR001314 (PRINTS); IPR001254 (SMART); G3DSA:2.40.10.10 (GENE3D); G3DSA:2.40.10.10 (GENE3D); G3DSA:2.40.10.10 (GENE3D); IPR001254 (PFAM); PTHR24258 (PANTHER); PTHR24258:SF96 (PANTHER); IPR018114 (PROSITE_PATTERNS); SIGNAL_PEPTIDE (PHOBIUS); NON_CYTOPLASMIC_DOMAIN (PHOBIUS); SIGNAL_PEPTIDE_H_REGION (PHOBIUS); SIGNAL_PEPTIDE_C_REGION (PHOBIUS); SIGNAL_PEPTIDE_N_REGION (PHOBIUS); IPR001254 (PROSITE_…	1.47347	0.223843	1.19667	0.665905
TR30526|c0_g1_i2|m.20406	elongation of very long chain fatty acids protein 6	306	20	1.39643e-100	0.6865	7	C:integral component of endoplasmic reticulum membrane; P:spermatogenesis; F:fatty acid elongase activity; P:long-chain fatty acid biosynthetic process; P:fatty acid elongation; C:fatty acid elongase complex; P:acyl-carrier-protein biosynthetic process	-	IPR002076 (PFAM); PTHR11157:SF17 (PANTHER); IPR002076 (PANTHER); PS01188 (PROSITE_PATTERNS); NON_CYTOPLASMIC_DOMAIN (PHOBIUS); TRANSMEMBRANE (PHOBIUS); NON_CYTOPLASMIC_DOMAIN (PHOBIUS); TRANSMEMBRANE (PHOBIUS); TRANSMEMBRANE (PHOBIUS); NON_CYTOPLASMIC_DOMAIN (PHOBIUS); CYTOPLASMIC_DOMAIN (PHOBIUS); NON_CYTOPLASMIC_DOMAIN (PHOBIUS); TRANSMEMBRANE (PHOBIUS); CYTOPLASMIC_DOMAIN (PHOBIUS); CYTOPLASMI…	-0.284189	0.541696	-0.348226	0.667946
TR70333|c2_g1_i1|m.66483	e3 ubiquitin-protein ligase rnf13-like	471	20	3.66019e-112	0.665	2	F:zinc ion binding; F:protein binding		Coil (COILS); IPR001841 (SMART); IPR003137 (PFAM); G3DSA:3.50.30.30 (GENE3D); IPR001841 (PFAM); IPR013083 (G3DSA:3.30.40.GENE3D); PTHR22765 (PANTHER); PTHR22765:SF26 (PANTHER); SIGNAL_PEPTIDE_N_REGION (PHOBIUS); TRANSMEMBRANE (PHOBIUS); SIGNAL_PEPTIDE_H_REGION (PHOBIUS); SIGNAL_PEPTIDE (PHOBIUS); CYTOPLASMIC_DOMAIN (PHOBIUS); NON_CYTOPLASMIC_DOMAIN (PHOBIUS); SIGNAL_PEPTIDE_C_REGION (PHOBIUS); IP…	-0.294092	0.674128	-0.44292	0.669568
TR37049|c0_g1_i1|m.28021	proclotting enzyme	469	20	0	0.6495	1	F:serine-type endopeptidase activity	-	IPR001314 (PRINTS); IPR006604 (SMART); IPR001254 (SMART); G3DSA:2.40.10.10 (GENE3D); IPR001254 (PFAM); G3DSA:2.40.10.10 (GENE3D); PTHR24268:SF81 (PANTHER); PTHR24268 (PANTHER); IPR018114 (PROSITE_PATTERNS); IPR018114 (PROSITE_PATTERNS); SIGNAL_PEPTIDE_C_REGION (PHOBIUS); SIGNAL_PEPTIDE_H_REGION (PHOBIUS); NON_CYTOPLASMIC_DOMAIN (PHOBIUS); SIGNAL_PEPTIDE (PHOBIUS); SIGNAL_PEPTIDE_N_REGION (PHOBIUS…	-0.714116	0.210057	-0.568149	0.669754
TR24395|c1_g1_i3|m.12891	---NA---	250	0			3	F:hydrolase activity, hydrolyzing O-glycosyl compounds; P:carbohydrate metabolic process; F:polysaccharide binding		IPR001919 (PFAM); IPR012341 (G3DSA:1.50.10.GENE3D); IPR012291 (G3DSA:2.60.40.GENE3D); IPR001919 (PROSITE_PROFILES); SignalP-TM (SIGNALP_GRAM_POSITIVE); IPR008965 (SUPERFAMILY)	-0.667273	0.529789	-0.799984	0.669754
TR83184|c0_g1_i2|m.81133	---NA---	251	0			0	-		TRANSMEMBRANE (PHOBIUS); CYTOPLASMIC_DOMAIN (PHOBIUS); NON_CYTOPLASMIC_DOMAIN (PHOBIUS); TMhelix (TMHMM)	-0.572687	0.764114	-1.08424	0.669754
TR47484|c0_g1_i1|m.39502	delta( )-delta( )-dienoyl- mitochondrial	314	20	1.13333e-123	0.7445	1	F:catalytic activity	-	IPR029045 (G3DSA:3.90.226.GENE3D); IPR001753 (PFAM); IPR014748 (G3DSA:1.10.12.GENE3D); PTHR11941 (PANTHER); PTHR11941:SF43 (PANTHER); IPR029045 (SUPERFAMILY)	-0.134592	0.939085	-0.725537	0.669754
TR28280|c0_g2_i2|m.17323	star protein	275	20	4.18795e-56	0.5735	3	P:single-organism cellular process; P:organic substance transport; P:single-organism transport	-	IPR029063 (G3DSA:3.40.50.GENE3D); IPR006342 (PFAM); IPR029063 (SUPERFAMILY)	0.423951	0.82607	1.01525	0.6714
TR76861|c0_g2_i1|m.72427	---NA---	117	0			0	-		no IPS match	-0.580966	0.537459	-0.705315	0.673171
TR51162|c1_g1_i1|m.44589	caskin-1 isoform x5	1187	20	1.59589e-73	0.5635	1	F:protein binding		Coil (COILS); IPR001660 (SMART); IPR021129 (PFAM); IPR013761 (G3DSA:1.10.150.GENE3D); IPR013761 (G3DSA:1.10.150.GENE3D); PTHR24177:SF3 (PANTHER); IPR027001 (PANTHER); IPR001660 (PROSITE_PROFILES); IPR001660 (PROSITE_PROFILES); IPR013761 (SUPERFAMILY); IPR013761 (SUPERFAMILY)	0.317496	0.23505	0.259417	0.675628
TR49416|c1_g1_i1|m.41896	---NA---	159	0			0	-		no IPS match	-0.17984	0.522751	-0.211884	0.675638
TR39757|c0_g2_i1|m.30657	urea transporter 2	374	20	2.65164e-47	0.494	2	F:urea transmembrane transporter activity; C:integral component of membrane		IPR004937 (PFAM); IPR029020 (G3DSA:1.10.3430.GENE3D); IPR004937 (PANTHER); CYTOPLASMIC_DOMAIN (PHOBIUS); TRANSMEMBRANE (PHOBIUS); NON_CYTOPLASMIC_DOMAIN (PHOBIUS); TRANSMEMBRANE (PHOBIUS); CYTOPLASMIC_DOMAIN (PHOBIUS); TRANSMEMBRANE (PHOBIUS); TRANSMEMBRANE (PHOBIUS); CYTOPLASMIC_DOMAIN (PHOBIUS); NON_CYTOPLASMIC_DOMAIN (PHOBIUS); CYTOPLASMIC_DOMAIN (PHOBIUS); TRANSMEMBRANE (PHOBIUS); TRANSMEMBRA…	0.366372	0.634119	0.508183	0.675638
TR14190|c0_g1_i1|m.3067	taf5-like rna polymerase ii p300 cbp-associated factor-associated factor 65 kda subunit 5l	653	20	2.98106e-105	0.5085	3	F:protein binding; P:regulation of transcription, DNA-templated; C:nucleus		IPR020472 (PRINTS); IPR001680 (SMART); IPR015943 (G3DSA:2.130.10.GENE3D); IPR001680 (PFAM); IPR007582 (PFAM); PTHR19879:SF3 (PANTHER); PTHR19879 (PANTHER); IPR019775 (PROSITE_PATTERNS); IPR019775 (PROSITE_PATTERNS); IPR001680 (PROSITE_PROFILES); IPR001680 (PROSITE_PROFILES); IPR001680 (PROSITE_PROFILES); IPR017986 (PROSITE_PROFILES); IPR001680 (PROSITE_PROFILES); IPR017986 (SUPERFAMILY); SSF16089…	0.201864	0.753518	0.359229	0.675638
TR73663|c3_g2_i7|m.69286	probable cytochrome p450 mitochondrial	224	20	7.53612e-29	0.5405	3	F:iron ion binding; F:heme binding; F:oxidoreductase activity, acting on paired donors, with incorporation or reduction of molecular oxygen	-	IPR001128 (G3DSA:1.10.630.GENE3D); IPR001128 (PFAM); PTHR24305 (PANTHER); PTHR24305:SF49 (PANTHER); SignalP-TM (SIGNALP_GRAM_POSITIVE); IPR001128 (SUPERFAMILY)	-0.315922	0.784801	-0.635484	0.675638
TR25692|c0_g1_i1|m.14683	n-acetylgalactosaminyltransferase 6-like	586	20	0	0.721	2	F:transferase activity; C:membrane	-	IPR000772 (SMART); G3DSA:2.80.10.50 (GENE3D); IPR000772 (PFAM); IPR029044 (G3DSA:3.90.550.GENE3D); IPR001173 (PFAM); PTHR11675:SF23 (PANTHER); PTHR11675 (PANTHER); TRANSMEMBRANE (PHOBIUS); CYTOPLASMIC_DOMAIN (PHOBIUS); NON_CYTOPLASMIC_DOMAIN (PHOBIUS); IPR000772 (PROSITE_PROFILES); IPR000772 (SUPERFAMILY); IPR029044 (SUPERFAMILY); TMhelix (TMHMM)	-0.193642	0.820889	-0.452603	0.675638
TR69390|c0_g1_i1|m.65344	reverse transcriptase	527	20	4.3228e-34	0.451	1	F:metal ion binding		IPR000477 (PFAM); PTHR19446:SF314 (PANTHER); PTHR19446 (PANTHER); IPR007087 (PROSITE_PATTERNS); IPR000477 (PROSITE_PROFILES); SSF56672 (SUPERFAMILY)	-0.428757	0.855869	-1.19793	0.675638
TR71359|c1_g1_i1|m.67496	---NA---	199	0			3	P:chitin metabolic process; F:chitin binding; C:extracellular region		IPR002557 (G3DSA:2.170.140.GENE3D); IPR002557 (SUPERFAMILY)	0.855408	0.184424	0.651592	0.67944
TR59629|c0_g1_i1|m.54219	dusky- isoform a	605	20	0	0.663	5	P:cell-matrix adhesion; C:apical plasma membrane; P:actin filament organization; P:apical constriction; P:regulation of embryonic cell shape	-	IPR001507 (SMART); IPR001507 (PFAM); PTHR22907 (PANTHER); PTHR22907:SF30 (PANTHER); SIGNAL_PEPTIDE_N_REGION (PHOBIUS); CYTOPLASMIC_DOMAIN (PHOBIUS); NON_CYTOPLASMIC_DOMAIN (PHOBIUS); SIGNAL_PEPTIDE (PHOBIUS); SIGNAL_PEPTIDE_C_REGION (PHOBIUS); SIGNAL_PEPTIDE_H_REGION (PHOBIUS); TRANSMEMBRANE (PHOBIUS); IPR001507 (PROSITE_PROFILES); TMhelix (TMHMM)	1.55951	0.188871	1.19474	0.67944
TR36359|c0_g1_i1|m.26850	---NA---	184	0			0	-		SIGNAL_PEPTIDE_H_REGION (PHOBIUS); SIGNAL_PEPTIDE_N_REGION (PHOBIUS); SIGNAL_PEPTIDE (PHOBIUS); SIGNAL_PEPTIDE_C_REGION (PHOBIUS); NON_CYTOPLASMIC_DOMAIN (PHOBIUS); SignalP-noTM (SIGNALP_EUK)	-1.19578	0.35951	-1.14868	0.67944
TR62256|c1_g1_i1|m.57740	---NA---	348	0			0	-		no IPS match	0.333408	0.577434	0.42501	0.67944
TR18220|c0_g1_i2|m.6607	glutathione s-transferase protein	101	20	6.99333e-17	0.6065	2	F:transferase activity; P:metabolic process		IPR010987 (G3DSA:1.20.1050.GENE3D); IPR004046 (PFAM); PTHR11571 (PANTHER); PTHR11571:SF118 (PANTHER); IPR010987 (PROSITE_PROFILES); IPR010987 (SUPERFAMILY)	0.301471	0.840734	-0.78907	0.67944
TR45148|c0_g1_i1|m.36750	inorganic phosphate cotransporter	517	20	2.59723e-115	0.5745	2	P:transmembrane transport; C:integral component of membrane		G3DSA:1.20.1250.20 (GENE3D); IPR011701 (PFAM); G3DSA:1.20.1250.20 (GENE3D); PTHR11662 (PANTHER); PTHR11662:SF214 (PANTHER); NON_CYTOPLASMIC_DOMAIN (PHOBIUS); CYTOPLASMIC_DOMAIN (PHOBIUS); NON_CYTOPLASMIC_DOMAIN (PHOBIUS); NON_CYTOPLASMIC_DOMAIN (PHOBIUS); NON_CYTOPLASMIC_DOMAIN (PHOBIUS); TRANSMEMBRANE (PHOBIUS); CYTOPLASMIC_DOMAIN (PHOBIUS); CYTOPLASMIC_DOMAIN (PHOBIUS); CYTOPLASMIC_DOMAIN (PHOB…	-0.294274	0.872779	-0.893419	0.67944
TR26736|c0_g1_i1|m.15542	---NA---	246	0			0	-		no IPS match	-0.859313	0.325688	-0.786401	0.680044
TR30208|c0_g1_i1|m.19860	hypothetical protein DAPPUDRAFT_310676	194	1	4.99152e-08	0.49	0	-		NON_CYTOPLASMIC_DOMAIN (PHOBIUS); CYTOPLASMIC_DOMAIN (PHOBIUS); CYTOPLASMIC_DOMAIN (PHOBIUS); NON_CYTOPLASMIC_DOMAIN (PHOBIUS); TRANSMEMBRANE (PHOBIUS); TRANSMEMBRANE (PHOBIUS); TRANSMEMBRANE (PHOBIUS); CYTOPLASMIC_DOMAIN (PHOBIUS); TRANSMEMBRANE (PHOBIUS); TMhelix (TMHMM); TMhelix (TMHMM); TMhelix (TMHMM); TMhelix (TMHMM)	1.02244	0.0825898	0.669534	0.680831
TR28432|c0_g2_i2|m.17508	protein still isoform sif type 1 isoform x1	1819	20	0	0.7675	3	F:receptor signaling protein activity; F:Rho guanyl-nucleotide exchange factor activity; F:protein binding	-	Coil (COILS); IPR003116 (SMART); IPR001849 (SMART); IPR000219 (SMART); IPR001478 (SMART); IPR001478 (G3DSA:2.30.42.GENE3D); IPR011993 (G3DSA:2.30.29.GENE3D); IPR003116 (PFAM); IPR011993 (G3DSA:2.30.29.GENE3D); IPR000219 (PFAM); IPR000219 (G3DSA:1.20.900.GENE3D); IPR001849 (PFAM); PTHR22826:SF75 (PANTHER); PTHR22826 (PANTHER); IPR001331 (PROSITE_PATTERNS); IPR001478 (PROSITE_PROFILES); IPR003116 (…	0.390964	0.327721	0.359666	0.680831
TR79841|c0_g1_i1|m.75188	isoform a	803	20	1.77367e-57	0.5385	1	P:synaptic target recognition		IPR000782 (SMART); IPR000782 (G3DSA:2.30.180.GENE3D); IPR000782 (G3DSA:2.30.180.GENE3D); IPR000782 (PFAM); PTHR10900 (PANTHER); PTHR10900:SF72 (PANTHER); CYTOPLASMIC_DOMAIN (PHOBIUS); TRANSMEMBRANE (PHOBIUS); NON_CYTOPLASMIC_DOMAIN (PHOBIUS); IPR000782 (PROSITE_PROFILES); IPR000782 (PROSITE_PROFILES); IPR000782 (PROSITE_PROFILES); IPR000782 (SUPERFAMILY); IPR000782 (SUPERFAMILY); IPR000782 (SUPER…	-0.396721	0.335418	-0.363544	0.680831
TR54155|c0_g1_i3|m.48194	broad-complex core protein isoform 6-like isoform x2	480	20	2.12956e-63	0.504	3	F:protein binding; F:nucleic acid binding; F:metal ion binding		IPR000210 (SMART); IPR015880 (SMART); PF13465 (PFAM); IPR013069 (PFAM); G3DSA:3.30.710.10 (GENE3D); IPR013087 (G3DSA:3.30.160.GENE3D); IPR013087 (G3DSA:3.30.160.GENE3D); PTHR23110 (PANTHER); IPR000210 (PROSITE_PROFILES); IPR007087 (PROSITE_PROFILES); IPR007087 (PROSITE_PROFILES); IPR007087 (PROSITE_PROFILES); SSF57667 (SUPERFAMILY); IPR011333 (SUPERFAMILY); SSF57667 (SUPERFAMILY)	0.189943	0.60798	0.252576	0.680831
TR34793|c3_g4_i3|m.24531	---NA---	171	0			0	-		Coil (COILS); Coil (COILS)	-0.381006	0.727351	-0.651604	0.680831
TR39529|c6_g1_i7|m.30164	set and mynd domain-containing protein 4	336	20	3.67127e-20	0.422	2	P:metabolic process; F:protein binding	-	Coil (COILS); Coil (COILS); IPR011990 (G3DSA:1.25.40.GENE3D); PTHR12197 (PANTHER); PTHR12197:SF145 (PANTHER); NON_CYTOPLASMIC_DOMAIN (PHOBIUS); CYTOPLASMIC_DOMAIN (PHOBIUS); TRANSMEMBRANE (PHOBIUS); SSF48452 (SUPERFAMILY); SSF82199 (SUPERFAMILY)	0.490146	0.74016	0.860037	0.680831
TR48184|c0_g2_i1|m.40259	---NA---	99	0			0	-		Coil (COILS)	0.240669	0.80172	0.50392	0.680831
TR74613|c1_g1_i1|m.70553	low quality protein: e3 ubiquitin-protein ligase rnf213-like	306	20	1.8523e-83	0.6225	2	P:DNA integration; F:nucleic acid binding	-	IPR001584 (PFAM); IPR012337 (G3DSA:3.30.420.GENE3D); PTHR24559:SF165 (PANTHER); PTHR24559 (PANTHER); IPR001584 (PROSITE_PROFILES); SSF56672 (SUPERFAMILY); IPR012337 (SUPERFAMILY)	-0.147839	0.873824	0.433756	0.680831
TR74613|c1_g1_i1|m.70554	PREDICTED: uncharacterized protein K02A2.6-like	131	20	5.25033e-31	0.7	2	F:nucleic acid binding; P:RNA-dependent DNA replication	-	G3DSA:3.10.10.10 (GENE3D); PTHR10178 (PANTHER); PTHR10178:SF278 (PANTHER); SSF56672 (SUPERFAMILY)	-0.147839	0.873824	0.433756	0.680831
TR17612|c0_g1_i2|m.5635	zinc c2h2 partial	439	20	1.76941e-18	0.47	1	F:metal ion binding		IPR015880 (SMART); IPR007087 (PFAM); IPR007087 (PROSITE_PATTERNS); IPR007087 (PROSITE_PROFILES)	-0.4915	0.807777	-1.079	0.681954
TR65439|c4_g1_i9|m.61705	inositol hexakisphosphate and diphosphoinositol-pentakisphosphate kinase isoform x10	1491	20	0	0.7495	3	F:acid phosphatase activity; P:riboflavin metabolic process; P:hexachlorocyclohexane metabolic process		Coil (COILS); Coil (COILS); IPR000560 (PFAM); IPR029033 (G3DSA:3.40.50.GENE3D); PTHR12750 (PANTHER); PTHR12750:SF9 (PANTHER); IPR000560 (PROSITE_PATTERNS); IPR029033 (SUPERFAMILY); SSF56059 (SUPERFAMILY)	-0.22001	0.736137	-0.381151	0.682183
TR34412|c0_g1_i4|m.23558	---NA---	163	0			0	-		no IPS match	-0.390794	0.543259	-0.473566	0.68225
TR61684|c1_g1_i2|m.57153	hematopoietic prostaglandin d synthase	203	20	1.65028e-96	0.5975	1	F:protein binding		IPR010987 (G3DSA:1.20.1050.GENE3D); IPR004046 (PFAM); IPR004045 (PFAM); IPR012336 (G3DSA:3.40.30.GENE3D); PTHR11571:SF118 (PANTHER); PTHR11571 (PANTHER); IPR010987 (PROSITE_PROFILES); IPR004045 (PROSITE_PROFILES); IPR012336 (SUPERFAMILY); IPR010987 (SUPERFAMILY)	-1.20226	0.0902293	-0.792609	0.682454
TR54149|c0_g1_i1|m.48158	brain tumor protein	872	20	0	0.6655	3	C:intracellular; F:zinc ion binding; F:protein binding	-	Coil (COILS); IPR001841 (SMART); IPR000315 (SMART); IPR003649 (SMART); IPR001258 (PFAM); IPR000315 (PFAM); IPR011042 (G3DSA:2.120.10.GENE3D); IPR000315 (G3DSA:4.10.45.GENE3D); IPR013083 (G3DSA:3.30.40.GENE3D); IPR018957 (PFAM); PTHR24103:SF7 (PANTHER); PTHR24103 (PANTHER); IPR017907 (PROSITE_PATTERNS); IPR000315 (PROSITE_PROFILES); IPR000315 (PROSITE_PROFILES); IPR013017 (PROSITE_PROFILES); IPR01…	-0.635214	0.0829936	-0.413001	0.685372
TR7193|c0_g1_i1|m.930	---NA---	162	0			0	-		IPR029034 (G3DSA:2.10.90.GENE3D); SIGNAL_PEPTIDE (PHOBIUS); SIGNAL_PEPTIDE_C_REGION (PHOBIUS); SIGNAL_PEPTIDE_H_REGION (PHOBIUS); SIGNAL_PEPTIDE_N_REGION (PHOBIUS); NON_CYTOPLASMIC_DOMAIN (PHOBIUS); SignalP-noTM (SIGNALP_EUK); SignalP-noTM (SIGNALP_GRAM_NEGATIVE); SignalP-TM (SIGNALP_GRAM_POSITIVE); IPR029034 (SUPERFAMILY); TMhelix (TMHMM)	-0.839123	0.265759	-0.704985	0.685372
TR73616|c0_g1_i1|m.69013	zinc finger protein 704-like	514	20	1.56824e-99	0.5095	2	P:metabolic process; F:metal ion binding	-	PTHR13006 (PANTHER); PTHR13006:SF4 (PANTHER); IPR007087 (PROSITE_PROFILES)	-0.685236	0.310809	-0.610195	0.685372
TR13335|c2_g1_i1|m.2375	ubiquitin-conjugating enzyme e2 g2	168	20	3.11508e-116	0.9375	1	F:acid-amino acid ligase activity	-	SM00212 (SMART); IPR016135 (G3DSA:3.10.110.GENE3D); IPR000608 (PFAM); PTHR24067 (PANTHER); PTHR24067:SF63 (PANTHER); IPR023313 (PROSITE_PATTERNS); IPR000608 (PROSITE_PROFILES); IPR016135 (SUPERFAMILY)	0.263041	0.422402	0.266972	0.685372
TR36923|c0_g1_i1|m.27621	protein vestigial	457	20	1.98382e-18	0.464	2	P:regulation of transcription, DNA-templated; C:nucleus		IPR011520 (PFAM); IPR011520 (PANTHER)	0.2573	0.810274	0.564163	0.686837
TR36452|c1_g5_i1|m.26969	subtilisin-like kinase spc4	815	20	6.24783e-133	0.614	30	C:cell surface; C:extracellular vesicular exosome; P:fin morphogenesis; C:trans-Golgi network; F:heparin binding; C:trans-Golgi network transport vesicle; P:viral life cycle; P:regulation of signal transduction; F:serine-type endopeptidase inhibitor activity; P:negative regulation of transforming growth factor beta1 production; C:extracellular space; C:membrane raft; P:peptide biosynthetic proces…	EC:3.4.21	IPR015500 (PRINTS); IPR008979 (G3DSA:2.60.120.GENE3D); IPR002884 (PFAM); IPR000209 (G3DSA:3.40.50.GENE3D); IPR000209 (PFAM); G3DSA:3.30.70.850 (GENE3D); IPR015500 (PANTHER); PTHR10795:SF340 (PANTHER); IPR023828 (PROSITE_PATTERNS); IPR023827 (PROSITE_PATTERNS); SIGNAL_PEPTIDE_C_REGION (PHOBIUS); NON_CYTOPLASMIC_DOMAIN (PHOBIUS); SIGNAL_PEPTIDE (PHOBIUS); SIGNAL_PEPTIDE_H_REGION (PHOBIUS); SIGNAL_P…	-0.459122	0.566322	-0.569848	0.688582
TR44400|c0_g1_i4|m.35572	maguk p55 subfamily member 5-like	465	20	4.06424e-53	0.733	26	P:photoreceptor cell development; P:regulation of nucleocytoplasmic transport; P:apical protein localization; P:chitin-based cuticle development; P:lateral inhibition; C:subapical complex; F:protein binding; P:central nervous system development; P:establishment or maintenance of epithelial cell apical/basal polarity; P:chromosome condensation; P:zonula adherens assembly; P:regulation of neurogene…	-	IPR001478 (SMART); IPR001478 (PFAM); IPR001478 (G3DSA:2.30.42.GENE3D); PTHR23116 (PANTHER); IPR001478 (PROSITE_PROFILES); IPR001478 (SUPERFAMILY)	0.269648	0.759921	0.488678	0.688582
TR83347|c0_g2_i1|m.81433	rna-binding protein 5	169	20	2.47815e-20	0.5635	4	F:metal ion binding; F:nucleic acid binding; F:nucleotide binding; F:zinc ion binding		PTHR13948 (PANTHER); PTHR13948:SF4 (PANTHER)	0.143472	0.825966	0.336165	0.688582
TR68384|c0_g1_i1|m.64827	nad h-hydrate epimerase	297	20	9.15239e-104	0.7395	2	F:isomerase activity; F:binding	-	IPR004443 (TIGRFAM); IPR004443 (G3DSA:3.40.50.GENE3D); IPR004443 (PFAM); PTHR13232 (PANTHER); IPR004443 (HAMAP); IPR004443 (PROSITE_PROFILES); IPR004443 (SUPERFAMILY)	0.132264	0.848205	0.348367	0.688582
TR80449|c0_g1_i1|m.75657	dcn1-like protein 3	317	20	1.09201e-108	0.6905	0	-		IPR005176 (PFAM); PTHR12281:SF2 (PANTHER); IPR014764 (PANTHER); IPR005176 (PROSITE_PROFILES)	0.0764856	0.920497	0.31921	0.688582
TR30297|c1_g2_i2|m.20181	---NA---	130	0			0	-		no IPS match	-0.0659616	0.968293	-0.648377	0.688582
TR39538|c1_g1_i1|m.30207	---NA---	685	0			0	-		no IPS match	-0.197544	0.703608	-0.31203	0.689532
TR58641|c0_g1_i3|m.53451	phosphatidate phosphatase	306	20	1.52981e-96	0.6605	2	F:catalytic activity; C:membrane	-	IPR000326 (SMART); IPR000326 (PFAM); IPR000326 (G3DSA:1.20.144.GENE3D); PTHR10165:SF88 (PANTHER); PTHR10165 (PANTHER); TRANSMEMBRANE (PHOBIUS); NON_CYTOPLASMIC_DOMAIN (PHOBIUS); TRANSMEMBRANE (PHOBIUS); TRANSMEMBRANE (PHOBIUS); CYTOPLASMIC_DOMAIN (PHOBIUS); CYTOPLASMIC_DOMAIN (PHOBIUS); TRANSMEMBRANE (PHOBIUS); TRANSMEMBRANE (PHOBIUS); NON_CYTOPLASMIC_DOMAIN (PHOBIUS); TRANSMEMBRANE (PHOBIUS); CY…	0.154633	0.905825	-0.585214	0.689532
TR68197|c0_g1_i1|m.64780	---NA---	156	0			0	-		NON_CYTOPLASMIC_DOMAIN (PHOBIUS); SIGNAL_PEPTIDE_H_REGION (PHOBIUS); SIGNAL_PEPTIDE_N_REGION (PHOBIUS); SIGNAL_PEPTIDE (PHOBIUS); SIGNAL_PEPTIDE_C_REGION (PHOBIUS); SignalP-TM (SIGNALP_EUK); TMhelix (TMHMM); TMhelix (TMHMM); TMhelix (TMHMM)	-1.28051	0.321648	-1.16203	0.691762
TR54596|c0_g1_i1|m.48636	---NA---	360	0			0	-		no IPS match	-0.86102	0.554855	-1.05318	0.691762
TR70777|c0_g1_i3|m.66708	vitellogenin	2251	20	0	0.526	1	F:lipid transporter activity	-	Coil (COILS); IPR001846 (SMART); IPR001747 (PFAM); IPR001846 (PFAM); IPR011030 (G3DSA:1.25.10.GENE3D); IPR015818 (G3DSA:2.20.80.GENE3D); IPR015255 (PFAM); IPR015817 (G3DSA:2.20.50.GENE3D); IPR009454 (PFAM); PTHR23345 (PANTHER); IPR001846 (PROSITE_PROFILES); IPR001747 (PROSITE_PROFILES); IPR015819 (SUPERFAMILY); IPR011030 (SUPERFAMILY)	-0.999169	0.334322	-0.917897	0.692523
TR47020|c0_g1_i1|m.38446	cysteine sulfinic acid decarboxylase-like	501	20	0	0.7325	3	F:carboxy-lyase activity; F:pyridoxal phosphate binding; P:carboxylic acid metabolic process	-	IPR015421 (G3DSA:3.40.640.GENE3D); IPR002129 (PFAM); IPR015422 (G3DSA:3.90.1150.GENE3D); PTHR11999:SF72 (PANTHER); PTHR11999 (PANTHER); IPR015424 (SUPERFAMILY)	-0.635065	0.6345	-0.875653	0.697394
TR48006|c0_g1_i1|m.40166	heat repeat-containing protein 5b isoform x1	2046	20	0	0.7425	1	F:binding		Coil (COILS); IPR011989 (G3DSA:1.25.10.GENE3D); IPR011989 (G3DSA:1.25.10.GENE3D); PTHR21663:SF2 (PANTHER); PTHR21663 (PANTHER); NON_CYTOPLASMIC_DOMAIN (PHOBIUS); NON_CYTOPLASMIC_DOMAIN (PHOBIUS); TRANSMEMBRANE (PHOBIUS); TRANSMEMBRANE (PHOBIUS); CYTOPLASMIC_DOMAIN (PHOBIUS); IPR016024 (SUPERFAMILY); IPR016024 (SUPERFAMILY); IPR016024 (SUPERFAMILY)	-0.0709994	0.818484	-0.159531	0.697394
TR52296|c0_g1_i1|m.45869	casein kinase ii subunit beta isoform x1	245	20	2.59913e-149	0.9435	25	P:axon guidance; P:mitotic cell cycle; P:negative regulation of blood vessel endothelial cell migration; P:regulation of DNA binding; P:Wnt signaling pathway; F:receptor binding; P:positive regulation of pathway-restricted SMAD protein phosphorylation; P:adiponectin-activated signaling pathway; C:protein kinase CK2 complex; C:cytosol; P:negative regulation of cell proliferation; F:metal ion bindi…	EC:2.7.11	IPR000704 (PRINTS); IPR000704 (SMART); IPR016150 (G3DSA:2.20.25.GENE3D); IPR000704 (PFAM); IPR016149 (G3DSA:1.10.1820.GENE3D); IPR000704 (PANTHER); IPR000704 (PROSITE_PATTERNS); IPR000704 (SUPERFAMILY)	-0.106658	0.835385	-0.264583	0.698241
TR59941|c0_g1_i1|m.55092	frizzled- partial	586	20	1.69617e-176	0.646	14	P:regulation of primary metabolic process; P:Wnt signaling pathway; F:protein binding; C:membrane; P:regulation of cellular metabolic process; C:cell part; P:brain development; P:regulation of signal transduction; P:cell differentiation; P:luteinization; P:blood vessel morphogenesis; P:regulation of macromolecule metabolic process; P:system process; F:Wnt-activated receptor activity	-	IPR000539 (PRINTS); IPR020067 (SMART); IPR020067 (PFAM); IPR020067 (G3DSA:1.10.2000.GENE3D); IPR000539 (PFAM); IPR015526 (PANTHER); IPR026551 (PTHR11309:PANTHER); TRANSMEMBRANE (PHOBIUS); CYTOPLASMIC_DOMAIN (PHOBIUS); NON_CYTOPLASMIC_DOMAIN (PHOBIUS); SIGNAL_PEPTIDE_H_REGION (PHOBIUS); TRANSMEMBRANE (PHOBIUS); SIGNAL_PEPTIDE (PHOBIUS); NON_CYTOPLASMIC_DOMAIN (PHOBIUS); NON_CYTOPLASMIC_DOMAIN (PHO…	0.413561	0.557349	0.503924	0.698248
TR61109|c1_g1_i1|m.55825	atp-dependent helicase brm	1646	20	0	0.72	21	P:positive regulation of epidermal growth factor receptor signaling pathway; P:histone H3-K27 acetylation; P:hemocyte proliferation; P:imaginal disc-derived wing vein specification; C:brahma complex; P:imaginal disc-derived leg morphogenesis; P:dendrite guidance; P:ATP-dependent chromatin remodeling; P:muscle organ development; P:axonogenesis; P:negative regulation of G1/S transition of mitotic c…	EC:3.6.1.3	Coil (COILS); Coil (COILS); Coil (COILS); Coil (COILS); Coil (COILS); IPR001487 (PRINTS); IPR001650 (SMART); IPR001487 (SMART); IPR014001 (SMART); IPR013999 (SMART); IPR006576 (SMART); IPR014978 (SMART); IPR014978 (PFAM); IPR027417 (G3DSA:3.40.50.GENE3D); IPR029295 (PFAM); IPR001650 (PFAM); IPR014012 (PFAM); IPR000330 (PFAM); IPR001487 (G3DSA:1.20.920.GENE3D); IPR001487 (PFAM); IPR027417 (G3DSA:3…	0.165589	0.661124	0.237969	0.698248
TR12962|c0_g1_i2|m.1800	---NA---	674	0			0	-		Coil (COILS)	0.0906141	0.915184	0.348233	0.698248
TR42791|c2_g1_i2|m.33736	transmembrane and tpr repeat-containing protein cg4050-like	956	20	0	0.789	3	P:calcium ion transmembrane transport; C:integral component of membrane; F:protein binding	-	IPR019734 (SMART); IPR011990 (G3DSA:1.25.40.GENE3D); IPR001440 (PFAM); PF13414 (PFAM); IPR019734 (PFAM); IPR013618 (PFAM); IPR011990 (G3DSA:1.25.40.GENE3D); PTHR23083 (PANTHER); PTHR23083:SF384 (PANTHER); CYTOPLASMIC_DOMAIN (PHOBIUS); NON_CYTOPLASMIC_DOMAIN (PHOBIUS); CYTOPLASMIC_DOMAIN (PHOBIUS); NON_CYTOPLASMIC_DOMAIN (PHOBIUS); TRANSMEMBRANE (PHOBIUS); CYTOPLASMIC_DOMAIN (PHOBIUS); TRANSMEMBRA…	0.352713	0.685309	0.526401	0.698571
TR34753|c1_g1_i1|m.24145	tpa: zinc finger protein	1522	20	0	0.5675	8	F:nucleic acid binding; F:zinc ion binding; P:DNA integration; F:sequence-specific DNA binding transcription factor activity; C:nucleus; F:aspartic-type endopeptidase activity; C:transcription factor complex; P:regulation of transcription, DNA-templated		Coil (COILS); IPR001878 (SMART); G3DSA:3.30.70.270 (GENE3D); G3DSA:3.10.10.10 (GENE3D); IPR012337 (G3DSA:3.30.420.GENE3D); IPR001584 (PFAM); IPR000477 (PFAM); IPR001878 (PFAM); IPR001878 (G3DSA:4.10.60.GENE3D); IPR003309 (PFAM); PTHR24559 (PANTHER); PTHR24559:SF165 (PANTHER); IPR001878 (PROSITE_PROFILES); IPR001995 (PROSITE_PROFILES); IPR001584 (PROSITE_PROFILES); IPR000477 (PROSITE_PROFILES); SS…	0.221528	0.771794	0.421442	0.698571
TR27880|c0_g1_i1|m.16289	crustin p	213	20	3.7044e-41	0.7315	2	C:extracellular region; F:peptidase inhibitor activity	-	IPR008197 (SMART); IPR008197 (PFAM); IPR008197 (G3DSA:4.10.75.GENE3D); SIGNAL_PEPTIDE_H_REGION (PHOBIUS); SIGNAL_PEPTIDE_N_REGION (PHOBIUS); NON_CYTOPLASMIC_DOMAIN (PHOBIUS); SIGNAL_PEPTIDE_C_REGION (PHOBIUS); SIGNAL_PEPTIDE (PHOBIUS); IPR008197 (PROSITE_PROFILES); SignalP-noTM (SIGNALP_EUK); IPR008197 (SUPERFAMILY)	-1.37647	0.0592664	-0.836883	0.698604
TR26385|c0_g1_i1|m.15386	#NAME?	529	20	0	0.589	5	C:mitochondrion; F:beta-carotene 15,15'-monooxygenase activity; P:negative regulation of oxidative stress-induced intrinsic apoptotic signaling pathway; F:9,10 (9', 10')-carotenoid-cleaving dioxygenase activity; P:retinol metabolic process	EC:1.14.99.36	IPR004294 (PFAM); IPR004294 (PANTHER); PTHR10543:SF6 (PANTHER)	-0.714742	0.536329	-0.850458	0.699728
TR76820|c0_g1_i1|m.72077	---NA---	99	0			0	-		SIGNAL_PEPTIDE_H_REGION (PHOBIUS); SIGNAL_PEPTIDE_C_REGION (PHOBIUS); SIGNAL_PEPTIDE (PHOBIUS); SIGNAL_PEPTIDE_N_REGION (PHOBIUS); NON_CYTOPLASMIC_DOMAIN (PHOBIUS); SignalP-noTM (SIGNALP_GRAM_NEGATIVE); SignalP-noTM (SIGNALP_EUK); SignalP-TM (SIGNALP_GRAM_POSITIVE)	-1.4823	0.065231	-0.91356	0.700038
TR46419|c0_g2_i4|m.38038	ankyrin repeat family a protein 2	251	20	2.40462e-73	0.64	1	F:protein binding		IPR002110 (PRINTS); IPR002110 (SMART); IPR020683 (G3DSA:1.25.40.GENE3D); IPR020683 (PFAM); PTHR24198 (PANTHER); IPR002110 (PROSITE_PROFILES); IPR020683 (PROSITE_PROFILES); IPR002110 (PROSITE_PROFILES); IPR002110 (PROSITE_PROFILES); IPR020683 (SUPERFAMILY)	0.246279	0.712039	0.389733	0.700038
TR63025|c0_g1_i1|m.59419	and ph domain-containing protein 1-like	1193	20	0	0.72	2	F:Rho guanyl-nucleotide exchange factor activity; F:metal ion binding	-	Coil (COILS); IPR001849 (SMART); IPR000219 (SMART); IPR000306 (SMART); IPR000306 (PFAM); IPR011993 (G3DSA:2.30.29.GENE3D); IPR013083 (G3DSA:3.30.40.GENE3D); IPR011993 (G3DSA:2.30.29.GENE3D); IPR000219 (G3DSA:1.20.900.GENE3D); IPR001849 (PFAM); IPR000219 (PFAM); PTHR12673 (PANTHER); PTHR12673:SF51 (PANTHER); IPR000219 (PROSITE_PROFILES); IPR001849 (PROSITE_PROFILES); IPR001849 (PROSITE_PROFILES); …	-0.061162	0.934319	0.298109	0.700077
TR70404|c1_g1_i1|m.66584	betaine--homocysteine s-methyltransferase 1-like	407	20	0	0.8235	8	C:cytoplasm; P:methionine biosynthetic process; F:betaine-homocysteine S-methyltransferase activity; F:S-adenosylmethionine-homocysteine S-methyltransferase activity; F:zinc ion binding; P:glycine metabolic process; P:L-serine metabolic process; P:threonine metabolic process	EC:2.1.1.5	Coil (COILS); IPR017226 (PIRSF); IPR003726 (G3DSA:3.20.20.GENE3D); IPR003726 (PFAM); PTHR21091 (PANTHER); PTHR21091:SF94 (PANTHER); IPR003726 (PROSITE_PROFILES); IPR003726 (SUPERFAMILY)	0.0316701	0.988638	-0.82236	0.700458
TR52981|c0_g1_i1|m.46409	4-aminobutyrate mitochondrial	502	20	0	0.761	6	F:pyridoxal phosphate binding; P:gamma-aminobutyric acid metabolic process; F:4-aminobutyrate transaminase activity; P:alanine metabolic process; P:aspartate metabolic process; P:beta-alanine metabolic process	EC:2.6.1.19	IPR005814 (PFAM); IPR015421 (G3DSA:3.40.640.GENE3D); IPR005814 (PIRSF); IPR004631 (TIGRFAM); IPR015422 (G3DSA:3.90.1150.GENE3D); IPR005814 (PANTHER); IPR004631 (PTHR11986:PANTHER); IPR015424 (SUPERFAMILY)	-0.313525	0.634571	-0.430247	0.702509
TR81008|c0_g1_i2|m.76584	---NA---	478	0			0	-		no IPS match	-1.64086	0.14638	-1.16341	0.704004
TR14045|c1_g3_i6|m.2751	serine-arginine protein 55 isoform x5	172	20	4.35238e-30	0.924	2	F:nucleic acid binding; F:nucleotide binding	-	IPR012677 (G3DSA:3.30.70.GENE3D); IPR000504 (PFAM); PTHR10548 (PANTHER); SSF54928 (SUPERFAMILY)	0.197618	0.697453	0.302611	0.704058
TR61986|c0_g1_i1|m.57638	alpha beta hydrolase	276	20	7.04438e-37	0.5235	4	F:hydrolase activity; P:metabolic process; F:transferase activity; F:transferase activity, transferring acyl groups		IPR029058 (G3DSA:3.40.50.GENE3D); IPR000073 (PFAM); PTHR16138 (PANTHER); IPR029058 (SUPERFAMILY)	0.160147	0.853102	-0.43708	0.704058
TR61465|c1_g1_i1|m.56284	---NA---	232	0			0	-		no IPS match	0.175428	0.60586	0.227476	0.704821
TR65957|c0_g1_i5|m.62485	---NA---	200	0			0	-		no IPS match	0.313543	0.583386	0.395902	0.708576
TR51708|c3_g1_i1|m.45237	cuo6_blacr ame: full=cuticle protein 6 ame: full=	550	20	9.68238e-22	0.5655	1	F:structural constituent of cuticle		IPR000618 (PFAM); PTHR10380:SF111 (PANTHER); PTHR10380 (PANTHER); IPR000618 (PROSITE_PROFILES)	-1.67436	0.0203453	-0.874623	0.710491
TR27930|c0_g1_i1|m.16505	---NA---	615	0			0	-		Coil (COILS); TRANSMEMBRANE (PHOBIUS); CYTOPLASMIC_DOMAIN (PHOBIUS); NON_CYTOPLASMIC_DOMAIN (PHOBIUS); TRANSMEMBRANE (PHOBIUS); CYTOPLASMIC_DOMAIN (PHOBIUS)	2.05511	0.035693	1.16469	0.710491
TR26675|c1_g1_i1|m.15495	---NA---	173	0			0	-		SIGNAL_PEPTIDE_N_REGION (PHOBIUS); NON_CYTOPLASMIC_DOMAIN (PHOBIUS); SIGNAL_PEPTIDE_C_REGION (PHOBIUS); SIGNAL_PEPTIDE (PHOBIUS); SIGNAL_PEPTIDE_H_REGION (PHOBIUS); SignalP-noTM (SIGNALP_GRAM_NEGATIVE); SignalP-noTM (SIGNALP_EUK); SignalP-TM (SIGNALP_GRAM_POSITIVE)	1.60998	0.150342	1.14569	0.710491
TR76860|c0_g1_i1|m.72422	transmembrane protein 64-like	503	20	4.20174e-58	0.6325	1	C:integral component of membrane		PF09335 (PFAM); IPR015414 (PTHR12677:PANTHER); PTHR12677 (PANTHER); TRANSMEMBRANE (PHOBIUS); NON_CYTOPLASMIC_DOMAIN (PHOBIUS); TRANSMEMBRANE (PHOBIUS); TRANSMEMBRANE (PHOBIUS); CYTOPLASMIC_DOMAIN (PHOBIUS); TRANSMEMBRANE (PHOBIUS); CYTOPLASMIC_DOMAIN (PHOBIUS); NON_CYTOPLASMIC_DOMAIN (PHOBIUS); TRANSMEMBRANE (PHOBIUS); CYTOPLASMIC_DOMAIN (PHOBIUS); NON_CYTOPLASMIC_DOMAIN (PHOBIUS); NON_CYTOPLASMI…	-1.0663	0.268155	-0.883109	0.710491
TR48760|c0_g1_i1|m.41080	solute carrier family 23 member 2	600	20	0	0.7005	3	C:membrane; F:transporter activity; P:transmembrane transport	-	IPR006043 (PFAM); PTHR11119:SF14 (PANTHER); IPR006043 (PANTHER); CYTOPLASMIC_DOMAIN (PHOBIUS); CYTOPLASMIC_DOMAIN (PHOBIUS); TRANSMEMBRANE (PHOBIUS); NON_CYTOPLASMIC_DOMAIN (PHOBIUS); TRANSMEMBRANE (PHOBIUS); CYTOPLASMIC_DOMAIN (PHOBIUS); TRANSMEMBRANE (PHOBIUS); NON_CYTOPLASMIC_DOMAIN (PHOBIUS); CYTOPLASMIC_DOMAIN (PHOBIUS); TRANSMEMBRANE (PHOBIUS); NON_CYTOPLASMIC_DOMAIN (PHOBIUS); TRANSMEMBRAN…	-0.647737	0.619755	-0.866974	0.710491
[truncated: 13,626 more rows]

## Sheet: 50% ADW upreg
Seq. Name	Seq. Description	Seq. Length	#Hits	min. eValue	mean Similarity	#GOs	GOs	Enzyme Codes	InterProScan	DESeq2 log2FC 50% river water	DESeq2 50 q-value	DESeq2 log2FC 100% river water	DESeq2 100 q-value
[truncated: 106 more rows]

## Sheet: 50% ADW downreg
Seq. Name	Seq. Description	Seq. Length	#Hits	min. eValue	mean Similarity	#GOs	GOs	Enzyme Codes	InterProScan	DESeq2 log2FC 50% river water	DESeq2 50 q-value	DESeq2 log2FC 100% river water	DESeq2 100 q-value
[truncated: 79 more rows]

[truncated: 2 more sheets: 100% ADW upreg, 100% ADW downreg]
