# Supplementary material for: De novo assembly and analysis of changes in the protein-coding transcriptome of the freshwater shrimp Paratya australiensis (Decapoda: Atyidae) in response to acid sulfate drainage water
Source: BMC Genomics. 2016 Nov 7;17:890. doi: 10.1186/s12864-016-3208-y (PMC5100079; doi:10.1186/s12864-016-3208-y)
Supplement: Additional file 4: — Functional enrichment analysis results including p-values and false discovery rates. (XLSX 36 kb) [file 12864_2016_3208_MOESM4_ESM.xlsx]

## Sheet: Upregulated transcripts
Enrichment analysis (Fisher's exact test): GO terms enriched in the list of significantly (Adj P < 0.05) and biologically relevant (log2 fold-change > 1) transcripts upregulated in adult Paratya australiensis exposed to either 50% or 100% acid drainage water
GO-ID	Term	Category	FDR	P-Value	#Test	#Ref	#notAnnotTest	#notAnnotRef	Over/Under	TestSeqs	RefSeqs		Ratio of percentages test:ref
GO:0006040	amino sugar metabolic process	P	4.35763e-08	8.7604e-12	13	180	36	9315	OVER	TR15367|c0_g1_i1|m.4273, TR71344|c0_g1_i2|m.67455, TR47107|c0_g1_i1|m.38566, TR67447|c4_g1_i1|m.63736, TR51159|c0_g1_i1|m.44571, TR18064|c0_g1_i1|m.6505, TR17872|c3_g1_i2|m.5844, TR67447|c4_g1_i3|m.63741, TR26624|c0_g1_i1|m.15480, TR30122|c0_g1_i1|m.19482, TR71344|c0_g1_i1|m.67449, TR17872|c3_g1_i4|m.5846, TR73075|c1_g1_i1|m.68771	TR49852|c3_g1_i1|m.42848, TR21636|c0_g2_i1|m.10406, TR41635|c0_g1_i1|m.32716, TR31541|c2_g2_i4|m.20913, TR47480|c0_g1_i3|m.39463, TR83189|c0_g1_i1|m.81150, TR29760|c0_g1_i1|m.19278, TR54704|c3_g1_i1|m.48865, TR48728|c0_g1_i14|m.40861, TR23123|c1_g2_i2|m.11134, TR28943|c0_g1_i1|m.18076, TR82009|c0_g1_i6|m.79292, TR61121|c0_g2_i1|m.55858, TR44824|c0_g1_i1|m.35976, TR81640|c0_g1_i5|m.78233, TR36522|…		18.6875
GO:0006022	aminoglycan metabolic process	P	4.35763e-08	9.98883e-12	13	182	36	9313	OVER	TR15367|c0_g1_i1|m.4273, TR71344|c0_g1_i2|m.67455, TR47107|c0_g1_i1|m.38566, TR67447|c4_g1_i1|m.63736, TR51159|c0_g1_i1|m.44571, TR18064|c0_g1_i1|m.6505, TR17872|c3_g1_i2|m.5844, TR67447|c4_g1_i3|m.63741, TR26624|c0_g1_i1|m.15480, TR30122|c0_g1_i1|m.19482, TR71344|c0_g1_i1|m.67449, TR17872|c3_g1_i4|m.5846, TR73075|c1_g1_i1|m.68771	TR49852|c3_g1_i1|m.42848, TR21636|c0_g2_i1|m.10406, TR31541|c2_g2_i4|m.20913, TR47480|c0_g1_i3|m.39463, TR83189|c0_g1_i1|m.81150, TR29760|c0_g1_i1|m.19278, TR54704|c3_g1_i1|m.48865, TR48728|c0_g1_i14|m.40861, TR23123|c1_g2_i2|m.11134, TR28943|c0_g1_i1|m.18076, TR82009|c0_g1_i6|m.79292, TR61121|c0_g2_i1|m.55858, TR44824|c0_g1_i1|m.35976, TR81640|c0_g1_i5|m.78233, TR36522|c0_g1_i1|m.27086, TR44031|…		18.4782
GO:0008061	chitin binding	F	6.7457e-07	2.31944e-10	11	143	38	9352	OVER	TR15367|c0_g1_i1|m.4273, TR71344|c0_g1_i2|m.67455, TR67447|c4_g1_i1|m.63736, TR17872|c3_g1_i2|m.5844, TR67447|c4_g1_i3|m.63741, TR26624|c0_g1_i1|m.15480, TR30122|c0_g1_i1|m.19482, TR71344|c0_g1_i1|m.67449, TR51159|c0_g1_i1|m.44571, TR17872|c3_g1_i4|m.5846, TR18064|c0_g1_i1|m.6505	TR49852|c3_g1_i1|m.42848, TR31541|c2_g2_i4|m.20913, TR47480|c0_g1_i3|m.39463, TR83189|c0_g1_i1|m.81150, TR54704|c3_g1_i1|m.48865, TR48728|c0_g1_i14|m.40861, TR23123|c1_g2_i2|m.11134, TR28943|c0_g1_i1|m.18076, TR82009|c0_g1_i6|m.79292, TR44824|c0_g1_i1|m.35976, TR81640|c0_g1_i5|m.78233, TR36522|c0_g1_i1|m.27086, TR44031|c0_g1_i1|m.34864, TR47293|c0_g1_i2|m.38836, TR14781|c2_g1_i1|m.3731, TR77616|c…		18.9312
GO:0006030	chitin metabolic process	P	9.68446e-07	4.56846e-10	11	153	38	9342	OVER	TR15367|c0_g1_i1|m.4273, TR71344|c0_g1_i2|m.67455, TR67447|c4_g1_i1|m.63736, TR17872|c3_g1_i2|m.5844, TR67447|c4_g1_i3|m.63741, TR26624|c0_g1_i1|m.15480, TR30122|c0_g1_i1|m.19482, TR71344|c0_g1_i1|m.67449, TR51159|c0_g1_i1|m.44571, TR17872|c3_g1_i4|m.5846, TR18064|c0_g1_i1|m.6505	TR49852|c3_g1_i1|m.42848, TR21636|c0_g2_i1|m.10406, TR31541|c2_g2_i4|m.20913, TR47480|c0_g1_i3|m.39463, TR83189|c0_g1_i1|m.81150, TR54704|c3_g1_i1|m.48865, TR48728|c0_g1_i14|m.40861, TR23123|c1_g2_i2|m.11134, TR28943|c0_g1_i1|m.18076, TR82009|c0_g1_i6|m.79292, TR44824|c0_g1_i1|m.35976, TR81640|c0_g1_i5|m.78233, TR36522|c0_g1_i1|m.27086, TR44031|c0_g1_i1|m.34864, TR47293|c0_g1_i2|m.38836, TR14781|…		17.6749
GO:1901071	glucosamine-containing compound metabolic process	P	9.68446e-07	5.54983e-10	11	156	38	9339	OVER	TR15367|c0_g1_i1|m.4273, TR71344|c0_g1_i2|m.67455, TR67447|c4_g1_i1|m.63736, TR17872|c3_g1_i2|m.5844, TR67447|c4_g1_i3|m.63741, TR26624|c0_g1_i1|m.15480, TR30122|c0_g1_i1|m.19482, TR71344|c0_g1_i1|m.67449, TR51159|c0_g1_i1|m.44571, TR17872|c3_g1_i4|m.5846, TR18064|c0_g1_i1|m.6505	TR49852|c3_g1_i1|m.42848, TR21636|c0_g2_i1|m.10406, TR31541|c2_g2_i4|m.20913, TR47480|c0_g1_i3|m.39463, TR83189|c0_g1_i1|m.81150, TR54704|c3_g1_i1|m.48865, TR48728|c0_g1_i14|m.40861, TR23123|c1_g2_i2|m.11134, TR28943|c0_g1_i1|m.18076, TR82009|c0_g1_i6|m.79292, TR44824|c0_g1_i1|m.35976, TR81640|c0_g1_i5|m.78233, TR36522|c0_g1_i1|m.27086, TR44031|c0_g1_i1|m.34864, TR47293|c0_g1_i2|m.38836, TR14781|…		17.3295
GO:0006026	aminoglycan catabolic process	P	6.52892e-05	4.4898e-08	6	34	43	9461	OVER	TR15367|c0_g1_i1|m.4273, TR71344|c0_g1_i2|m.67455, TR47107|c0_g1_i1|m.38566, TR71344|c0_g1_i1|m.67449, TR51159|c0_g1_i1|m.44571, TR73075|c1_g1_i1|m.68771	TR83210|c0_g1_i1|m.81224, TR29117|c0_g1_i3|m.18332, TR50424|c0_g2_i4|m.43795, TR55500|c0_g1_i1|m.49334, TR61501|c0_g1_i1|m.56543, TR23064|c0_g1_i1|m.11021, TR29760|c0_g1_i1|m.19278, TR20280|c0_g1_i1|m.8791, TR76402|c0_g1_i1|m.71584, TR84859|c0_g1_i1|m.82919, TR24707|c0_g1_i1|m.13325, TR34578|c1_g1_i1|m.23873, TR50424|c0_g2_i1|m.43784, TR14781|c0_g1_i1|m.3725, TR44820|c2_g1_i1|m.35959, TR14781|c1_…		38.8276
GO:1901136	carbohydrate derivative catabolic process	P	0.000318275	2.5535e-07	6	47	43	9448	OVER	TR15367|c0_g1_i1|m.4273, TR71344|c0_g1_i2|m.67455, TR47107|c0_g1_i1|m.38566, TR71344|c0_g1_i1|m.67449, TR51159|c0_g1_i1|m.44571, TR73075|c1_g1_i1|m.68771	TR28154|c0_g1_i3|m.16927, TR83210|c0_g1_i1|m.81224, TR29117|c0_g1_i3|m.18332, TR50424|c0_g2_i4|m.43795, TR55500|c0_g1_i1|m.49334, TR48266|c2_g2_i1|m.40388, TR61501|c0_g1_i1|m.56543, TR18919|c2_g1_i1|m.7587, TR47257|c0_g1_i1|m.38655, TR23064|c0_g1_i1|m.11021, TR29760|c0_g1_i1|m.19278, TR20280|c0_g1_i1|m.8791, TR76402|c0_g1_i1|m.71584, TR58289|c2_g24_i1|m.52979, TR84859|c0_g1_i1|m.82919, TR24707|c0…		28.0495
GO:1901135	carbohydrate derivative metabolic process	P	0.000427034	3.9155e-07	14	536	35	8959	OVER	TR15367|c0_g1_i1|m.4273, TR71344|c0_g1_i2|m.67455, TR47107|c0_g1_i1|m.38566, TR67447|c4_g1_i1|m.63736, TR51159|c0_g1_i1|m.44571, TR51332|c0_g1_i1|m.44961, TR18064|c0_g1_i1|m.6505, TR17872|c3_g1_i2|m.5844, TR67447|c4_g1_i3|m.63741, TR26624|c0_g1_i1|m.15480, TR30122|c0_g1_i1|m.19482, TR71344|c0_g1_i1|m.67449, TR17872|c3_g1_i4|m.5846, TR73075|c1_g1_i1|m.68771	TR72192|c0_g1_i2|m.68100, TR21636|c0_g2_i1|m.10406, TR16701|c0_g1_i1|m.5262, TR41635|c0_g1_i1|m.32716, TR34061|c0_g1_i2|m.22637, TR29760|c0_g1_i1|m.19278, TR73012|c0_g1_i3|m.68564, TR64001|c0_g1_i1|m.60180, TR23123|c1_g2_i2|m.11134, TR47937|c0_g1_i2|m.40134, TR67024|c0_g1_i1|m.63379, TR30532|c0_g1_i1|m.20414, TR41831|c1_g1_i1|m.32972, TR62263|c1_g1_i2|m.57790, TR44824|c0_g1_i1|m.35976, TR15733|c0…		6.68582
GO:0016798	hydrolase activity, acting on glycosyl bonds	F	0.000782531	8.07195e-07	8	142	41	9353	OVER	TR15367|c0_g1_i1|m.4273, TR71344|c0_g1_i2|m.67455, TR47107|c0_g1_i1|m.38566, TR71344|c0_g1_i1|m.67449, TR51159|c0_g1_i1|m.44571, TR80591|c0_g1_i1|m.75858, TR46470|c0_g1_i3|m.38126, TR73075|c1_g1_i1|m.68771	TR53221|c0_g1_i5|m.46874, TR35440|c0_g1_i1|m.26367, TR66046|c4_g1_i1|m.62692, TR59695|c2_g6_i1|m.54583, TR29760|c0_g1_i1|m.19278, TR34747|c1_g2_i2|m.24074, TR66934|c0_g1_i1|m.63302, TR34007|c0_g1_i1|m.22227, TR59695|c2_g6_i5|m.54585, TR36369|c0_g1_i1|m.26859, TR68691|c0_g1_i1|m.64962, TR17515|c0_g1_i1|m.5509, TR35831|c0_g1_i1|m.26562, TR24473|c0_g1_i1|m.13210, TR62711|c0_g1_i1|m.58481, TR61121|c0…		12.8519
GO:0005975	carbohydrate metabolic process	P	0.00143444	1.64406e-06	11	352	38	9143	OVER	TR15367|c0_g1_i1|m.4273, TR71344|c0_g1_i2|m.67455, TR47107|c0_g1_i1|m.38566, TR71344|c0_g1_i1|m.67449, TR51159|c0_g1_i1|m.44571, TR80591|c0_g1_i1|m.75858, TR20645|c0_g1_i1|m.9296, TR46470|c0_g1_i3|m.38126, TR51332|c0_g1_i1|m.44961, TR73075|c1_g1_i1|m.68771, TR18064|c0_g1_i1|m.6505	TR14661|c1_g1_i1|m.3562, TR16701|c0_g1_i1|m.5262, TR38898|c0_g1_i1|m.29712, TR35440|c0_g1_i1|m.26367, TR38469|c0_g1_i1|m.29367, TR70867|c2_g1_i2|m.67043, TR40655|c0_g1_i1|m.31568, TR59695|c2_g6_i1|m.54583, TR34061|c0_g1_i2|m.22637, TR48225|c0_g1_i2|m.40331, TR29760|c0_g1_i1|m.19278, TR73012|c0_g1_i3|m.68564, TR39393|c0_g1_i1|m.29994, TR25686|c0_g1_i1|m.14652, TR55998|c0_g1_i1|m.49671, TR68691|c0_…		7.51891
GO:0004568	chitinase activity	F	0.00367485	5.05424e-06	4	19	45	9476	OVER	TR15367|c0_g1_i1|m.4273, TR71344|c0_g1_i2|m.67455, TR71344|c0_g1_i1|m.67449, TR51159|c0_g1_i1|m.44571	TR33040|c0_g1_i1|m.21785, TR29117|c0_g1_i3|m.18332, TR39541|c0_g1_i1|m.30228, TR14781|c2_g1_i1|m.3731, TR50424|c0_g2_i4|m.43795, TR55500|c0_g1_i1|m.49334, TR46086|c0_g2_i1|m.37652, TR20280|c0_g1_i1|m.8791, TR76402|c0_g1_i1|m.71584, TR14781|c2_g1_i4|m.3736, TR65453|c0_g1_i4|m.61767, TR84859|c0_g1_i1|m.82919, TR34578|c1_g1_i1|m.23873, TR50424|c0_g2_i1|m.43784, TR14781|c0_g1_i1|m.3725, TR44820|c2_g1…		44.3322
GO:0006032	chitin catabolic process	P	0.00367485	5.05424e-06	4	19	45	9476	OVER	TR15367|c0_g1_i1|m.4273, TR71344|c0_g1_i2|m.67455, TR71344|c0_g1_i1|m.67449, TR51159|c0_g1_i1|m.44571	TR33040|c0_g1_i1|m.21785, TR29117|c0_g1_i3|m.18332, TR39541|c0_g1_i1|m.30228, TR14781|c2_g1_i1|m.3731, TR50424|c0_g2_i4|m.43795, TR55500|c0_g1_i1|m.49334, TR46086|c0_g2_i1|m.37652, TR20280|c0_g1_i1|m.8791, TR76402|c0_g1_i1|m.71584, TR14781|c2_g1_i4|m.3736, TR65453|c0_g1_i4|m.61767, TR84859|c0_g1_i1|m.82919, TR34578|c1_g1_i1|m.23873, TR50424|c0_g2_i1|m.43784, TR14781|c0_g1_i1|m.3725, TR44820|c2_g1…		44.3322
GO:1901072	glucosamine-containing compound catabolic process	P	0.00383852	6.04224e-06	4	20	45	9475	OVER	TR15367|c0_g1_i1|m.4273, TR71344|c0_g1_i2|m.67455, TR71344|c0_g1_i1|m.67449, TR51159|c0_g1_i1|m.44571	TR33040|c0_g1_i1|m.21785, TR29117|c0_g1_i3|m.18332, TR39541|c0_g1_i1|m.30228, TR14781|c2_g1_i1|m.3731, TR50424|c0_g2_i4|m.43795, TR55500|c0_g1_i1|m.49334, TR47257|c0_g1_i1|m.38655, TR46086|c0_g2_i1|m.37652, TR20280|c0_g1_i1|m.8791, TR76402|c0_g1_i1|m.71584, TR14781|c2_g1_i4|m.3736, TR65453|c0_g1_i4|m.61767, TR84859|c0_g1_i1|m.82919, TR34578|c1_g1_i1|m.23873, TR50424|c0_g2_i1|m.43784, TR14781|c0_g…		42.1111
GO:0004553	hydrolase activity, hydrolyzing O-glycosyl compounds	F	0.00383852	6.15922e-06	7	132	42	9363	OVER	TR15367|c0_g1_i1|m.4273, TR71344|c0_g1_i2|m.67455, TR47107|c0_g1_i1|m.38566, TR71344|c0_g1_i1|m.67449, TR51159|c0_g1_i1|m.44571, TR46470|c0_g1_i3|m.38126, TR73075|c1_g1_i1|m.68771	TR53221|c0_g1_i5|m.46874, TR35440|c0_g1_i1|m.26367, TR66046|c4_g1_i1|m.62692, TR59695|c2_g6_i1|m.54583, TR29760|c0_g1_i1|m.19278, TR34747|c1_g2_i2|m.24074, TR66934|c0_g1_i1|m.63302, TR59695|c2_g6_i5|m.54585, TR36369|c0_g1_i1|m.26859, TR68691|c0_g1_i1|m.64962, TR17515|c0_g1_i1|m.5509, TR35831|c0_g1_i1|m.26562, TR24473|c0_g1_i1|m.13210, TR62711|c0_g1_i1|m.58481, TR61121|c0_g2_i1|m.55858, TR21729|c0…		11.822
GO:0046348	amino sugar catabolic process	P	0.00416824	7.16603e-06	4	21	45	9474	OVER	TR15367|c0_g1_i1|m.4273, TR71344|c0_g1_i2|m.67455, TR71344|c0_g1_i1|m.67449, TR51159|c0_g1_i1|m.44571	TR33040|c0_g1_i1|m.21785, TR29117|c0_g1_i3|m.18332, TR39541|c0_g1_i1|m.30228, TR14781|c2_g1_i1|m.3731, TR50424|c0_g2_i4|m.43795, TR55500|c0_g1_i1|m.49334, TR48266|c2_g2_i1|m.40388, TR47257|c0_g1_i1|m.38655, TR46086|c0_g2_i1|m.37652, TR20280|c0_g1_i1|m.8791, TR76402|c0_g1_i1|m.71584, TR14781|c2_g1_i4|m.3736, TR65453|c0_g1_i4|m.61767, TR84859|c0_g1_i1|m.82919, TR34578|c1_g1_i1|m.23873, TR50424|c0_g…		40.1016
GO:0016998	cell wall macromolecule catabolic process	P	0.00460082	8.43704e-06	4	22	45	9473	OVER	TR15367|c0_g1_i1|m.4273, TR71344|c0_g1_i2|m.67455, TR71344|c0_g1_i1|m.67449, TR51159|c0_g1_i1|m.44571	TR35374|c0_g2_i3|m.26226, TR33040|c0_g1_i1|m.21785, TR35374|c0_g2_i2|m.26225, TR29117|c0_g1_i3|m.18332, TR39541|c0_g1_i1|m.30228, TR14781|c2_g1_i1|m.3731, TR50424|c0_g2_i4|m.43795, TR55500|c0_g1_i1|m.49334, TR46086|c0_g2_i1|m.37652, TR20280|c0_g1_i1|m.8791, TR76402|c0_g1_i1|m.71584, TR14781|c2_g1_i4|m.3736, TR65453|c0_g1_i4|m.61767, TR84859|c0_g1_i1|m.82919, TR34578|c1_g1_i1|m.23873, TR50424|c0_g…		38.2747
GO:0005576	extracellular region	C	0.00612158	1.19274e-05	11	435	38	9060	OVER	TR15367|c0_g1_i1|m.4273, TR71344|c0_g1_i2|m.67455, TR67447|c4_g1_i1|m.63736, TR17872|c3_g1_i2|m.5844, TR67447|c4_g1_i3|m.63741, TR26624|c0_g1_i1|m.15480, TR30122|c0_g1_i1|m.19482, TR71344|c0_g1_i1|m.67449, TR51159|c0_g1_i1|m.44571, TR17872|c3_g1_i4|m.5846, TR18064|c0_g1_i1|m.6505	TR42663|c0_g1_i1|m.33368, TR65201|c1_g2_i1|m.61249, TR34955|c0_g2_i1|m.25008, TR55998|c0_g1_i1|m.49671, TR23123|c1_g2_i2|m.11134, TR25015|c0_g1_i2|m.13555, TR62711|c0_g1_i1|m.58481, TR73079|c6_g1_i1|m.68796, TR82767|c1_g1_i2|m.80307, TR44824|c0_g1_i1|m.35976, TR75767|c0_g1_i1|m.71410, TR14781|c2_g1_i1|m.3731, TR34382|c0_g1_i1|m.23417, TR14964|c0_g1_i1|m.4068, TR44140|c0_g1_i1|m.35259, TR30488|c0_…		6.02904
GO:0044036	cell wall macromolecule metabolic process	P	0.0073844	1.52343e-05	4	26	45	9469	OVER	TR15367|c0_g1_i1|m.4273, TR71344|c0_g1_i2|m.67455, TR71344|c0_g1_i1|m.67449, TR51159|c0_g1_i1|m.44571	TR29117|c0_g1_i3|m.18332, TR71720|c0_g1_i2|m.67649, TR50424|c0_g2_i4|m.43795, TR55500|c0_g1_i1|m.49334, TR47443|c0_g1_i1|m.39278, TR20280|c0_g1_i1|m.8791, TR76402|c0_g1_i1|m.71584, TR84859|c0_g1_i1|m.82919, TR34578|c1_g1_i1|m.23873, TR63513|c0_g1_i1|m.59817, TR50424|c0_g2_i1|m.43784, TR36380|c0_g1_i1|m.26887, TR14781|c0_g1_i1|m.3725, TR44820|c2_g1_i1|m.35959, TR14781|c1_g1_i1|m.3729, TR35374|c0_g…		32.3726
GO:0071554	cell wall organization or biogenesis	P	0.0080019	1.74253e-05	4	27	45	9468	OVER	TR15367|c0_g1_i1|m.4273, TR71344|c0_g1_i2|m.67455, TR71344|c0_g1_i1|m.67449, TR51159|c0_g1_i1|m.44571	TR29117|c0_g1_i3|m.18332, TR71720|c0_g1_i2|m.67649, TR50424|c0_g2_i4|m.43795, TR55500|c0_g1_i1|m.49334, TR47443|c0_g1_i1|m.39278, TR20280|c0_g1_i1|m.8791, TR76402|c0_g1_i1|m.71584, TR84859|c0_g1_i1|m.82919, TR34578|c1_g1_i1|m.23873, TR63513|c0_g1_i1|m.59817, TR50424|c0_g2_i1|m.43784, TR36380|c0_g1_i1|m.26887, TR14781|c0_g1_i1|m.3725, TR44820|c2_g1_i1|m.35959, TR14781|c1_g1_i1|m.3729, TR35374|c0_g…		31.1704
GO:1901565	organonitrogen compound catabolic process	P	0.0324976	7.44932e-05	6	134	43	9361	OVER	TR15367|c0_g1_i1|m.4273, TR71344|c0_g1_i2|m.67455, TR47107|c0_g1_i1|m.38566, TR71344|c0_g1_i1|m.67449, TR51159|c0_g1_i1|m.44571, TR73075|c1_g1_i1|m.68771	TR37479|c0_g1_i1|m.28662, TR81139|c0_g2_i6|m.76632, TR66019|c0_g1_i1|m.62623, TR41632|c0_g2_i12|m.32710, TR80684|c0_g1_i1|m.75939, TR38363|c0_g1_i1|m.29098, TR66958|c1_g1_i1|m.63323, TR25891|c0_g1_i1|m.15002, TR29760|c0_g1_i1|m.19278, TR67445|c0_g1_i1|m.63728, TR59931|c0_g1_i1|m.55083, TR67024|c0_g1_i1|m.63379, TR24290|c0_g1_i1|m.12487, TR23044|c0_g1_i2|m.10979, TR41085|c0_g2_i1|m.31937, TR67841|…		9.74766

## Sheet: Downregulated transcripts
Enrichment analysis (Fisher's exact test): GO terms enriched in the list of significantly (Adj P < 0.05) and biologically relevant (log2 fold-change < 1) transcripts downlregulated in adult Paratya australiensis exposed to either 50% or 100% acid drainage water
GO-ID	Term	Category	FDR	P-Value	#Test	#Ref	#notAnnotTest	#notAnnotRef	Over/Under	TestSeqs	RefSeqs		Ratio of percentages test:ref
GO:0006022	aminoglycan metabolic process	P	1.6569e-06	1.98795e-10	11	184	28	9321	OVER	TR54704|c3_g1_i1|m.48865, TR55643|c1_g1_i1|m.49380, TR40287|c0_g1_i2|m.30991, TR54704|c2_g1_i1|m.48858, TR54704|c1_g1_i2|m.48857, TR54704|c3_g1_i4|m.48868, TR14964|c0_g1_i1|m.4068, TR56988|c6_g1_i5|m.50292, TR56988|c6_g1_i2|m.50289, TR77637|c2_g1_i1|m.72990, TR54704|c1_g1_i1|m.48856	TR15367|c0_g1_i1|m.4273, TR49852|c3_g1_i1|m.42848, TR21636|c0_g2_i1|m.10406, TR31541|c2_g2_i4|m.20913, TR47480|c0_g1_i3|m.39463, TR83189|c0_g1_i1|m.81150, TR29760|c0_g1_i1|m.19278, TR48728|c0_g1_i14|m.40861, TR71344|c0_g1_i1|m.67449, TR23123|c1_g2_i2|m.11134, TR28943|c0_g1_i1|m.18076, TR82009|c0_g1_i6|m.79292, TR47107|c0_g1_i1|m.38566, TR61121|c0_g2_i1|m.55858, TR44824|c0_g1_i1|m.35976, TR81640|c…		19.9012
GO:0008061	chitin binding	F	1.6569e-06	3.79806e-10	10	144	29	9361	OVER	TR54704|c3_g1_i1|m.48865, TR55643|c1_g1_i1|m.49380, TR54704|c2_g1_i1|m.48858, TR54704|c1_g1_i2|m.48857, TR54704|c3_g1_i4|m.48868, TR14964|c0_g1_i1|m.4068, TR56988|c6_g1_i5|m.50292, TR56988|c6_g1_i2|m.50289, TR77637|c2_g1_i1|m.72990, TR54704|c1_g1_i1|m.48856	TR15367|c0_g1_i1|m.4273, TR49852|c3_g1_i1|m.42848, TR31541|c2_g2_i4|m.20913, TR47480|c0_g1_i3|m.39463, TR83189|c0_g1_i1|m.81150, TR48728|c0_g1_i14|m.40861, TR71344|c0_g1_i1|m.67449, TR23123|c1_g2_i2|m.11134, TR28943|c0_g1_i1|m.18076, TR82009|c0_g1_i6|m.79292, TR44824|c0_g1_i1|m.35976, TR81640|c0_g1_i5|m.78233, TR36522|c0_g1_i1|m.27086, TR44031|c0_g1_i1|m.34864, TR47293|c0_g1_i2|m.38836, TR14781|c…		22.4162
GO:0006030	chitin metabolic process	P	1.83953e-06	7.05827e-10	10	154	29	9351	OVER	TR54704|c3_g1_i1|m.48865, TR55643|c1_g1_i1|m.49380, TR54704|c2_g1_i1|m.48858, TR54704|c1_g1_i2|m.48857, TR54704|c3_g1_i4|m.48868, TR14964|c0_g1_i1|m.4068, TR56988|c6_g1_i5|m.50292, TR56988|c6_g1_i2|m.50289, TR77637|c2_g1_i1|m.72990, TR54704|c1_g1_i1|m.48856	TR15367|c0_g1_i1|m.4273, TR49852|c3_g1_i1|m.42848, TR21636|c0_g2_i1|m.10406, TR31541|c2_g2_i4|m.20913, TR47480|c0_g1_i3|m.39463, TR83189|c0_g1_i1|m.81150, TR48728|c0_g1_i14|m.40861, TR71344|c0_g1_i1|m.67449, TR23123|c1_g2_i2|m.11134, TR28943|c0_g1_i1|m.18076, TR82009|c0_g1_i6|m.79292, TR44824|c0_g1_i1|m.35976, TR81640|c0_g1_i5|m.78233, TR36522|c0_g1_i1|m.27086, TR44031|c0_g1_i1|m.34864, TR47293|c…		20.9382
GO:1901071	glucosamine-containing compound metabolic process	P	1.83953e-06	8.43339e-10	10	157	29	9348	OVER	TR54704|c3_g1_i1|m.48865, TR55643|c1_g1_i1|m.49380, TR54704|c2_g1_i1|m.48858, TR54704|c1_g1_i2|m.48857, TR54704|c3_g1_i4|m.48868, TR14964|c0_g1_i1|m.4068, TR56988|c6_g1_i5|m.50292, TR56988|c6_g1_i2|m.50289, TR77637|c2_g1_i1|m.72990, TR54704|c1_g1_i1|m.48856	TR15367|c0_g1_i1|m.4273, TR49852|c3_g1_i1|m.42848, TR21636|c0_g2_i1|m.10406, TR31541|c2_g2_i4|m.20913, TR47480|c0_g1_i3|m.39463, TR83189|c0_g1_i1|m.81150, TR48728|c0_g1_i14|m.40861, TR71344|c0_g1_i1|m.67449, TR23123|c1_g2_i2|m.11134, TR28943|c0_g1_i1|m.18076, TR82009|c0_g1_i6|m.79292, TR44824|c0_g1_i1|m.35976, TR81640|c0_g1_i5|m.78233, TR36522|c0_g1_i1|m.27086, TR44031|c0_g1_i1|m.34864, TR47293|c…		20.5315
GO:0006040	amino sugar metabolic process	P	6.03807e-06	3.46021e-09	10	183	29	9322	OVER	TR54704|c3_g1_i1|m.48865, TR55643|c1_g1_i1|m.49380, TR54704|c2_g1_i1|m.48858, TR54704|c1_g1_i2|m.48857, TR54704|c3_g1_i4|m.48868, TR14964|c0_g1_i1|m.4068, TR56988|c6_g1_i5|m.50292, TR56988|c6_g1_i2|m.50289, TR77637|c2_g1_i1|m.72990, TR54704|c1_g1_i1|m.48856	TR15367|c0_g1_i1|m.4273, TR49852|c3_g1_i1|m.42848, TR21636|c0_g2_i1|m.10406, TR41635|c0_g1_i1|m.32716, TR31541|c2_g2_i4|m.20913, TR47480|c0_g1_i3|m.39463, TR83189|c0_g1_i1|m.81150, TR29760|c0_g1_i1|m.19278, TR48728|c0_g1_i14|m.40861, TR71344|c0_g1_i1|m.67449, TR23123|c1_g2_i2|m.11134, TR28943|c0_g1_i1|m.18076, TR82009|c0_g1_i6|m.79292, TR47107|c0_g1_i1|m.38566, TR61121|c0_g2_i1|m.55858, TR44824|c…		17.5655
GO:0005576	extracellular region	C	1.65277e-05	1.13658e-08	13	433	26	9072	OVER	TR54704|c1_g1_i2|m.48857, TR54704|c3_g1_i4|m.48868, TR14964|c0_g1_i1|m.4068, TR56988|c6_g1_i2|m.50289, TR79504|c0_g1_i1|m.75076, TR77637|c2_g1_i1|m.72990, TR54704|c3_g1_i1|m.48865, TR55643|c1_g1_i1|m.49380, TR54704|c2_g1_i1|m.48858, TR59573|c0_g1_i1|m.54179, TR41138|c2_g1_i1|m.32138, TR56988|c6_g1_i5|m.50292, TR54704|c1_g1_i1|m.48856	TR42663|c0_g1_i1|m.33368, TR65201|c1_g2_i1|m.61249, TR34955|c0_g2_i1|m.25008, TR71344|c0_g1_i1|m.67449, TR55998|c0_g1_i1|m.49671, TR23123|c1_g2_i2|m.11134, TR25015|c0_g1_i2|m.13555, TR62711|c0_g1_i1|m.58481, TR73079|c6_g1_i1|m.68796, TR82767|c1_g1_i2|m.80307, TR44824|c0_g1_i1|m.35976, TR75767|c0_g1_i1|m.71410, TR14781|c2_g1_i1|m.3731, TR34382|c0_g1_i1|m.23417, TR44140|c0_g1_i1|m.35259, TR30488|c0…		10.4758
GO:1901135	carbohydrate derivative metabolic process	P	0.00138272	1.10935e-06	12	538	27	8967	OVER	TR54704|c3_g1_i1|m.48865, TR55643|c1_g1_i1|m.49380, TR40287|c0_g1_i2|m.30991, TR54704|c2_g1_i1|m.48858, TR54704|c1_g1_i2|m.48857, TR54704|c3_g1_i4|m.48868, TR14964|c0_g1_i1|m.4068, TR56988|c6_g1_i5|m.50292, TR56988|c6_g1_i2|m.50289, TR64328|c0_g1_i1|m.60446, TR77637|c2_g1_i1|m.72990, TR54704|c1_g1_i1|m.48856	TR72192|c0_g1_i2|m.68100, TR21636|c0_g2_i1|m.10406, TR16701|c0_g1_i1|m.5262, TR41635|c0_g1_i1|m.32716, TR34061|c0_g1_i2|m.22637, TR29760|c0_g1_i1|m.19278, TR73012|c0_g1_i3|m.68564, TR71344|c0_g1_i1|m.67449, TR64001|c0_g1_i1|m.60180, TR23123|c1_g2_i2|m.11134, TR47937|c0_g1_i2|m.40134, TR67024|c0_g1_i1|m.63379, TR30532|c0_g1_i1|m.20414, TR41831|c1_g1_i1|m.32972, TR62263|c1_g1_i2|m.57790, TR44824|c0…		7.40768
GO:0006804	obsolete peroxidase reaction	P	0.0138752	1.59028e-05	4	34	35	9471	OVER	TR45169|c1_g1_i1|m.36845, TR46871|c0_g1_i1|m.38338, TR41138|c2_g1_i1|m.32138, TR41138|c2_g1_i2|m.32139	TR51692|c0_g1_i1|m.45214, TR82617|c0_g1_i1|m.80140, TR12356|c0_g1_i1|m.1706, TR14478|c0_g1_i1|m.3447, TR49264|c0_g2_i1|m.41552, TR14837|c0_g1_i1|m.3931, TR74348|c2_g1_i3|m.69773, TR74348|c2_g1_i4|m.69775, TR73620|c0_g2_i1|m.69031, TR11369|c0_g1_i1|m.1547, TR28004|c0_g1_i1|m.16790, TR58206|c0_g1_i1|m.52408, TR63058|c1_g2_i1|m.59630, TR63058|c1_g2_i2|m.59635, TR62664|c1_g1_i1|m.58149, TR74348|c2_g1…		31.8353
GO:0016684	oxidoreductase activity, acting on peroxide as acceptor	F	0.0138752	1.59028e-05	4	34	35	9471	OVER	TR45169|c1_g1_i1|m.36845, TR46871|c0_g1_i1|m.38338, TR41138|c2_g1_i1|m.32138, TR41138|c2_g1_i2|m.32139	TR51692|c0_g1_i1|m.45214, TR82617|c0_g1_i1|m.80140, TR12356|c0_g1_i1|m.1706, TR14478|c0_g1_i1|m.3447, TR49264|c0_g2_i1|m.41552, TR14837|c0_g1_i1|m.3931, TR74348|c2_g1_i3|m.69773, TR74348|c2_g1_i4|m.69775, TR73620|c0_g2_i1|m.69031, TR11369|c0_g1_i1|m.1547, TR28004|c0_g1_i1|m.16790, TR58206|c0_g1_i1|m.52408, TR63058|c1_g2_i1|m.59630, TR63058|c1_g2_i2|m.59635, TR62664|c1_g1_i1|m.58149, TR74348|c2_g1…		31.8353
GO:0004601	peroxidase activity	F	0.0138752	1.59028e-05	4	34	35	9471	OVER	TR45169|c1_g1_i1|m.36845, TR46871|c0_g1_i1|m.38338, TR41138|c2_g1_i1|m.32138, TR41138|c2_g1_i2|m.32139	TR51692|c0_g1_i1|m.45214, TR82617|c0_g1_i1|m.80140, TR12356|c0_g1_i1|m.1706, TR14478|c0_g1_i1|m.3447, TR49264|c0_g2_i1|m.41552, TR14837|c0_g1_i1|m.3931, TR74348|c2_g1_i3|m.69773, TR74348|c2_g1_i4|m.69775, TR73620|c0_g2_i1|m.69031, TR11369|c0_g1_i1|m.1547, TR28004|c0_g1_i1|m.16790, TR58206|c0_g1_i1|m.52408, TR63058|c1_g2_i1|m.59630, TR63058|c1_g2_i2|m.59635, TR62664|c1_g1_i1|m.58149, TR74348|c2_g1…		31.8353
GO:0016209	antioxidant activity	F	0.0296851	3.74253e-05	4	43	35	9462	OVER	TR45169|c1_g1_i1|m.36845, TR46871|c0_g1_i1|m.38338, TR41138|c2_g1_i1|m.32138, TR41138|c2_g1_i2|m.32139	TR51692|c0_g1_i1|m.45214, TR82617|c0_g1_i1|m.80140, TR12356|c0_g1_i1|m.1706, TR14478|c0_g1_i1|m.3447, TR49264|c0_g2_i1|m.41552, TR14837|c0_g1_i1|m.3931, TR25076|c0_g1_i1|m.13827, TR40591|c0_g1_i1|m.31471, TR74348|c2_g1_i3|m.69773, TR76405|c0_g1_i1|m.71590, TR74348|c2_g1_i4|m.69775, TR52734|c0_g1_i1|m.46058, TR73620|c0_g2_i1|m.69031, TR11369|c0_g1_i1|m.1547, TR28004|c0_g1_i1|m.16790, TR58206|c0_g1…		25.1482
